# Supplementary material for: Dietary fermented products using koji mold and sweet potato-shochu distillery by-product promotes hepatic and serum cholesterol levels and modulates gut microbiota in mice fed a high-cholesterol diet
Source: PeerJ. 2019 Sep 12;7:e7671. doi: 10.7717/peerj.7671 (PMC6745188; doi:10.7717/peerj.7671)
Supplement: Supplemental Information 1 [file peerj-07-7671-s001.zip]

Archive with 10 entries (10 files):
- Table5_raw_data.xlsx
- Figure1_raw_data.xlsx
- Figure1_raw_data_band.pdf
- Figure2_raw_data.xlsx
- Figure2_raw_data_RDP_results.xlsx
- Figure2_raw_data_sequence.xlsx
- raw_data_nutrient_value_FPs.xlsx
- Table2_raw_data.xlsx
- Table3_raw_data.xlsx
- Table4_raw_data.xlsx
