# Supplementary material for: Dietary fermented products using koji mold and sweet potato-shochu distillery by-product promotes hepatic and serum cholesterol levels and modulates gut microbiota in mice fed a high-cholesterol diet
Source: PeerJ. 2019 Sep 12;7:e7671. doi: 10.7717/peerj.7671 (PMC6745188; doi:10.7717/peerj.7671)
Supplement: Supplemental Information 1 [file peerj-07-7671-s001.zip › Table5_raw_data.xlsx]

## Sheet: Table5
Table5_raw_data
		sample no.	average	SD	SE	95% confidence interval		minimum	maximum
						lower	upper
Total SCFAs (μmol/g feces)	CO	4	3.91605	0.94208	0.47104	2.41699	5.41511	3.078	5.1932
	CO + FPs	4	10.5304	4.42477	2.21238	3.48961	17.5712	6.626	16.7714
	HC	4	6.53295	1.45031	0.725157	4.22518	8.84072	5.296	8.3968
	HC + FPs	4	13.2875	7.1633	3.58165	1.88915	24.686	6.9262	23.4624
Propionate (μmol/g feces)	CO	4	0	0	0	0	0	0	0
	CO + FPs	4	0.5984	0.70452	0.35226	-0.522649	1.71945	0	1.3652
	HC	4	0.40545	0.471035	0.235518	-0.344073	1.15497	0	0.8744
	HC + FPs	4	3.4554	2.84262	1.42131	-1.06784	7.97864	1.3414	7.582
Acetate (μmol/g feces)	CO	4	3.8173	0.945787	0.472893	2.31234	5.32226	3.078	5.1932
	CO + FPs	4	8.50765	3.4788	1.7394	2.97211	14.0432	5.605	13.5576
	HC	4	5.63415	0.956381	0.47819	4.11233	7.15597	4.968	7.04
	HC + FPs	4	7.4716	3.87755	1.93877	1.30155	13.6416	3.4728	12.7866
n-Butyrate (μmol/g feces)	CO	4	0	0	0	0	0	0	0
	CO + FPs	4	1.2723	0.226679	0.113339	0.911603	1.633	1.021	1.5418
	HC	4	0	0	0	0	0	0	0
	HC + FPs	4	1.7075	0.322669	0.161334	1.19406	2.22094	1.242	1.943
			Mean difference (I-J)	SE	p value	95% confidence interval
						lower	upper
Total SCFAs (μmol/g feces)	CO	CO + FPs	-6.61435	3.03896	0.184987	-15.6367	2.40803
		HC	-2.6169	3.03896	0.824408	-11.6393	6.40548
		HC + FPs	-9.37150*	3.03896	0.040978	-18.3939	-0.349123
	CO + FPs	CO	6.61435	3.03896	0.184987	-2.40803	15.6367
		HC	3.99745	3.03896	0.571118	-5.02493	13.0198
		HC + FPs	-2.75715	3.03896	0.801402	-11.7795	6.26523
	HC	CO	2.6169	3.03896	0.824408	-6.40548	11.6393
		CO + FPs	-3.99745	3.03896	0.571118	-13.0198	5.02493
		HC + FPs	-6.7546	3.03896	0.172235	-15.777	2.26778
	HC + FPs	CO	9.37150*	3.03896	0.040978	0.349123	18.3939
		CO + FPs	2.75715	3.03896	0.801402	-6.26523	11.7795
		HC	6.7546	3.03896	0.172235	-2.26778	15.777
Propionate (μmol/g feces)	CO	CO + FPs	0.5984	1.04873	0.938965	-2.51518	3.71198
		HC	0.40545	1.04873	0.97945	-2.70813	3.51903
		HC + FPs	3.45540*	1.04873	0.0283576	0.341821	6.56898
	CO + FPs	CO	-0.5984	1.04873	0.938965	-3.71198	2.51518
		HC	-0.19295	1.04873	0.997664	-3.30653	2.92063
		HC + FPs	2.857	1.04873	0.0759774	-0.256579	5.97058
	HC	CO	-0.40545	1.04873	0.97945	-3.51903	2.70813
		CO + FPs	0.19295	1.04873	0.997664	-2.92063	3.30653
		HC + FPs	3.04995	1.04873	0.0555095	-0.0636294	6.16353
	HC + FPs	CO	-3.45540*	1.04873	0.0283576	-6.56898	-0.341821
		CO + FPs	-2.857	1.04873	0.0759774	-5.97058	0.256579
		HC	-3.04995	1.04873	0.0555095	-6.16353	0.0636294
Acetate (μmol/g feces)	CO	CO + FPs	4.69035	1.90219	0.11682	-0.957062	10.3378
		HC	1.81685	1.90219	0.776491	-3.83056	7.46426
		HC + FPs	3.6543	1.90219	0.27024	-1.99311	9.30171
	CO + FPs	CO	-4.69035	1.90219	0.11682	-10.3378	0.957062
		HC	-2.8735	1.90219	0.461424	-8.52091	2.77391
		HC + FPs	-1.03605	1.90219	0.946228	-6.68346	4.61136
	HC	CO	-1.81685	1.90219	0.776491	-7.46426	3.83056
		CO + FPs	2.8735	1.90219	0.461424	-2.77391	8.52091
		HC + FPs	1.83745	1.90219	0.770724	-3.80996	7.48486
	HC + FPs	CO	-3.6543	1.90219	0.27024	-9.30171	1.99311
		CO + FPs	1.03605	1.90219	0.946228	-4.61136	6.68346
		HC	-1.83745	1.90219	0.770724	-7.48486	3.80996
n-Butyrate (μmol/g feces)	CO	CO + FPs	1.27230*	0.139418	4.97858e-06	0.858383	1.68622
		HC	0	0.139418	1	-0.413917	0.413917
		HC + FPs	1.70750*	0.139418	2.03534e-07	1.29358	2.12142
	CO + FPs	CO	-1.27230*	0.139418	4.97858e-06	-1.68622	-0.858383
		HC	-1.27230*	0.139418	4.97858e-06	-1.68622	-0.858383
		HC + FPs	.43520*	0.139418	0.0383732	0.0212826	0.849117
	HC	CO	0	0.139418	1	-0.413917	0.413917
		CO + FPs	1.27230*	0.139418	4.97858e-06	0.858383	1.68622
		HC + FPs	1.70750*	0.139418	2.03534e-07	1.29358	2.12142
	HC + FPs	CO	-1.70750*	0.139418	2.03534e-07	-2.12142	-1.29358
		CO + FPs	-.43520*	0.139418	0.0383732	-0.849117	-0.0212826
		HC	-1.70750*	0.139418	2.03534e-07	-2.12142	-1.29358

## Sheet: raw
		Group	Acetate (μmol/g feces)	Propionate (μmol/g feces)	n-butyrate (μmol/g feces)	iso-butyrate (μmol/g feces)	n-valerate (μmol/g feces)	iso-valerate (μmol/g feces)	n-capronate (μmol/g feces)	Total SCFAs (μmol/g feces)
ND	1	1	3.078	0	0	0	0	0	0	3.078
ND	3	1	3.3554	0	0	0	0	0	0	3.3554
ND	4	1	5.1932	0	0	0	0	0	0	5.1932
ND	8	1	3.6426	0	0	0	0	0	0.395	4.0376
NDS	1	2	5.605	0	1.021	0	0	0	0	6.626
NDS	5	2	7.6254	1.0284	1.3586	0	0.3014	0	0	10.3138
NDS	6	2	7.2426	0	1.1678	0	0	0	0	8.4104
NDS	8	2	13.5576	1.3652	1.5418	0	0.3068	0	0	16.7714
HC	1	3	5.4228	0.8744	0	0	0	0.3258	0.3414	6.9644
HC	4	3	7.04	0.7474	0	0	0	0.302	0.3074	8.3968
HC	6	3	5.1058	0	0	0	0	0	0.3688	5.4746
HC	7	3	4.968	0	0	0	0	0.328	0	5.296
HCS	2	4	12.7866	7.582	1.9054	0.4474	0	0.741	0	23.4624
HCS	3	4	6.8266	3.0484	1.943	0	0.3672	0.3516	0	12.5368
HCS	6	4	3.4728	1.3414	1.7396	0	0	0	0.3724	6.9262
HCS	7	4	6.8004	1.8498	1.242	0	0	0	0.3326	10.2248
