# Supplementary material for: Dietary fermented products using koji mold and sweet potato-shochu distillery by-product promotes hepatic and serum cholesterol levels and modulates gut microbiota in mice fed a high-cholesterol diet
Source: PeerJ. 2019 Sep 12;7:e7671. doi: 10.7717/peerj.7671 (PMC6745188; doi:10.7717/peerj.7671)
Supplement: Supplemental Information 1 [file peerj-07-7671-s001.zip › Figure1_raw_data.xlsx]

## Sheet: srebp2
Figure1_raw_data_srebp2
No.	sample	intensity	intensity normalized by beta-actin	relative expression level
1	CO1	3525429	3169728	0.745793
2	CO2	3667328	4917027	1.15691
3	CO3	3867816	4663677	1.0973
4	CO + FPs1	3632907	4471380	1.05205
5	CO + FPs2	4256724	3050383	0.717713
6	CO + FPs3	4903192	3341208	0.78614
7	HC1	3831297	3168891	0.745596
8	HC2	3245411	3522406	0.828773
9	HC3	2926142	4469495	1.05161
10	HC + FPs1	2763357	3945500	0.928321
11	HC + FPs2	2397502	3940934	0.927247
12	HC + FPs3	2006938	3577871	0.841823
13	CO4	2843631	3874307	1.07722
14	CO5	2367058	3345505	0.930189
15	CO6	2203787	3569951	0.992594
16	CO + FPs4	2882244	4273353	1.18817
17	CO + FPs5	2104435	4137332	1.15035
18	CO + FPs6	1287912	4595265	1.27767
19	HC4	1004935	3166245	0.880347
20	HC5	1005567	3402595	0.946062
21	HC6	1118871	2831706	0.787331
22	HC + FPs4	839423	3029269	0.842262
23	HC + FPs5	399444	2803866	0.779591
24	HC + FPs6	1835254	2753589	0.765612
25	CO7	1314170	3482717	1.11716
26	CO8	2152012	2752251	0.882844
27	CO + FPs7	3660952	2354721	0.755327
28	CO + FPs8	5457549	2718507	0.87202
29	HC8	4955269	2466473	0.791174
30	HC + FPs8	4381313	2059136	0.660512
		average	average
	CO1-3	3.68686e+06	4250144
	CO4-6	2471492	3.59659e+06
	CO7-8	1733091	3117484

## Sheet: hmgr
Figure1_raw_data_hmgr
No.	sample	intensity	intensity normalized by beta-actin	relative expression level
1	CO1	3034115	3034115	1.1377
2	CO2	2946353	2733654	1.02503
3	CO3	2858580	2232907	0.837269
4	CO + FPs1	2819862	2160631	0.810168
5	CO + FPs2	2562709	1972388	0.739583
6	CO + FPs3	3646364	2926650	1.0974
7	HC1	2906974	2009386	0.753456
8	HC2	3094876	1898927	0.712037
9	HC3	3194155	1991808	0.746865
10	HC + FPs1	4056521	1892091	0.709474
11	HC + FPs2	3696865	2253142	0.844857
12	HC + FPs3	4200836	2193262	0.822404
13	CO4	1361366	1136283	1.12763
14	CO5	1402526	1022685	1.0149
15	CO6	1264523	864047	0.857469
16	CO + FPs4	1604796	1081314	1.07308
17	CO + FPs5	1371336	970512	0.963123
18	CO + FPs6	1310141	984742	0.977245
19	HC4	1581796	992261	0.984707
20	HC5	1744015	995411	0.987833
21	HC6	1492472	864454	0.857873
22	HC + FPs4	1421553	781463	0.775514
23	HC + FPs5	1926637	868309	0.861698
24	HC + FPs6	2428396	1240265	1.23082
25	CO7	1249831	903894	1.20547
26	CO8	858758	595758	0.794528
27	CO + FPs7	803324	421197	0.561726
28	CO + FPs8	1137199	587950	0.784115
29	HC8	1464069	695918	0.928106
30	HC + FPs8	1793064	706277	0.941921
		average	average
	CO1-3	2.94635e+06	2666892
	CO4-6	1342805	1.00767e+06
	CO7-8	1.05429e+06	749826

## Sheet: lc3-1
Figure1_raw_data_lc3-1
No.	sample	intensity	intensity normalized by beta-actin	relative expression level
1	CO1	3169728	3169728	0.745793
2	CO2	4271279	4917027	1.15691
3	CO3	4812114	4663677	1.0973
4	CO + FPs1	6283728	4471380	1.05205
5	CO + FPs2	4996949	3050383	0.717713
6	CO + FPs3	6522347	3341208	0.78614
7	HC1	6060906	3168891	0.745596
8	HC2	6597037	3522406	0.828773
9	HC3	7561416	4469495	1.05161
10	HC + FPs1	7307423	3945500	0.928321
11	HC + FPs2	6901013	3940934	0.927247
12	HC + FPs3	8087872	3577871	0.841823
13	CO4	3961840	3874307	1.07722
14	CO5	4202160	3345505	0.930189
15	CO6	4681465	3569951	0.992594
16	CO + FPs4	5395714	4273353	1.18817
17	CO + FPs5	4990571	4137332	1.15035
18	CO + FPs6	5244824	4595265	1.27767
19	HC4	4045167	3166245	0.880347
20	HC5	4422690	3402595	0.946062
21	HC6	4529934	2831706	0.787331
22	HC + FPs4	4956598	3029269	0.842262
23	HC + FPs5	5752191	2803866	0.779591
24	HC + FPs6	5518657	2753589	0.765612
25	CO7	5187694	3482717	1.11716
26	CO8	4216778	2752251	0.882844
27	CO + FPs7	4687680	2354721	0.755327
28	CO + FPs8	5161117	2718507	0.87202
29	HC8	4788003	2466473	0.791174
30	HC + FPs8	4580591	2059136	0.660512
		average	average
	CO1-3	4.08437e+06	4250144
	CO4-6	4.28182e+06	3.59659e+06
	CO7-8	4702236	3117484

## Sheet: lc3-2
Figure1_raw_data_lc3-2
No.	sample	intensity	intensity normalized by beta-actin	relative expression level
1	CO1	3085989	3085989	0.888884
2	CO2	2821476	3248037	0.93556
3	CO3	4211143	4081244	1.17556
4	CO + FPs1	3142887	2236418	0.644175
5	CO + FPs2	4756387	2903532	0.836329
6	CO + FPs3	6405008	3281098	0.945083
7	HC1	5375359	2810459	0.809521
8	HC2	4784873	2554823	0.735888
9	HC3	6305284	3727005	1.07352
10	HC + FPs1	5288317	2855323	0.822443
11	HC + FPs2	7212908	4119047	1.18644
12	HC + FPs3	6408055	2834763	0.816521
13	CO4	3404636	3329414	1.08322
14	CO5	3453703	2749629	0.894584
15	CO6	4120107	3141875	1.0222
16	CO + FPs4	4545312	3599843	1.1712
17	CO + FPs5	3663097	3036816	0.98802
18	CO + FPs6	3642777	3191628	1.03839
19	HC4	4236646	3316121	1.07889
20	HC5	4762678	3664165	1.19213
21	HC6	5767184	3605124	1.17292
22	HC + FPs4	4970959	3038046	0.98842
23	HC + FPs5	5214193	2541622	0.82691
24	HC + FPs6	5482420	2735508	0.88999
25	CO7	3521652	2364233	0.983857
26	CO8	3741158	2441819	1.01614
27	CO + FPs7	3022325	1518178	0.631778
28	CO + FPs8	4009964	2112162	0.878959
29	HC8	4155437	2140615	0.8908
30	HC + FPs8	4143028	1862436	0.775038
		average	average
	CO1-3	3.37287e+06	3.47176e+06
	CO4-6	3659482	3.07364e+06
	CO7-8	3631405	2403026

## Sheet: lxr
Figure1_raw_data_lxr
No.	sample	intensity	intensity normalized by beta-actin	relative expression level
1	CO1	2379482	2379482	0.919453
2	CO2	2795748	2593921	1.00231
3	CO3	3572280	2790396	1.07823
4	CO + FPs1	3538137	2710987	1.04755
5	CO + FPs2	4378720	3370081	1.30223
6	CO + FPs3	4123555	3309654	1.27888
7	HC1	4626976	3198301	1.23585
8	HC2	3605198	2212046	0.854754
9	HC3	3271480	2040027	0.788284
10	HC + FPs1	4196472	1957369	0.756345
11	HC + FPs2	4215804	2569421	0.992847
12	HC + FPs3	4432769	2314354	0.894287
13	CO4	2839523	2370048	0.986275
14	CO5	3618292	2638364	1.09793
15	CO6	3220669	2200679	0.915793
16	CO + FPs4	3755464	2530437	1.05302
17	CO + FPs5	3802723	2691234	1.11993
18	CO + FPs6	3933936	2956865	1.23047
19	HC4	4189258	2627922	1.09359
20	HC5	3656452	2086951	0.868466
21	HC6	3558462	2061096	0.857707
22	HC + FPs4	3792893	2085047	0.867674
23	HC + FPs5	4142962	1867176	0.777009
24	HC + FPs6	3434950	1754347	0.730056
25	CO7	1722840	1245980	0.94034
26	CO8	2023920	1404082	1.05966
27	CO + FPs7	2014067	1056010	0.79697
28	CO + FPs8	2247270	1161874	0.876866
29	HC8	2209756	1050367	0.792711
30	HC + FPs8	2611520	1028662	0.776331
		average	average
	CO1-3	2.91584e+06	2587933
	CO4-6	3.22616e+06	2.40303e+06
	CO7-8	1873380	1325031

## Sheet: cyp7a1
Figure1_raw_data_cyp7a1
No.	sample	intensity	intensity normalized by beta-actin	relative expression level
1	CO1	3172452	3172452	0.914612
2	CO2	3419210	3936139	1.13478
3	CO3	3402247	3297300	0.950606
4	CO + FPs1	2035814	1448646	0.417642
5	CO + FPs2	3423690	2089988	0.60254
6	CO + FPs3	3354043	1718178	0.495348
7	HC1	1962269	1025955	0.295781
8	HC2	1787093	954196	0.275093
9	HC3	1566431	925905	0.266937
10	HC + FPs1	1195017	645226	0.186018
11	HC + FPs2	830493	474266	0.13673
12	HC + FPs3	918589	406361	0.117153
13	CO4	3436560	3360633	1.04119
14	CO5	3824393	3044750	0.943327
15	CO6	4298126	3277628	1.01548
16	CO + FPs4	3631511	2876121	0.891083
17	CO + FPs5	3085326	2557827	0.792468
18	CO + FPs6	2713568	2377499	0.736599
19	HC4	1025050	802330	0.248579
20	HC5	923209	710271	0.220057
21	HC6	1311176	819629	0.253938
22	HC + FPs4	817361	499538	0.154767
23	HC + FPs5	457349	222932	0.069069
24	HC + FPs6	861676	429942	0.133205
25	CO7	3960407	2658788	0.961008
26	CO8	4404147	2874545	1.03899
27	CO + FPs7	3037399	1525750	0.551476
28	CO + FPs8	2827488	1489318	0.538308
29	HC8	970900	500146	0.180776
30	HC + FPs8	762084	342583	0.123825
		average	average
	CO1-3	3331303	3.46863e+06
	CO4-6	3.85303e+06	3.22767e+06
	CO7-8	4182277	2.76667e+06

## Sheet: Figure1
Figure1_raw_data
		sample no.	average	SD	SE	95% confidence interval		minimum	maximum
						lower	upper
SREBP-2	CO	8	1	0.139924	0.0494705	0.883021	1.11698	0.745793	1.15691			CO	CO+FPs	HC	HC+FPs	SE	SE	SE	SE
	CO + FPs	8	0.974931	0.218587	0.0772823	0.792187	1.15767	0.717713	1.27767		SREBP-2	1	0.974931	0.861556	0.820767	0.0494705	0.0772823	0.0404143	0.0359334
	HC	7	0.861556	0.106926	0.0404143	0.762666	0.960447	0.745596	1.05161		HMGR	1	0.875805	0.852982	0.883813	0.0546634	0.0648975	0.0442491	0.0639369
	HC + FPs	7	0.820767	0.0950707	0.0359334	0.732841	0.908693	0.660512	0.928321		LC3-I	1	0.974931	0.861556	0.820767	0.0494705	0.0772823	0.0404143	0.0359334
HMGR	CO	8	1	0.154611	0.0546634	0.870742	1.12926	0.794528	1.20547		LC3-II	1	0.891741	0.99338	0.900824	0.0344266	0.0659844	0.06833	0.0543151
	CO + FPs	8	0.875805	0.183558	0.0648975	0.722347	1.02926	0.561726	1.0974		LXRα	1	1.08824	0.927337	0.827793	0.0255658	0.0648877	0.0643396	0.03557
	HC	7	0.852982	0.117072	0.0442491	0.744709	0.961256	0.712037	0.987833		Cyp7a1	1	0.628183	0.248737	0.131538	0.0253849	0.0573915	0.0143986	0.0135455
	HC + FPs	7	0.883813	0.169161	0.0639369	0.727365	1.04026	0.709474	1.23082
LXRα	CO	8	1	0.0723109	0.0255658	0.939547	1.06045	0.915793	1.09793
	CO + FPs	8	1.08824	0.18353	0.0648877	0.934805	1.24167	0.79697	1.30223
	HC	7	0.927337	0.170226	0.0643396	0.769904	1.08477	0.788284	1.23585
	HC + FPs	7	0.827793	0.0941094	0.03557	0.740756	0.914829	0.730056	0.992847
Cyp7a1	CO	8	1	0.0717995	0.0253849	0.939974	1.06003	0.914612	1.13478
	CO + FPs	8	0.628183	0.162328	0.0573915	0.492474	0.763892	0.417642	0.891083
	HC	7	0.248737	0.038095	0.0143986	0.213505	0.283969	0.180776	0.295781
	HC + FPs	7	0.131538	0.0358379	0.0135455	0.0983936	0.164683	0.069069	0.186018
LC3-Ⅰ	CO	8	1	0.139924	0.0494705	0.883021	1.11698	0.745793	1.15691
	CO + FPs	8	0.974931	0.218587	0.0772823	0.792187	1.15767	0.717713	1.27767
	HC	7	0.861556	0.106926	0.0404143	0.762666	0.960447	0.745596	1.05161
	HC + FPs	7	0.820767	0.0950707	0.0359334	0.732841	0.908693	0.660512	0.928321
LC3-Ⅱ	CO	8	1	0.097373	0.0344266	0.918594	1.08141	0.888884	1.17556
	CO + FPs	8	0.891741	0.186632	0.0659844	0.735713	1.04777	0.631778	1.1712
	HC	7	0.99338	0.180784	0.06833	0.826183	1.16058	0.735888	1.19213
	HC + FPs	7	0.900824	0.143704	0.0543151	0.767919	1.03373	0.775038	1.18644
			Mean difference (I-J)	SE	p value	95% confidence interval
						lower	upper
SREBP-2	CO	CO + FPs	0.0250694	0.0755965	0.987129	-0.182316	0.232455
		HC	0.138444	0.0782499	0.310328	-0.0762207	0.353108
		HC + FPs	0.179233	0.0782499	0.126323	-0.0354313	0.393897
	CO + FPs	CO	-0.0250694	0.0755965	0.987129	-0.232455	0.182316
		HC	0.113374	0.0782499	0.48161	-0.10129	0.328039
		HC + FPs	0.154164	0.0782499	0.224957	-0.0605007	0.368828
	HC	CO	-0.138444	0.0782499	0.310328	-0.353108	0.0762207
		CO + FPs	-0.113374	0.0782499	0.48161	-0.328039	0.10129
		HC + FPs	0.0407894	0.0808161	0.957232	-0.180915	0.262494
	HC + FPs	CO	-0.179233	0.0782499	0.126323	-0.393897	0.0354313
		CO + FPs	-0.154164	0.0782499	0.224957	-0.368828	0.0605007
		HC	-0.0407894	0.0808161	0.957232	-0.262494	0.180915
HMGR	CO	CO + FPs	0.124195	0.0794885	0.416688	-0.0938677	0.342257
		HC	0.147018	0.0822784	0.302119	-0.0786982	0.372734
		HC + FPs	0.116187	0.0822784	0.503359	-0.109529	0.341903
	CO + FPs	CO	-0.124195	0.0794885	0.416688	-0.342257	0.0938677
		HC	0.0228231	0.0822784	0.992364	-0.202893	0.248539
		HC + FPs	-0.00800746	0.0822784	0.999661	-0.233723	0.217708
	HC	CO	-0.147018	0.0822784	0.302119	-0.372734	0.0786982
		CO + FPs	-0.0228231	0.0822784	0.992364	-0.248539	0.202893
		HC + FPs	-0.0308306	0.0849767	0.983295	-0.263949	0.202288
	HC + FPs	CO	-0.116187	0.0822784	0.503359	-0.341903	0.109529
		CO + FPs	0.00800746	0.0822784	0.999661	-0.217708	0.233723
		HC	0.0308306	0.0849767	0.983295	-0.202288	0.263949
LXRα	CO	CO + FPs	-0.0882399	0.069295	0.587411	-0.278338	0.101858
		HC	0.0726627	0.0717271	0.743334	-0.124108	0.269433
		HC + FPs	0.172207	0.0717271	0.101893	-0.024563	0.368978
	CO + FPs	CO	0.0882399	0.069295	0.587411	-0.101858	0.278338
		HC	0.160903	0.0717271	0.138173	-0.0358679	0.357673
		HC + FPs	.26045*	0.0717271	0.00626126	0.0636769	0.457218
	HC	CO	-0.0726627	0.0717271	0.743334	-0.269433	0.124108
		CO + FPs	-0.160903	0.0717271	0.138173	-0.357673	0.0358679
		HC + FPs	0.0995448	0.0740795	0.544494	-0.103679	0.302768
	HC + FPs	CO	-0.172207	0.0717271	0.101893	-0.368978	0.024563
		CO + FPs	-.26045*	0.0717271	0.00626126	-0.457218	-0.0636769
		HC	-0.0995448	0.0740795	0.544494	-0.302768	0.103679
Cyp7a1	CO	CO + FPs	.37182*	0.0477324	1.68634e-07	0.240872	0.502762
		HC	.75126*	0.0494077	9.02611e-13	0.615722	0.886804
		HC + FPs	.86846*	0.0494077	8.07909e-13	0.732921	1.004
	CO + FPs	CO	-.37182*	0.0477324	1.68634e-07	-0.502762	-0.240872
		HC	.37945*	0.0494077	2.18758e-07	0.243905	0.514987
		HC + FPs	.49664*	0.0494077	1.11628e-09	0.361104	0.632186
	HC	CO	-.75126*	0.0494077	9.02611e-13	-0.886804	-0.615722
		CO + FPs	-.37945*	0.0494077	2.18758e-07	-0.514987	-0.243905
		HC + FPs	0.117199	0.0510281	0.124825	-0.0227873	0.257185
	HC + FPs	CO	-.86846*	0.0494077	8.07909e-13	-1.004	-0.732921
		CO + FPs	-.49664*	0.0494077	1.11628e-09	-0.632186	-0.361104
		HC	-0.117199	0.0510281	0.124825	-0.257185	0.0227873
LC3-Ⅰ	CO	CO + FPs	0.0250694	0.0755965	0.987129	-0.182316	0.232455
		HC	0.138444	0.0782499	0.310328	-0.0762207	0.353108
		HC + FPs	0.179233	0.0782499	0.126323	-0.0354313	0.393897
	CO + FPs	CO	-0.0250694	0.0755965	0.987129	-0.232455	0.182316
		HC	0.113374	0.0782499	0.48161	-0.10129	0.328039
		HC + FPs	0.154164	0.0782499	0.224957	-0.0605007	0.368828
	HC	CO	-0.138444	0.0782499	0.310328	-0.353108	0.0762207
		CO + FPs	-0.113374	0.0782499	0.48161	-0.328039	0.10129
		HC + FPs	0.0407894	0.0808161	0.957232	-0.180915	0.262494
	HC + FPs	CO	-0.179233	0.0782499	0.126323	-0.393897	0.0354313
		CO + FPs	-0.154164	0.0782499	0.224957	-0.368828	0.0605007
		HC	-0.0407894	0.0808161	0.957232	-0.262494	0.180915
LC3-Ⅱ	CO	CO + FPs	0.108259	0.0778432	0.516146	-0.10529	0.321807
		HC	0.00661954	0.0805753	0.999796	-0.214424	0.227663
		HC + FPs	0.0991762	0.0805753	0.613455	-0.121868	0.32022
	CO + FPs	CO	-0.108259	0.0778432	0.516146	-0.321807	0.10529
		HC	-0.101639	0.0805753	0.594742	-0.322683	0.119405
		HC + FPs	-0.00908254	0.0805753	0.999474	-0.230126	0.211961
	HC	CO	-0.00661954	0.0805753	0.999796	-0.227663	0.214424
		CO + FPs	0.101639	0.0805753	0.594742	-0.119405	0.322683
		HC + FPs	0.0925567	0.0832178	0.685393	-0.135736	0.32085
	HC + FPs	CO	-0.0991762	0.0805753	0.613455	-0.32022	0.121868
		CO + FPs	0.00908254	0.0805753	0.999474	-0.211961	0.230126
		HC	-0.0925567	0.0832178	0.685393	-0.32085	0.135736
