# Supplementary material for: Dietary fermented products using koji mold and sweet potato-shochu distillery by-product promotes hepatic and serum cholesterol levels and modulates gut microbiota in mice fed a high-cholesterol diet
Source: PeerJ. 2019 Sep 12;7:e7671. doi: 10.7717/peerj.7671 (PMC6745188; doi:10.7717/peerj.7671)
Supplement: Supplemental Information 1 [file peerj-07-7671-s001.zip › Figure2_raw_data.xlsx]

## Sheet: phylum
Figure2A_raw_data
phylum	relative abundance
taxon_name	CO	CO + FPs	HC	HC + FPs
Firmicutes	0.941918	0.779475	0.579652	0.343935
Verrucomicrobia	0.0288765	0.00236133	0.0187598	0.33933
Actinobacteria	0.0131214	0.0125151	0.00582529	0.00231314
Bacteroidetes	0.0115224	0.187655	0.255053	0.233834
Proteobacteria	0.00355077	0.011358	0.128965	0.0767054
Others	0.000775996	0.00543106	0.00461268	0.00287077
Deferribacteres	0.00023515	0.00120428	0.00713301	0.001012

## Sheet: genus
Figure2B_raw_data_1
genus level	relative abundance
taxon_name	CO	CO + FPs	HC	HC + FPs
Allobaculum	0.381766	0.293395	0.0891626	0.135959
Clostridium sensu stricto	0.271058	7.08399e-05	0.0034714	0.000764163
Turicibacter	0.170084	0.098987	0.00014266	0
Lactobacillus	0.0592579	0.0332239	0.0186171	0.0156757
Akkermansia	0.0288765	0.00236133	0.0187598	0.33933
Clostridium XlVa	0.0237972	0.0865192	0.0498597	0.0751358
Enterorhabdus	0.0116399	0.00805214	0.00582529	0.00216857
Eubacterium	0.00942953	0.0126803	0.0378525	0.0189182
Lachnospiracea_incertae_sedis	0.00651366	0.0780184	0.039826	0.00662963
Bacteroides	0.0042327	0.0639448	0.150411	0.151944
Barnesiella	0.00385646	0.0333184	0.0552332	0.0291415
Bilophila	0.00258665	0.00932726	0.119763	0.0519837
Clostridium IV	0.00232799	0.0104135	0.0129583	0.00526653
Marvinbryantia	0.00152848	0.0249829	0.00753721	0
Lachnoanaerobaculum	0.00129333	0.00186545	2.37767e-05	2.0653e-05
Flavonifractor	0.00119927	0.00417956	0	0.00551436
Staphylococcus	0.00117575	0.000165293	0.00116506	0.00020653
Alloprevotella	0.00112872	0.0112163	0.0204955	0.0087982
Lactococcus	0.000917086	0.000188906	0.000166437	2.0653e-05
Paraeggerthella	0.000917086	0.00108621	0	2.0653e-05
Jeotgalicoccus	0.000870056	0.00297528	0	0
Pseudoflavonifractor	0.000870056	0.00698954	0.0168814	0.00047502
Syntrophococcus	0.000870056	0.00129873	0.00126016	0.000309796
Oscillibacter	0.000823026	0.0131998	0.0117219	0.00392408
Coprobacter	0.000799511	0.0400718	0.00951068	0.019703
Others	0.000775996	0.00543106	0.00461268	0.00287077
Hydrogenoanaerobacterium	0.000728966	0.00101537	0.00235389	0.000764163
Alkalitalea	0.000705451	0.0118775	0.00028532	0.000495673
Desulfovibrio	0.000681936	0.00113344	0.000618194	0.00198269
Dorea	0.000681936	0.0112872	0.0182367	0.0111526
Eisenbergiella	0.000681936	0	0.00670503	0.00117722
Moryella	0.000634906	0.000495879	0.0187123	2.0653e-05
Clostridium XlVb	0.000517331	0.00299889	0.00137905	0.000867428
Alistipes	0.000493816	0.00776878	0.00230634	0.00384147
Anaerobacterium	0.000493816	0.00387258	0	2.0653e-05
Anaerosporobacter	0.000446785	0.000495879	0	0
Atopostipes	0.00042327	0	7.13301e-05	6.19591e-05
Intestinimonas	0.00042327	0.00115705	0.00192591	2.0653e-05
Adlercreutzia	0.00037624	0	0	0
Anaerotruncus	0.000352725	0.0031878	0.00622949	0.000888081
Caloranaerobacter	0.000305695	0.000472266	2.37767e-05	2.0653e-05
Enterococcus	0.00028218	0.000991759	0.00722811	6.19591e-05
Ruminococcus2	0.000258665	0.0150653	0.0275096	0.00251967
Mucispirillum	0.00023515	0.00120428	0.00713301	0.001012
Peptococcus	0.00023515	0.00125151
Coprococcus	0.00018812	0.0104135	0.00240145	0.00020653
Anaerobacter	0.000164605
Parasutterella	0.000164605	0.000613946	0.00732322	0.0124951
Acidaminobacter	0.00014109	9.44532e-05	0.000404204	0.000433714
Bifidobacterium	0.000117575
Butyricimonas	0.000117575	0.0003542	0.00618194
Parabacteroides	0.000117575	0.0149472	0.00960578	0.0163159
Psychrosinus	0.000117575	0.00136957	0.000523087
Robinsoniella	0.000117575	0.00309334	0.000309097	0.00020653
Lawsonia	9.40601e-05	0.00014168	0.000998621	0.000454367
Subdoligranulum	9.40601e-05	0.000118067	0.00382805	0.00956236
Butyrivibrio	7.05451e-05	0.000519493	0.00126016	8.26122e-05
Dethiobacter	7.05451e-05	0.000236133	4.75534e-05
Roseburia	7.05451e-05	0.00488795	0.00389938	2.0653e-05
Sarcina	7.05451e-05
Sporanaerobacter	7.05451e-05	0.00028336
Catenibacterium	4.70301e-05
Lactonifactor	4.70301e-05	0.000708399	0.000309097	0.00047502
Oribacterium	4.70301e-05	0.000401426	2.37767e-05	2.0653e-05
Acetitomaculum	2.3515e-05	0.0214881	0.0166912	0.00427518
Anaerophaga	2.3515e-05	0.00028336
Blautia	2.3515e-05	0.000165293	0.00014266	0.0206324
Catellicoccus	2.3515e-05
Cryptanaerobacter	2.3515e-05	2.36133e-05	2.37767e-05	6.19591e-05
Defluviitalea	2.3515e-05	0.00236133
Eggerthella	2.3515e-05	0.0165529
Ethanoligenens	2.3515e-05	2.36133e-05	2.37767e-05	2.0653e-05
Gordonibacter	2.3515e-05	0.000118067
Holdemania	2.3515e-05	2.36133e-05
Mangroviflexus	2.3515e-05
Meniscus	2.3515e-05	9.44532e-05	9.51068e-05	2.0653e-05
Methylobacterium	2.3515e-05	2.36133e-05
Papillibacter	2.3515e-05	7.08399e-05
Parvibacter	2.3515e-05	0.00323502		0.000123918
Pseudobutyrivibrio	2.3515e-05	7.08399e-05	7.13301e-05	2.0653e-05
Saccharofermentans	2.3515e-05	0.000118067
Sporobacter	2.3515e-05	0.000118067	4.75534e-05
Abiotrophia	0	0	0	2.0653e-05
Acetanaerobacterium	0	0.0003542	0.000832184	0
Acetivibrio	0	7.08399e-05	4.75534e-05	0
Acetoanaerobium	0	2.36133e-05	0	0
Alkalibaculum		4.72266e-05
Anaerofustis		4.72266e-05
Anaerosinus		9.44532e-05	9.51068e-05	4.13061e-05
Anaerosporobacter		0.000968146	0.00544486
Anaerostipes		0.0003542
Anaerovorax		0.000779239
Asaccharobacter		2.36133e-05
Anaerovibrio			2.37767e-05
Anaerovirgula			0.000237767
Anaerovorax			2.37767e-05
Bacillus			4.75534e-05	4.13061e-05
Bdellovibrio		2.36133e-05
Bosea				2.0653e-05
Brassicibacter		2.36133e-05	4.75534e-05
Brevundimonas			2.37767e-05	0.00258163
Butyricicoccus		2.36133e-05	2.37767e-05
Catonella			2.37767e-05	2.0653e-05
Cellulosilyticum		2.36133e-05
Citrobacter		2.36133e-05		0.00662963
Clostridium XVIII		4.72266e-05		4.13061e-05
Coprobacillus				4.13061e-05
Desulfohalobium				2.0653e-05
Desulfitibacter		0.00028336	4.75534e-05
Desulfonispora		2.36133e-05
Desulfovermiculus		7.08399e-05	4.75534e-05	6.19591e-05
Enterobacter				0.00074351
Erwinia				4.13061e-05
Erysipelotrichaceae_incertae_sedis		7.08399e-05	4.75534e-05	0.018216
Escherichia/Shigella				2.0653e-05
Faecalibacterium		2.36133e-05	0.000118883	0.000123918
Fastidiosipila		2.36133e-05
Fusibacter		2.36133e-05	7.13301e-05
Flavonifractor			0.0236816
Fusicatenibacter		0.000826466	0.000570641	0.000123918
Gemmiger		2.36133e-05		8.26122e-05
Geosporobacter		2.36133e-05
Hallella		9.44532e-05	2.37767e-05
Hespellia		2.36133e-05	2.37767e-05	4.13061e-05
Johnsonella			0.000118883	2.0653e-05
Kandleria			9.51068e-05	0.000103265
Klebsiella				0.00210661
Kosakonia				2.0653e-05
Mangrovibacterium			2.37767e-05
Mariniphaga			2.37767e-05
Marinilabilia		2.36133e-05
Marinicella				2.0653e-05
Melissococcus			9.51068e-05	0.00235445
Natronincola			0.000190214
Paludibacter		2.36133e-05	2.37767e-05
Paralactobacillus		4.72266e-05	7.13301e-05	2.0653e-05
Parasporobacterium		7.08399e-05	9.51068e-05	2.0653e-05
Peptococcus				2.0653e-05
Petrimonas				4.13061e-05
Phocaeicola			7.13301e-05	4.13061e-05
Propionispira			2.37767e-05
Proteus			7.13301e-05
Pseudobacteroides			2.37767e-05
Prevotella		0.000991759		4.13061e-05
Propionispira		4.72266e-05
Rahnella				2.0653e-05
Rikenella				2.0653e-05
Ruminococcus		0.00042504
Salmonella				2.0653e-05
Selenihalanaerobacter		2.36133e-05
Shuttleworthia		4.72266e-05	0.000237767	2.0653e-05
Simiduia			7.13301e-05
Sporacetigenium			0.000927291
Sporobacterium			2.37767e-05
Tangfeifania		4.72266e-05
Tannerella		0.00259746	0.000760854	0.000805469
Tepidibacter			7.13301e-05	2.0653e-05
Teredinibacter			2.37767e-05
Thiobacter			2.37767e-05
Wandonia				4.13061e-05

## Sheet: genus (Excerpt)
Figure2B_raw_data_2
Family	relative abundance
taxon_name	CO	CO + FPs	HC	HC + FPs
Lactobacillus	0.0592579	0.0332239	0.0186171	0.0156757
Akkermansia	0.0288765	0.00236133	0.0187598	0.33933
Clostridium XI	9.40601e-05	2.36133e-05	0.127681	0.00020653
Clostridium XlVa	0.0237972	0.0865192	0.0498597	0.0751358
Eubacterium	0.00942953	0.0126803	0.0378525	0.0189182
Bacteroides	0.0042327	0.0639448	0.150411	0.151944
Clostridium IV	0.00232799	0.0104135	0.0129583	0.00526653
Alloprevotella	0.00112872	0.0112163	0.0204955	0.0087982
Lactococcus	0.000917086	0.000188906	0.000166437	2.0653e-05
Desulfovibrio	0.000681936	0.00113344	0.000618194	0.00198269
Dorea	0.000681936	0.0112872	0.0182367	0.0111526
Adlercreutzia	0.00037624	0	0	0
Anaerotruncus	0.000352725	0.0031878	0.00622949	0.000888081
Ruminococcus2	0.000258665	0.0150653	0.0275096	0.00251967
Coprococcus	0.00018812	0.0104135	0.00240145	0.00020653
Bifidobacterium	0.000117575	0.000117575	0.000117575	0.000117575
Roseburia	7.05451e-05	0.00488795	0.00389938	2.0653e-05
Anaerostipes	0.0003542	0.0003542	0.0003542	0.0003542
taxon_name	CO	CO + FPs	HC	HC + FPs
Closutridium IV+XIVa	0.0261252	0.0969326	0.062818	0.0804023
component ratio [%]	CO	CO + FPs	HC	HC + FPs	CO + FPs/CO	HC + FPs/HC
Closutridium IV+XIVa	2.61252	9.69326	6.2818	8.04023	3.71031	1.27992
