# Supplementary material for: Dietary fermented products using koji mold and sweet potato-shochu distillery by-product promotes hepatic and serum cholesterol levels and modulates gut microbiota in mice fed a high-cholesterol diet
Source: PeerJ. 2019 Sep 12;7:e7671. doi: 10.7717/peerj.7671 (PMC6745188; doi:10.7717/peerj.7671)
Supplement: Supplemental Information 1 [file peerj-07-7671-s001.zip › Figure2_raw_data_RDP_results.xlsx]

## Sheet: CO_accepted
Query ID	Genus	Family	Order	Class	Phylum	Domain
M01775:248:000000000-C8W97:1:1102:22755:1224	Turicibacter	Erysipelotrichaceae	Erysipelotrichales	Erysipelotrichia	Firmicutes	Bacteria
M01775:248:000000000-C8W97:1:1102:19824:1232	Turicibacter	Erysipelotrichaceae	Erysipelotrichales	Erysipelotrichia	Firmicutes	Bacteria
M01775:248:000000000-C8W97:1:1102:16429:1241	Allobaculum	Erysipelotrichaceae	Erysipelotrichales	Erysipelotrichia	Firmicutes	Bacteria
M01775:248:000000000-C8W97:1:1102:10150:1280	Clostridium sensu stricto	Clostridiaceae 1	Clostridiales	Clostridia	Firmicutes	Bacteria
M01775:248:000000000-C8W97:1:1102:14116:1344	Clostridium sensu stricto	Clostridiaceae 1	Clostridiales	Clostridia	Firmicutes	Bacteria
M01775:248:000000000-C8W97:1:1102:14663:1376	Akkermansia	Verrucomicrobiaceae	Verrucomicrobiales	Verrucomicrobiae	Verrucomicrobia	Bacteria
M01775:248:000000000-C8W97:1:1102:10504:1390	Allobaculum	Erysipelotrichaceae	Erysipelotrichales	Erysipelotrichia	Firmicutes	Bacteria
M01775:248:000000000-C8W97:1:1102:9753:1407	Lactobacillus	Lactobacillaceae	Lactobacillales	Bacilli	Firmicutes	Bacteria
M01775:248:000000000-C8W97:1:1102:15247:1459	Turicibacter	Erysipelotrichaceae	Erysipelotrichales	Erysipelotrichia	Firmicutes	Bacteria
M01775:248:000000000-C8W97:1:1102:18166:1464	Clostridium IV	Ruminococcaceae	Clostridiales	Clostridia	Firmicutes	Bacteria
M01775:248:000000000-C8W97:1:1102:20329:1473	Allobaculum	Erysipelotrichaceae	Erysipelotrichales	Erysipelotrichia	Firmicutes	Bacteria
M01775:248:000000000-C8W97:1:1102:15169:1513	Allobaculum	Erysipelotrichaceae	Erysipelotrichales	Erysipelotrichia	Firmicutes	Bacteria
M01775:248:000000000-C8W97:1:1102:12401:1583	Clostridium sensu stricto	Clostridiaceae 1	Clostridiales	Clostridia	Firmicutes	Bacteria
M01775:248:000000000-C8W97:1:1102:14949:1608	Allobaculum	Erysipelotrichaceae	Erysipelotrichales	Erysipelotrichia	Firmicutes	Bacteria
M01775:248:000000000-C8W97:1:1102:14126:1632	Turicibacter	Erysipelotrichaceae	Erysipelotrichales	Erysipelotrichia	Firmicutes	Bacteria
M01775:248:000000000-C8W97:1:1102:17656:1640	Allobaculum	Erysipelotrichaceae	Erysipelotrichales	Erysipelotrichia	Firmicutes	Bacteria
M01775:248:000000000-C8W97:1:1102:19256:1656	Turicibacter	Erysipelotrichaceae	Erysipelotrichales	Erysipelotrichia	Firmicutes	Bacteria
M01775:248:000000000-C8W97:1:1102:8593:1732	Clostridium sensu stricto	Clostridiaceae 1	Clostridiales	Clostridia	Firmicutes	Bacteria
M01775:248:000000000-C8W97:1:1102:9658:1776	Allobaculum	Erysipelotrichaceae	Erysipelotrichales	Erysipelotrichia	Firmicutes	Bacteria
M01775:248:000000000-C8W97:1:1102:8355:1817	Turicibacter	Erysipelotrichaceae	Erysipelotrichales	Erysipelotrichia	Firmicutes	Bacteria
M01775:248:000000000-C8W97:1:1102:18311:1874	Allobaculum	Erysipelotrichaceae	Erysipelotrichales	Erysipelotrichia	Firmicutes	Bacteria
M01775:248:000000000-C8W97:1:1102:18872:1875	Allobaculum	Erysipelotrichaceae	Erysipelotrichales	Erysipelotrichia	Firmicutes	Bacteria
M01775:248:000000000-C8W97:1:1102:15213:1880	Turicibacter	Erysipelotrichaceae	Erysipelotrichales	Erysipelotrichia	Firmicutes	Bacteria
M01775:248:000000000-C8W97:1:1102:10172:1925	Allobaculum	Erysipelotrichaceae	Erysipelotrichales	Erysipelotrichia	Firmicutes	Bacteria
M01775:248:000000000-C8W97:1:1102:17095:1942	Allobaculum	Erysipelotrichaceae	Erysipelotrichales	Erysipelotrichia	Firmicutes	Bacteria
M01775:248:000000000-C8W97:1:1102:24052:1999	Turicibacter	Erysipelotrichaceae	Erysipelotrichales	Erysipelotrichia	Firmicutes	Bacteria
M01775:248:000000000-C8W97:1:1102:22790:2084	Hydrogenoanaerobacterium	Ruminococcaceae	Clostridiales	Clostridia	Firmicutes	Bacteria
M01775:248:000000000-C8W97:1:1102:8409:2167	Allobaculum	Erysipelotrichaceae	Erysipelotrichales	Erysipelotrichia	Firmicutes	Bacteria
M01775:248:000000000-C8W97:1:1102:15154:2186	Akkermansia	Verrucomicrobiaceae	Verrucomicrobiales	Verrucomicrobiae	Verrucomicrobia	Bacteria
M01775:248:000000000-C8W97:1:1102:11815:2187	Allobaculum	Erysipelotrichaceae	Erysipelotrichales	Erysipelotrichia	Firmicutes	Bacteria
M01775:248:000000000-C8W97:1:1102:11658:2205	Clostridium sensu stricto	Clostridiaceae 1	Clostridiales	Clostridia	Firmicutes	Bacteria
M01775:248:000000000-C8W97:1:1102:21358:2218	Clostridium sensu stricto	Clostridiaceae 1	Clostridiales	Clostridia	Firmicutes	Bacteria
M01775:248:000000000-C8W97:1:1102:17112:2226	Lactobacillus	Lactobacillaceae	Lactobacillales	Bacilli	Firmicutes	Bacteria
M01775:248:000000000-C8W97:1:1102:9735:2232	Allobaculum	Erysipelotrichaceae	Erysipelotrichales	Erysipelotrichia	Firmicutes	Bacteria
M01775:248:000000000-C8W97:1:1102:13346:2244	Allobaculum	Erysipelotrichaceae	Erysipelotrichales	Erysipelotrichia	Firmicutes	Bacteria
M01775:248:000000000-C8W97:1:1102:9914:2272	Turicibacter	Erysipelotrichaceae	Erysipelotrichales	Erysipelotrichia	Firmicutes	Bacteria
M01775:248:000000000-C8W97:1:1102:20265:2277	Bacteroides	Bacteroidaceae	Bacteroidales	Bacteroidia	Bacteroidetes	Bacteria
M01775:248:000000000-C8W97:1:1102:21817:2280	Allobaculum	Erysipelotrichaceae	Erysipelotrichales	Erysipelotrichia	Firmicutes	Bacteria
M01775:248:000000000-C8W97:1:1102:20654:2304	Clostridium sensu stricto	Clostridiaceae 1	Clostridiales	Clostridia	Firmicutes	Bacteria
M01775:248:000000000-C8W97:1:1102:17309:2332	Clostridium XlVa	Lachnospiraceae	Clostridiales	Clostridia	Firmicutes	Bacteria
M01775:248:000000000-C8W97:1:1102:10092:2343	Turicibacter	Erysipelotrichaceae	Erysipelotrichales	Erysipelotrichia	Firmicutes	Bacteria
M01775:248:000000000-C8W97:1:1102:11712:2348	Allobaculum	Erysipelotrichaceae	Erysipelotrichales	Erysipelotrichia	Firmicutes	Bacteria
M01775:248:000000000-C8W97:1:1102:11475:2355	Allobaculum	Erysipelotrichaceae	Erysipelotrichales	Erysipelotrichia	Firmicutes	Bacteria
M01775:248:000000000-C8W97:1:1102:9841:2427	Allobaculum	Erysipelotrichaceae	Erysipelotrichales	Erysipelotrichia	Firmicutes	Bacteria
M01775:248:000000000-C8W97:1:1102:18222:2445	Clostridium sensu stricto	Clostridiaceae 1	Clostridiales	Clostridia	Firmicutes	Bacteria
M01775:248:000000000-C8W97:1:1102:8424:2451	Allobaculum	Erysipelotrichaceae	Erysipelotrichales	Erysipelotrichia	Firmicutes	Bacteria
M01775:248:000000000-C8W97:1:1102:13572:2453	Allobaculum	Erysipelotrichaceae	Erysipelotrichales	Erysipelotrichia	Firmicutes	Bacteria
M01775:248:000000000-C8W97:1:1102:17395:2468	Allobaculum	Erysipelotrichaceae	Erysipelotrichales	Erysipelotrichia	Firmicutes	Bacteria
M01775:248:000000000-C8W97:1:1102:11758:2477	Clostridium sensu stricto	Clostridiaceae 1	Clostridiales	Clostridia	Firmicutes	Bacteria
M01775:248:000000000-C8W97:1:1102:11977:2516	Anaerosporobacter	Clostridiaceae 1	Clostridiales	Clostridia	Firmicutes	Bacteria
M01775:248:000000000-C8W97:1:1102:24693:2563	Allobaculum	Erysipelotrichaceae	Erysipelotrichales	Erysipelotrichia	Firmicutes	Bacteria
M01775:248:000000000-C8W97:1:1102:12668:2584	Clostridium sensu stricto	Clostridiaceae 1	Clostridiales	Clostridia	Firmicutes	Bacteria
M01775:248:000000000-C8W97:1:1102:18193:2623	Allobaculum	Erysipelotrichaceae	Erysipelotrichales	Erysipelotrichia	Firmicutes	Bacteria
M01775:248:000000000-C8W97:1:1102:11822:2647	Clostridium sensu stricto	Clostridiaceae 1	Clostridiales	Clostridia	Firmicutes	Bacteria
M01775:248:000000000-C8W97:1:1102:10145:2692	Lachnospiracea_incertae_sedis	Lachnospiraceae	Clostridiales	Clostridia	Firmicutes	Bacteria
M01775:248:000000000-C8W97:1:1102:7503:2778	Lactobacillus	Lactobacillaceae	Lactobacillales	Bacilli	Firmicutes	Bacteria
M01775:248:000000000-C8W97:1:1102:23060:2799	Eubacterium	Eubacteriaceae	Clostridiales	Clostridia	Firmicutes	Bacteria
M01775:248:000000000-C8W97:1:1102:19640:2815	Allobaculum	Erysipelotrichaceae	Erysipelotrichales	Erysipelotrichia	Firmicutes	Bacteria
M01775:248:000000000-C8W97:1:1102:7657:2831	Clostridium sensu stricto	Clostridiaceae 1	Clostridiales	Clostridia	Firmicutes	Bacteria
M01775:248:000000000-C8W97:1:1102:13842:2861	Clostridium sensu stricto	Clostridiaceae 1	Clostridiales	Clostridia	Firmicutes	Bacteria
M01775:248:000000000-C8W97:1:1102:16541:2893	Turicibacter	Erysipelotrichaceae	Erysipelotrichales	Erysipelotrichia	Firmicutes	Bacteria
M01775:248:000000000-C8W97:1:1102:21550:2928	Clostridium sensu stricto	Clostridiaceae 1	Clostridiales	Clostridia	Firmicutes	Bacteria
M01775:248:000000000-C8W97:1:1102:21769:2972	Turicibacter	Erysipelotrichaceae	Erysipelotrichales	Erysipelotrichia	Firmicutes	Bacteria
M01775:248:000000000-C8W97:1:1102:14202:3005	Akkermansia	Verrucomicrobiaceae	Verrucomicrobiales	Verrucomicrobiae	Verrucomicrobia	Bacteria
M01775:248:000000000-C8W97:1:1102:10067:3009	Clostridium sensu stricto	Clostridiaceae 1	Clostridiales	Clostridia	Firmicutes	Bacteria
M01775:248:000000000-C8W97:1:1102:11304:3026	Allobaculum	Erysipelotrichaceae	Erysipelotrichales	Erysipelotrichia	Firmicutes	Bacteria
M01775:248:000000000-C8W97:1:1102:8075:3037	Allobaculum	Erysipelotrichaceae	Erysipelotrichales	Erysipelotrichia	Firmicutes	Bacteria
M01775:248:000000000-C8W97:1:1102:10695:3051	Clostridium sensu stricto	Clostridiaceae 1	Clostridiales	Clostridia	Firmicutes	Bacteria
M01775:248:000000000-C8W97:1:1102:14703:3055	Turicibacter	Erysipelotrichaceae	Erysipelotrichales	Erysipelotrichia	Firmicutes	Bacteria
M01775:248:000000000-C8W97:1:1102:19595:3075	Allobaculum	Erysipelotrichaceae	Erysipelotrichales	Erysipelotrichia	Firmicutes	Bacteria
M01775:248:000000000-C8W97:1:1102:23079:3142	Turicibacter	Erysipelotrichaceae	Erysipelotrichales	Erysipelotrichia	Firmicutes	Bacteria
M01775:248:000000000-C8W97:1:1102:18860:3181	Allobaculum	Erysipelotrichaceae	Erysipelotrichales	Erysipelotrichia	Firmicutes	Bacteria
M01775:248:000000000-C8W97:1:1102:11382:3191	Lactococcus	Streptococcaceae	Lactobacillales	Bacilli	Firmicutes	Bacteria
M01775:248:000000000-C8W97:1:1102:17528:3204	Allobaculum	Erysipelotrichaceae	Erysipelotrichales	Erysipelotrichia	Firmicutes	Bacteria
M01775:248:000000000-C8W97:1:1102:11710:3225	Allobaculum	Erysipelotrichaceae	Erysipelotrichales	Erysipelotrichia	Firmicutes	Bacteria
M01775:248:000000000-C8W97:1:1102:10594:3245	Clostridium sensu stricto	Clostridiaceae 1	Clostridiales	Clostridia	Firmicutes	Bacteria
M01775:248:000000000-C8W97:1:1102:15931:3247	Clostridium sensu stricto	Clostridiaceae 1	Clostridiales	Clostridia	Firmicutes	Bacteria
M01775:248:000000000-C8W97:1:1102:20603:3322	Lactobacillus	Lactobacillaceae	Lactobacillales	Bacilli	Firmicutes	Bacteria
M01775:248:000000000-C8W97:1:1102:18883:3378	Allobaculum	Erysipelotrichaceae	Erysipelotrichales	Erysipelotrichia	Firmicutes	Bacteria
M01775:248:000000000-C8W97:1:1102:22710:3446	Allobaculum	Erysipelotrichaceae	Erysipelotrichales	Erysipelotrichia	Firmicutes	Bacteria
M01775:248:000000000-C8W97:1:1102:15764:3468	Allobaculum	Erysipelotrichaceae	Erysipelotrichales	Erysipelotrichia	Firmicutes	Bacteria
M01775:248:000000000-C8W97:1:1102:7516:3477	Allobaculum	Erysipelotrichaceae	Erysipelotrichales	Erysipelotrichia	Firmicutes	Bacteria
M01775:248:000000000-C8W97:1:1102:10035:3485	Turicibacter	Erysipelotrichaceae	Erysipelotrichales	Erysipelotrichia	Firmicutes	Bacteria
M01775:248:000000000-C8W97:1:1102:20613:3525	Turicibacter	Erysipelotrichaceae	Erysipelotrichales	Erysipelotrichia	Firmicutes	Bacteria
M01775:248:000000000-C8W97:1:1102:18355:3573	Allobaculum	Erysipelotrichaceae	Erysipelotrichales	Erysipelotrichia	Firmicutes	Bacteria
M01775:248:000000000-C8W97:1:1102:12460:3575	Akkermansia	Verrucomicrobiaceae	Verrucomicrobiales	Verrucomicrobiae	Verrucomicrobia	Bacteria
M01775:248:000000000-C8W97:1:1102:24139:3583	Clostridium sensu stricto	Clostridiaceae 1	Clostridiales	Clostridia	Firmicutes	Bacteria
M01775:248:000000000-C8W97:1:1102:17118:3585	Lactobacillus	Lactobacillaceae	Lactobacillales	Bacilli	Firmicutes	Bacteria
M01775:248:000000000-C8W97:1:1102:10636:3613	Allobaculum	Erysipelotrichaceae	Erysipelotrichales	Erysipelotrichia	Firmicutes	Bacteria
M01775:248:000000000-C8W97:1:1102:17447:3636	Clostridium sensu stricto	Clostridiaceae 1	Clostridiales	Clostridia	Firmicutes	Bacteria
M01775:248:000000000-C8W97:1:1102:12810:3660	Allobaculum	Erysipelotrichaceae	Erysipelotrichales	Erysipelotrichia	Firmicutes	Bacteria
M01775:248:000000000-C8W97:1:1102:8983:3679	Allobaculum	Erysipelotrichaceae	Erysipelotrichales	Erysipelotrichia	Firmicutes	Bacteria
M01775:248:000000000-C8W97:1:1102:25456:3681	Allobaculum	Erysipelotrichaceae	Erysipelotrichales	Erysipelotrichia	Firmicutes	Bacteria
M01775:248:000000000-C8W97:1:1102:11657:3703	Turicibacter	Erysipelotrichaceae	Erysipelotrichales	Erysipelotrichia	Firmicutes	Bacteria
M01775:248:000000000-C8W97:1:1102:15293:3725	Clostridium sensu stricto	Clostridiaceae 1	Clostridiales	Clostridia	Firmicutes	Bacteria
M01775:248:000000000-C8W97:1:1102:24209:3760	Allobaculum	Erysipelotrichaceae	Erysipelotrichales	Erysipelotrichia	Firmicutes	Bacteria
M01775:248:000000000-C8W97:1:1102:6104:3771	Allobaculum	Erysipelotrichaceae	Erysipelotrichales	Erysipelotrichia	Firmicutes	Bacteria
M01775:248:000000000-C8W97:1:1102:14006:3798	Clostridium sensu stricto	Clostridiaceae 1	Clostridiales	Clostridia	Firmicutes	Bacteria
M01775:248:000000000-C8W97:1:1102:22867:3813	Clostridium sensu stricto	Clostridiaceae 1	Clostridiales	Clostridia	Firmicutes	Bacteria
M01775:248:000000000-C8W97:1:1102:21955:3825	Allobaculum	Erysipelotrichaceae	Erysipelotrichales	Erysipelotrichia	Firmicutes	Bacteria
M01775:248:000000000-C8W97:1:1102:10293:3826	Clostridium sensu stricto	Clostridiaceae 1	Clostridiales	Clostridia	Firmicutes	Bacteria
M01775:248:000000000-C8W97:1:1102:9187:3835	Turicibacter	Erysipelotrichaceae	Erysipelotrichales	Erysipelotrichia	Firmicutes	Bacteria
M01775:248:000000000-C8W97:1:1102:20888:3900	Clostridium sensu stricto	Clostridiaceae 1	Clostridiales	Clostridia	Firmicutes	Bacteria
M01775:248:000000000-C8W97:1:1102:12564:3901	Clostridium sensu stricto	Clostridiaceae 1	Clostridiales	Clostridia	Firmicutes	Bacteria
M01775:248:000000000-C8W97:1:1102:22213:3941	Clostridium sensu stricto	Clostridiaceae 1	Clostridiales	Clostridia	Firmicutes	Bacteria
M01775:248:000000000-C8W97:1:1102:23675:3964	Lachnospiracea_incertae_sedis	Lachnospiraceae	Clostridiales	Clostridia	Firmicutes	Bacteria
M01775:248:000000000-C8W97:1:1102:18021:4003	Allobaculum	Erysipelotrichaceae	Erysipelotrichales	Erysipelotrichia	Firmicutes	Bacteria
M01775:248:000000000-C8W97:1:1102:17696:4008	Bacteroides	Bacteroidaceae	Bacteroidales	Bacteroidia	Bacteroidetes	Bacteria
M01775:248:000000000-C8W97:1:1102:16308:4029	Lactobacillus	Lactobacillaceae	Lactobacillales	Bacilli	Firmicutes	Bacteria
M01775:248:000000000-C8W97:1:1102:18730:4046	Allobaculum	Erysipelotrichaceae	Erysipelotrichales	Erysipelotrichia	Firmicutes	Bacteria
M01775:248:000000000-C8W97:1:1102:8802:4070	Clostridium XlVa	Lachnospiraceae	Clostridiales	Clostridia	Firmicutes	Bacteria
M01775:248:000000000-C8W97:1:1102:8902:4084	Clostridium sensu stricto	Clostridiaceae 1	Clostridiales	Clostridia	Firmicutes	Bacteria
M01775:248:000000000-C8W97:1:1102:6245:4088	Allobaculum	Erysipelotrichaceae	Erysipelotrichales	Erysipelotrichia	Firmicutes	Bacteria
M01775:248:000000000-C8W97:1:1102:13261:4140	Clostridium sensu stricto	Clostridiaceae 1	Clostridiales	Clostridia	Firmicutes	Bacteria
M01775:248:000000000-C8W97:1:1102:10419:4151	Lactobacillus	Lactobacillaceae	Lactobacillales	Bacilli	Firmicutes	Bacteria
M01775:248:000000000-C8W97:1:1102:21624:4160	Clostridium sensu stricto	Clostridiaceae 1	Clostridiales	Clostridia	Firmicutes	Bacteria
M01775:248:000000000-C8W97:1:1102:12494:4206	Allobaculum	Erysipelotrichaceae	Erysipelotrichales	Erysipelotrichia	Firmicutes	Bacteria
M01775:248:000000000-C8W97:1:1102:5680:4229	Turicibacter	Erysipelotrichaceae	Erysipelotrichales	Erysipelotrichia	Firmicutes	Bacteria
M01775:248:000000000-C8W97:1:1102:17792:4257	Allobaculum	Erysipelotrichaceae	Erysipelotrichales	Erysipelotrichia	Firmicutes	Bacteria
M01775:248:000000000-C8W97:1:1102:6659:4341	Allobaculum	Erysipelotrichaceae	Erysipelotrichales	Erysipelotrichia	Firmicutes	Bacteria
M01775:248:000000000-C8W97:1:1102:14466:4364	Allobaculum	Erysipelotrichaceae	Erysipelotrichales	Erysipelotrichia	Firmicutes	Bacteria
M01775:248:000000000-C8W97:1:1102:5708:4421	Clostridium sensu stricto	Clostridiaceae 1	Clostridiales	Clostridia	Firmicutes	Bacteria
M01775:248:000000000-C8W97:1:1102:17679:4423	Allobaculum	Erysipelotrichaceae	Erysipelotrichales	Erysipelotrichia	Firmicutes	Bacteria
M01775:248:000000000-C8W97:1:1102:16999:4439	Allobaculum	Erysipelotrichaceae	Erysipelotrichales	Erysipelotrichia	Firmicutes	Bacteria
M01775:248:000000000-C8W97:1:1102:17314:4446	Clostridium sensu stricto	Clostridiaceae 1	Clostridiales	Clostridia	Firmicutes	Bacteria
M01775:248:000000000-C8W97:1:1102:9770:4464	Clostridium sensu stricto	Clostridiaceae 1	Clostridiales	Clostridia	Firmicutes	Bacteria
M01775:248:000000000-C8W97:1:1102:21087:4474	Turicibacter	Erysipelotrichaceae	Erysipelotrichales	Erysipelotrichia	Firmicutes	Bacteria
M01775:248:000000000-C8W97:1:1102:6923:4577	Allobaculum	Erysipelotrichaceae	Erysipelotrichales	Erysipelotrichia	Firmicutes	Bacteria
M01775:248:000000000-C8W97:1:1102:7816:4675	Allobaculum	Erysipelotrichaceae	Erysipelotrichales	Erysipelotrichia	Firmicutes	Bacteria
M01775:248:000000000-C8W97:1:1102:18375:4678	Clostridium sensu stricto	Clostridiaceae 1	Clostridiales	Clostridia	Firmicutes	Bacteria
M01775:248:000000000-C8W97:1:1102:15160:4689	Clostridium sensu stricto	Clostridiaceae 1	Clostridiales	Clostridia	Firmicutes	Bacteria
M01775:248:000000000-C8W97:1:1102:18246:4691	Allobaculum	Erysipelotrichaceae	Erysipelotrichales	Erysipelotrichia	Firmicutes	Bacteria
M01775:248:000000000-C8W97:1:1102:8382:4698	Clostridium sensu stricto	Clostridiaceae 1	Clostridiales	Clostridia	Firmicutes	Bacteria
M01775:248:000000000-C8W97:1:1102:24919:4703	Turicibacter	Erysipelotrichaceae	Erysipelotrichales	Erysipelotrichia	Firmicutes	Bacteria
M01775:248:000000000-C8W97:1:1102:18744:4742	Clostridium sensu stricto	Clostridiaceae 1	Clostridiales	Clostridia	Firmicutes	Bacteria
M01775:248:000000000-C8W97:1:1102:11461:4769	Paraeggerthella	Coriobacteriaceae	Coriobacteriales	Actinobacteria	Actinobacteria	Bacteria
M01775:248:000000000-C8W97:1:1102:20111:4782	Clostridium sensu stricto	Clostridiaceae 1	Clostridiales	Clostridia	Firmicutes	Bacteria
M01775:248:000000000-C8W97:1:1102:5520:4801	Adlercreutzia	Coriobacteriaceae	Coriobacteriales	Actinobacteria	Actinobacteria	Bacteria
M01775:248:000000000-C8W97:1:1102:10031:4845	Enterorhabdus	Coriobacteriaceae	Coriobacteriales	Actinobacteria	Actinobacteria	Bacteria
M01775:248:000000000-C8W97:1:1102:12050:4960	Turicibacter	Erysipelotrichaceae	Erysipelotrichales	Erysipelotrichia	Firmicutes	Bacteria
M01775:248:000000000-C8W97:1:1102:13247:4978	Allobaculum	Erysipelotrichaceae	Erysipelotrichales	Erysipelotrichia	Firmicutes	Bacteria
M01775:248:000000000-C8W97:1:1102:26173:4992	Clostridium sensu stricto	Clostridiaceae 1	Clostridiales	Clostridia	Firmicutes	Bacteria
M01775:248:000000000-C8W97:1:1102:17279:4999	Clostridium sensu stricto	Clostridiaceae 1	Clostridiales	Clostridia	Firmicutes	Bacteria
M01775:248:000000000-C8W97:1:1102:19192:5004	Eubacterium	Eubacteriaceae	Clostridiales	Clostridia	Firmicutes	Bacteria
M01775:248:000000000-C8W97:1:1102:13190:5031	Allobaculum	Erysipelotrichaceae	Erysipelotrichales	Erysipelotrichia	Firmicutes	Bacteria
M01775:248:000000000-C8W97:1:1102:21209:5036	Turicibacter	Erysipelotrichaceae	Erysipelotrichales	Erysipelotrichia	Firmicutes	Bacteria
M01775:248:000000000-C8W97:1:1102:26366:5036	Allobaculum	Erysipelotrichaceae	Erysipelotrichales	Erysipelotrichia	Firmicutes	Bacteria
M01775:248:000000000-C8W97:1:1102:23122:5053	Allobaculum	Erysipelotrichaceae	Erysipelotrichales	Erysipelotrichia	Firmicutes	Bacteria
M01775:248:000000000-C8W97:1:1102:8707:5069	Allobaculum	Erysipelotrichaceae	Erysipelotrichales	Erysipelotrichia	Firmicutes	Bacteria
M01775:248:000000000-C8W97:1:1102:18476:5076	Clostridium sensu stricto	Clostridiaceae 1	Clostridiales	Clostridia	Firmicutes	Bacteria
M01775:248:000000000-C8W97:1:1102:18631:5195	Turicibacter	Erysipelotrichaceae	Erysipelotrichales	Erysipelotrichia	Firmicutes	Bacteria
M01775:248:000000000-C8W97:1:1102:10667:5225	Akkermansia	Verrucomicrobiaceae	Verrucomicrobiales	Verrucomicrobiae	Verrucomicrobia	Bacteria
M01775:248:000000000-C8W97:1:1102:22489:5242	Turicibacter	Erysipelotrichaceae	Erysipelotrichales	Erysipelotrichia	Firmicutes	Bacteria
M01775:248:000000000-C8W97:1:1102:20126:5278	Allobaculum	Erysipelotrichaceae	Erysipelotrichales	Erysipelotrichia	Firmicutes	Bacteria
M01775:248:000000000-C8W97:1:1102:23448:5304	Clostridium sensu stricto	Clostridiaceae 1	Clostridiales	Clostridia	Firmicutes	Bacteria
M01775:248:000000000-C8W97:1:1102:4264:5374	Allobaculum	Erysipelotrichaceae	Erysipelotrichales	Erysipelotrichia	Firmicutes	Bacteria
M01775:248:000000000-C8W97:1:1102:23041:5449	Allobaculum	Erysipelotrichaceae	Erysipelotrichales	Erysipelotrichia	Firmicutes	Bacteria
M01775:248:000000000-C8W97:1:1102:13386:5464	Clostridium sensu stricto	Clostridiaceae 1	Clostridiales	Clostridia	Firmicutes	Bacteria
M01775:248:000000000-C8W97:1:1102:10496:5466	Allobaculum	Erysipelotrichaceae	Erysipelotrichales	Erysipelotrichia	Firmicutes	Bacteria
M01775:248:000000000-C8W97:1:1102:21298:5493	Clostridium sensu stricto	Clostridiaceae 1	Clostridiales	Clostridia	Firmicutes	Bacteria
M01775:248:000000000-C8W97:1:1102:17552:5549	Turicibacter	Erysipelotrichaceae	Erysipelotrichales	Erysipelotrichia	Firmicutes	Bacteria
M01775:248:000000000-C8W97:1:1102:11106:5607	Clostridium sensu stricto	Clostridiaceae 1	Clostridiales	Clostridia	Firmicutes	Bacteria
M01775:248:000000000-C8W97:1:1102:23647:5618	Turicibacter	Erysipelotrichaceae	Erysipelotrichales	Erysipelotrichia	Firmicutes	Bacteria
M01775:248:000000000-C8W97:1:1102:7947:5633	Allobaculum	Erysipelotrichaceae	Erysipelotrichales	Erysipelotrichia	Firmicutes	Bacteria
M01775:248:000000000-C8W97:1:1102:8537:5641	Allobaculum	Erysipelotrichaceae	Erysipelotrichales	Erysipelotrichia	Firmicutes	Bacteria
M01775:248:000000000-C8W97:1:1102:11791:5644	Turicibacter	Erysipelotrichaceae	Erysipelotrichales	Erysipelotrichia	Firmicutes	Bacteria
M01775:248:000000000-C8W97:1:1102:25879:5654	Turicibacter	Erysipelotrichaceae	Erysipelotrichales	Erysipelotrichia	Firmicutes	Bacteria
M01775:248:000000000-C8W97:1:1102:13202:5656	Allobaculum	Erysipelotrichaceae	Erysipelotrichales	Erysipelotrichia	Firmicutes	Bacteria
M01775:248:000000000-C8W97:1:1102:13722:5690	Clostridium XlVa	Lachnospiraceae	Clostridiales	Clostridia	Firmicutes	Bacteria
M01775:248:000000000-C8W97:1:1102:10409:5694	Turicibacter	Erysipelotrichaceae	Erysipelotrichales	Erysipelotrichia	Firmicutes	Bacteria
M01775:248:000000000-C8W97:1:1102:23899:5699	Clostridium sensu stricto	Clostridiaceae 1	Clostridiales	Clostridia	Firmicutes	Bacteria
M01775:248:000000000-C8W97:1:1102:5687:5701	Lactobacillus	Lactobacillaceae	Lactobacillales	Bacilli	Firmicutes	Bacteria
M01775:248:000000000-C8W97:1:1102:19054:5716	Allobaculum	Erysipelotrichaceae	Erysipelotrichales	Erysipelotrichia	Firmicutes	Bacteria
M01775:248:000000000-C8W97:1:1102:6506:5722	Clostridium sensu stricto	Clostridiaceae 1	Clostridiales	Clostridia	Firmicutes	Bacteria
M01775:248:000000000-C8W97:1:1102:12128:5727	Dorea	Lachnospiraceae	Clostridiales	Clostridia	Firmicutes	Bacteria
M01775:248:000000000-C8W97:1:1102:15506:5735	Turicibacter	Erysipelotrichaceae	Erysipelotrichales	Erysipelotrichia	Firmicutes	Bacteria
M01775:248:000000000-C8W97:1:1102:22544:5739	Allobaculum	Erysipelotrichaceae	Erysipelotrichales	Erysipelotrichia	Firmicutes	Bacteria
M01775:248:000000000-C8W97:1:1102:20081:5751	Clostridium sensu stricto	Clostridiaceae 1	Clostridiales	Clostridia	Firmicutes	Bacteria
M01775:248:000000000-C8W97:1:1102:4822:5769	Allobaculum	Erysipelotrichaceae	Erysipelotrichales	Erysipelotrichia	Firmicutes	Bacteria
M01775:248:000000000-C8W97:1:1102:15749:5822	Clostridium sensu stricto	Clostridiaceae 1	Clostridiales	Clostridia	Firmicutes	Bacteria
M01775:248:000000000-C8W97:1:1102:18324:5827	Allobaculum	Erysipelotrichaceae	Erysipelotrichales	Erysipelotrichia	Firmicutes	Bacteria
M01775:248:000000000-C8W97:1:1102:24229:5850	Clostridium sensu stricto	Clostridiaceae 1	Clostridiales	Clostridia	Firmicutes	Bacteria
M01775:248:000000000-C8W97:1:1102:22622:5857	Clostridium sensu stricto	Clostridiaceae 1	Clostridiales	Clostridia	Firmicutes	Bacteria
M01775:248:000000000-C8W97:1:1102:10406:5863	Allobaculum	Erysipelotrichaceae	Erysipelotrichales	Erysipelotrichia	Firmicutes	Bacteria
M01775:248:000000000-C8W97:1:1102:7244:5871	Turicibacter	Erysipelotrichaceae	Erysipelotrichales	Erysipelotrichia	Firmicutes	Bacteria
M01775:248:000000000-C8W97:1:1102:10845:5884	Clostridium sensu stricto	Clostridiaceae 1	Clostridiales	Clostridia	Firmicutes	Bacteria
M01775:248:000000000-C8W97:1:1102:11155:5891	Clostridium sensu stricto	Clostridiaceae 1	Clostridiales	Clostridia	Firmicutes	Bacteria
M01775:248:000000000-C8W97:1:1102:8709:5900	Allobaculum	Erysipelotrichaceae	Erysipelotrichales	Erysipelotrichia	Firmicutes	Bacteria
M01775:248:000000000-C8W97:1:1102:20793:5917	Clostridium sensu stricto	Clostridiaceae 1	Clostridiales	Clostridia	Firmicutes	Bacteria
M01775:248:000000000-C8W97:1:1102:8493:5929	Clostridium sensu stricto	Clostridiaceae 1	Clostridiales	Clostridia	Firmicutes	Bacteria
M01775:248:000000000-C8W97:1:1102:4923:5940	Clostridium sensu stricto	Clostridiaceae 1	Clostridiales	Clostridia	Firmicutes	Bacteria
M01775:248:000000000-C8W97:1:1102:5577:5981	Clostridium sensu stricto	Clostridiaceae 1	Clostridiales	Clostridia	Firmicutes	Bacteria
M01775:248:000000000-C8W97:1:1102:6157:5993	Allobaculum	Erysipelotrichaceae	Erysipelotrichales	Erysipelotrichia	Firmicutes	Bacteria
M01775:248:000000000-C8W97:1:1102:25583:6009	Clostridium sensu stricto	Clostridiaceae 1	Clostridiales	Clostridia	Firmicutes	Bacteria
M01775:248:000000000-C8W97:1:1102:5372:6022	Turicibacter	Erysipelotrichaceae	Erysipelotrichales	Erysipelotrichia	Firmicutes	Bacteria
M01775:248:000000000-C8W97:1:1102:10618:6022	Clostridium sensu stricto	Clostridiaceae 1	Clostridiales	Clostridia	Firmicutes	Bacteria
M01775:248:000000000-C8W97:1:1102:12138:6043	Allobaculum	Erysipelotrichaceae	Erysipelotrichales	Erysipelotrichia	Firmicutes	Bacteria
M01775:248:000000000-C8W97:1:1102:21185:6094	Lactobacillus	Lactobacillaceae	Lactobacillales	Bacilli	Firmicutes	Bacteria
M01775:248:000000000-C8W97:1:1102:12233:6099	Lactobacillus	Lactobacillaceae	Lactobacillales	Bacilli	Firmicutes	Bacteria
M01775:248:000000000-C8W97:1:1102:24889:6103	Clostridium XlVa	Lachnospiraceae	Clostridiales	Clostridia	Firmicutes	Bacteria
M01775:248:000000000-C8W97:1:1102:8685:6110	Allobaculum	Erysipelotrichaceae	Erysipelotrichales	Erysipelotrichia	Firmicutes	Bacteria
M01775:248:000000000-C8W97:1:1102:21548:6113	Marvinbryantia	Lachnospiraceae	Clostridiales	Clostridia	Firmicutes	Bacteria
M01775:248:000000000-C8W97:1:1102:19514:6116	Clostridium XlVa	Lachnospiraceae	Clostridiales	Clostridia	Firmicutes	Bacteria
M01775:248:000000000-C8W97:1:1102:20246:6117	Allobaculum	Erysipelotrichaceae	Erysipelotrichales	Erysipelotrichia	Firmicutes	Bacteria
M01775:248:000000000-C8W97:1:1102:25740:6125	Allobaculum	Erysipelotrichaceae	Erysipelotrichales	Erysipelotrichia	Firmicutes	Bacteria
M01775:248:000000000-C8W97:1:1102:8723:6160	Allobaculum	Erysipelotrichaceae	Erysipelotrichales	Erysipelotrichia	Firmicutes	Bacteria
M01775:248:000000000-C8W97:1:1102:5680:6165	Allobaculum	Erysipelotrichaceae	Erysipelotrichales	Erysipelotrichia	Firmicutes	Bacteria
M01775:248:000000000-C8W97:1:1102:11430:6190	Enterorhabdus	Coriobacteriaceae	Coriobacteriales	Actinobacteria	Actinobacteria	Bacteria
M01775:248:000000000-C8W97:1:1102:11390:6216	Akkermansia	Verrucomicrobiaceae	Verrucomicrobiales	Verrucomicrobiae	Verrucomicrobia	Bacteria
M01775:248:000000000-C8W97:1:1102:7019:6218	Clostridium sensu stricto	Clostridiaceae 1	Clostridiales	Clostridia	Firmicutes	Bacteria
M01775:248:000000000-C8W97:1:1102:4585:6264	Allobaculum	Erysipelotrichaceae	Erysipelotrichales	Erysipelotrichia	Firmicutes	Bacteria
M01775:248:000000000-C8W97:1:1102:12279:6275	Clostridium sensu stricto	Clostridiaceae 1	Clostridiales	Clostridia	Firmicutes	Bacteria
M01775:248:000000000-C8W97:1:1102:19311:6309	Allobaculum	Erysipelotrichaceae	Erysipelotrichales	Erysipelotrichia	Firmicutes	Bacteria
M01775:248:000000000-C8W97:1:1102:15985:6324	Allobaculum	Erysipelotrichaceae	Erysipelotrichales	Erysipelotrichia	Firmicutes	Bacteria
M01775:248:000000000-C8W97:1:1102:23047:6350	Allobaculum	Erysipelotrichaceae	Erysipelotrichales	Erysipelotrichia	Firmicutes	Bacteria
M01775:248:000000000-C8W97:1:1102:5059:6411	Clostridium sensu stricto	Clostridiaceae 1	Clostridiales	Clostridia	Firmicutes	Bacteria
M01775:248:000000000-C8W97:1:1102:22630:6451	Clostridium XlVa	Lachnospiraceae	Clostridiales	Clostridia	Firmicutes	Bacteria
M01775:248:000000000-C8W97:1:1102:11762:6484	Allobaculum	Erysipelotrichaceae	Erysipelotrichales	Erysipelotrichia	Firmicutes	Bacteria
M01775:248:000000000-C8W97:1:1102:20771:6489	Oscillibacter	Ruminococcaceae	Clostridiales	Clostridia	Firmicutes	Bacteria
M01775:248:000000000-C8W97:1:1102:12194:6562	Clostridium sensu stricto	Clostridiaceae 1	Clostridiales	Clostridia	Firmicutes	Bacteria
M01775:248:000000000-C8W97:1:1102:15550:6577	Clostridium sensu stricto	Clostridiaceae 1	Clostridiales	Clostridia	Firmicutes	Bacteria
M01775:248:000000000-C8W97:1:1102:15633:6617	Clostridium sensu stricto	Clostridiaceae 1	Clostridiales	Clostridia	Firmicutes	Bacteria
M01775:248:000000000-C8W97:1:1102:10174:6619	Clostridium sensu stricto	Clostridiaceae 1	Clostridiales	Clostridia	Firmicutes	Bacteria
M01775:248:000000000-C8W97:1:1102:16212:6619	Clostridium sensu stricto	Clostridiaceae 1	Clostridiales	Clostridia	Firmicutes	Bacteria
M01775:248:000000000-C8W97:1:1102:25940:6638	Clostridium sensu stricto	Clostridiaceae 1	Clostridiales	Clostridia	Firmicutes	Bacteria
M01775:248:000000000-C8W97:1:1102:10929:6656	Allobaculum	Erysipelotrichaceae	Erysipelotrichales	Erysipelotrichia	Firmicutes	Bacteria
M01775:248:000000000-C8W97:1:1102:25206:6658	Clostridium sensu stricto	Clostridiaceae 1	Clostridiales	Clostridia	Firmicutes	Bacteria
M01775:248:000000000-C8W97:1:1102:25837:6659	Turicibacter	Erysipelotrichaceae	Erysipelotrichales	Erysipelotrichia	Firmicutes	Bacteria
M01775:248:000000000-C8W97:1:1102:7269:6663	Allobaculum	Erysipelotrichaceae	Erysipelotrichales	Erysipelotrichia	Firmicutes	Bacteria
M01775:248:000000000-C8W97:1:1102:12690:6664	Allobaculum	Erysipelotrichaceae	Erysipelotrichales	Erysipelotrichia	Firmicutes	Bacteria
M01775:248:000000000-C8W97:1:1102:16857:6665	Clostridium sensu stricto	Clostridiaceae 1	Clostridiales	Clostridia	Firmicutes	Bacteria
M01775:248:000000000-C8W97:1:1102:12661:6685	Allobaculum	Erysipelotrichaceae	Erysipelotrichales	Erysipelotrichia	Firmicutes	Bacteria
M01775:248:000000000-C8W97:1:1102:3674:6702	Turicibacter	Erysipelotrichaceae	Erysipelotrichales	Erysipelotrichia	Firmicutes	Bacteria
M01775:248:000000000-C8W97:1:1102:3757:6758	Turicibacter	Erysipelotrichaceae	Erysipelotrichales	Erysipelotrichia	Firmicutes	Bacteria
M01775:248:000000000-C8W97:1:1102:15132:6761	Lactobacillus	Lactobacillaceae	Lactobacillales	Bacilli	Firmicutes	Bacteria
M01775:248:000000000-C8W97:1:1102:18171:6859	Clostridium sensu stricto	Clostridiaceae 1	Clostridiales	Clostridia	Firmicutes	Bacteria
M01775:248:000000000-C8W97:1:1102:12304:6872	Barnesiella	Porphyromonadaceae	Bacteroidales	Bacteroidia	Bacteroidetes	Bacteria
M01775:248:000000000-C8W97:1:1102:15980:6872	Clostridium sensu stricto	Clostridiaceae 1	Clostridiales	Clostridia	Firmicutes	Bacteria
M01775:248:000000000-C8W97:1:1102:10830:6882	Turicibacter	Erysipelotrichaceae	Erysipelotrichales	Erysipelotrichia	Firmicutes	Bacteria
M01775:248:000000000-C8W97:1:1102:18228:6896	Turicibacter	Erysipelotrichaceae	Erysipelotrichales	Erysipelotrichia	Firmicutes	Bacteria
M01775:248:000000000-C8W97:1:1102:13245:6899	Turicibacter	Erysipelotrichaceae	Erysipelotrichales	Erysipelotrichia	Firmicutes	Bacteria
M01775:248:000000000-C8W97:1:1102:25391:6902	Turicibacter	Erysipelotrichaceae	Erysipelotrichales	Erysipelotrichia	Firmicutes	Bacteria
M01775:248:000000000-C8W97:1:1102:21776:6903	Lactobacillus	Lactobacillaceae	Lactobacillales	Bacilli	Firmicutes	Bacteria
M01775:248:000000000-C8W97:1:1102:8507:6930	Allobaculum	Erysipelotrichaceae	Erysipelotrichales	Erysipelotrichia	Firmicutes	Bacteria
M01775:248:000000000-C8W97:1:1102:10157:6972	Clostridium sensu stricto	Clostridiaceae 1	Clostridiales	Clostridia	Firmicutes	Bacteria
M01775:248:000000000-C8W97:1:1102:15184:6979	Allobaculum	Erysipelotrichaceae	Erysipelotrichales	Erysipelotrichia	Firmicutes	Bacteria
M01775:248:000000000-C8W97:1:1102:8614:6998	Turicibacter	Erysipelotrichaceae	Erysipelotrichales	Erysipelotrichia	Firmicutes	Bacteria
M01775:248:000000000-C8W97:1:1102:18021:7021	Allobaculum	Erysipelotrichaceae	Erysipelotrichales	Erysipelotrichia	Firmicutes	Bacteria
M01775:248:000000000-C8W97:1:1102:15965:7054	Allobaculum	Erysipelotrichaceae	Erysipelotrichales	Erysipelotrichia	Firmicutes	Bacteria
M01775:248:000000000-C8W97:1:1102:7699:7059	Turicibacter	Erysipelotrichaceae	Erysipelotrichales	Erysipelotrichia	Firmicutes	Bacteria
M01775:248:000000000-C8W97:1:1102:24048:7060	Allobaculum	Erysipelotrichaceae	Erysipelotrichales	Erysipelotrichia	Firmicutes	Bacteria
M01775:248:000000000-C8W97:1:1102:27056:7122	Lactobacillus	Lactobacillaceae	Lactobacillales	Bacilli	Firmicutes	Bacteria
M01775:248:000000000-C8W97:1:1102:10975:7131	Eubacterium	Eubacteriaceae	Clostridiales	Clostridia	Firmicutes	Bacteria
M01775:248:000000000-C8W97:1:1102:8307:7140	Allobaculum	Erysipelotrichaceae	Erysipelotrichales	Erysipelotrichia	Firmicutes	Bacteria
M01775:248:000000000-C8W97:1:1102:19308:7162	Clostridium sensu stricto	Clostridiaceae 1	Clostridiales	Clostridia	Firmicutes	Bacteria
M01775:248:000000000-C8W97:1:1102:23417:7167	Allobaculum	Erysipelotrichaceae	Erysipelotrichales	Erysipelotrichia	Firmicutes	Bacteria
M01775:248:000000000-C8W97:1:1102:15257:7181	Allobaculum	Erysipelotrichaceae	Erysipelotrichales	Erysipelotrichia	Firmicutes	Bacteria
M01775:248:000000000-C8W97:1:1102:11250:7200	Allobaculum	Erysipelotrichaceae	Erysipelotrichales	Erysipelotrichia	Firmicutes	Bacteria
M01775:248:000000000-C8W97:1:1102:8161:7201	Lactobacillus	Lactobacillaceae	Lactobacillales	Bacilli	Firmicutes	Bacteria
M01775:248:000000000-C8W97:1:1102:19338:7207	Allobaculum	Erysipelotrichaceae	Erysipelotrichales	Erysipelotrichia	Firmicutes	Bacteria
M01775:248:000000000-C8W97:1:1102:5389:7212	Allobaculum	Erysipelotrichaceae	Erysipelotrichales	Erysipelotrichia	Firmicutes	Bacteria
M01775:248:000000000-C8W97:1:1102:21293:7228	Allobaculum	Erysipelotrichaceae	Erysipelotrichales	Erysipelotrichia	Firmicutes	Bacteria
M01775:248:000000000-C8W97:1:1102:25487:7241	Allobaculum	Erysipelotrichaceae	Erysipelotrichales	Erysipelotrichia	Firmicutes	Bacteria
M01775:248:000000000-C8W97:1:1102:25773:7247	Allobaculum	Erysipelotrichaceae	Erysipelotrichales	Erysipelotrichia	Firmicutes	Bacteria
M01775:248:000000000-C8W97:1:1102:24834:7272	Clostridium sensu stricto	Clostridiaceae 1	Clostridiales	Clostridia	Firmicutes	Bacteria
M01775:248:000000000-C8W97:1:1102:21600:7292	Allobaculum	Erysipelotrichaceae	Erysipelotrichales	Erysipelotrichia	Firmicutes	Bacteria
M01775:248:000000000-C8W97:1:1102:10595:7307	Clostridium sensu stricto	Clostridiaceae 1	Clostridiales	Clostridia	Firmicutes	Bacteria
M01775:248:000000000-C8W97:1:1102:17948:7311	Clostridium sensu stricto	Clostridiaceae 1	Clostridiales	Clostridia	Firmicutes	Bacteria
M01775:248:000000000-C8W97:1:1102:13927:7313	Clostridium sensu stricto	Clostridiaceae 1	Clostridiales	Clostridia	Firmicutes	Bacteria
M01775:248:000000000-C8W97:1:1102:11895:7315	Turicibacter	Erysipelotrichaceae	Erysipelotrichales	Erysipelotrichia	Firmicutes	Bacteria
M01775:248:000000000-C8W97:1:1102:25394:7319	Clostridium sensu stricto	Clostridiaceae 1	Clostridiales	Clostridia	Firmicutes	Bacteria
M01775:248:000000000-C8W97:1:1102:6706:7324	Allobaculum	Erysipelotrichaceae	Erysipelotrichales	Erysipelotrichia	Firmicutes	Bacteria
M01775:248:000000000-C8W97:1:1102:12685:7407	Turicibacter	Erysipelotrichaceae	Erysipelotrichales	Erysipelotrichia	Firmicutes	Bacteria
M01775:248:000000000-C8W97:1:1102:15409:7417	Turicibacter	Erysipelotrichaceae	Erysipelotrichales	Erysipelotrichia	Firmicutes	Bacteria
M01775:248:000000000-C8W97:1:1102:27616:7424	Allobaculum	Erysipelotrichaceae	Erysipelotrichales	Erysipelotrichia	Firmicutes	Bacteria
M01775:248:000000000-C8W97:1:1102:5897:7468	Turicibacter	Erysipelotrichaceae	Erysipelotrichales	Erysipelotrichia	Firmicutes	Bacteria
M01775:248:000000000-C8W97:1:1102:7027:7470	Clostridium sensu stricto	Clostridiaceae 1	Clostridiales	Clostridia	Firmicutes	Bacteria
M01775:248:000000000-C8W97:1:1102:19860:7490	Allobaculum	Erysipelotrichaceae	Erysipelotrichales	Erysipelotrichia	Firmicutes	Bacteria
M01775:248:000000000-C8W97:1:1102:8689:7496	Allobaculum	Erysipelotrichaceae	Erysipelotrichales	Erysipelotrichia	Firmicutes	Bacteria
M01775:248:000000000-C8W97:1:1102:17088:7522	Clostridium sensu stricto	Clostridiaceae 1	Clostridiales	Clostridia	Firmicutes	Bacteria
M01775:248:000000000-C8W97:1:1102:21286:7535	Allobaculum	Erysipelotrichaceae	Erysipelotrichales	Erysipelotrichia	Firmicutes	Bacteria
M01775:248:000000000-C8W97:1:1102:9555:7579	Lactobacillus	Lactobacillaceae	Lactobacillales	Bacilli	Firmicutes	Bacteria
M01775:248:000000000-C8W97:1:1102:7349:7610	Clostridium sensu stricto	Clostridiaceae 1	Clostridiales	Clostridia	Firmicutes	Bacteria
M01775:248:000000000-C8W97:1:1102:6537:7648	Turicibacter	Erysipelotrichaceae	Erysipelotrichales	Erysipelotrichia	Firmicutes	Bacteria
M01775:248:000000000-C8W97:1:1102:27034:7702	Clostridium sensu stricto	Clostridiaceae 1	Clostridiales	Clostridia	Firmicutes	Bacteria
M01775:248:000000000-C8W97:1:1102:20170:7731	Enterorhabdus	Coriobacteriaceae	Coriobacteriales	Actinobacteria	Actinobacteria	Bacteria
M01775:248:000000000-C8W97:1:1102:8293:7760	Allobaculum	Erysipelotrichaceae	Erysipelotrichales	Erysipelotrichia	Firmicutes	Bacteria
M01775:248:000000000-C8W97:1:1102:17681:7790	Eubacterium	Eubacteriaceae	Clostridiales	Clostridia	Firmicutes	Bacteria
M01775:248:000000000-C8W97:1:1102:15621:7798	Turicibacter	Erysipelotrichaceae	Erysipelotrichales	Erysipelotrichia	Firmicutes	Bacteria
M01775:248:000000000-C8W97:1:1102:10158:7815	Turicibacter	Erysipelotrichaceae	Erysipelotrichales	Erysipelotrichia	Firmicutes	Bacteria
M01775:248:000000000-C8W97:1:1102:28303:7839	Turicibacter	Erysipelotrichaceae	Erysipelotrichales	Erysipelotrichia	Firmicutes	Bacteria
M01775:248:000000000-C8W97:1:1102:8258:7839	Clostridium sensu stricto	Clostridiaceae 1	Clostridiales	Clostridia	Firmicutes	Bacteria
M01775:248:000000000-C8W97:1:1102:22682:7840	Allobaculum	Erysipelotrichaceae	Erysipelotrichales	Erysipelotrichia	Firmicutes	Bacteria
M01775:248:000000000-C8W97:1:1102:3011:7862	Barnesiella	Porphyromonadaceae	Bacteroidales	Bacteroidia	Bacteroidetes	Bacteria
M01775:248:000000000-C8W97:1:1102:18680:7885	Clostridium sensu stricto	Clostridiaceae 1	Clostridiales	Clostridia	Firmicutes	Bacteria
M01775:248:000000000-C8W97:1:1102:16851:7888	Allobaculum	Erysipelotrichaceae	Erysipelotrichales	Erysipelotrichia	Firmicutes	Bacteria
M01775:248:000000000-C8W97:1:1102:26246:7900	Allobaculum	Erysipelotrichaceae	Erysipelotrichales	Erysipelotrichia	Firmicutes	Bacteria
M01775:248:000000000-C8W97:1:1102:24711:7930	Clostridium sensu stricto	Clostridiaceae 1	Clostridiales	Clostridia	Firmicutes	Bacteria
M01775:248:000000000-C8W97:1:1102:7866:7931	Allobaculum	Erysipelotrichaceae	Erysipelotrichales	Erysipelotrichia	Firmicutes	Bacteria
M01775:248:000000000-C8W97:1:1102:27110:7948	Allobaculum	Erysipelotrichaceae	Erysipelotrichales	Erysipelotrichia	Firmicutes	Bacteria
M01775:248:000000000-C8W97:1:1102:4345:7964	Clostridium sensu stricto	Clostridiaceae 1	Clostridiales	Clostridia	Firmicutes	Bacteria
M01775:248:000000000-C8W97:1:1102:24801:7995	Allobaculum	Erysipelotrichaceae	Erysipelotrichales	Erysipelotrichia	Firmicutes	Bacteria
M01775:248:000000000-C8W97:1:1102:5879:8016	Clostridium sensu stricto	Clostridiaceae 1	Clostridiales	Clostridia	Firmicutes	Bacteria
M01775:248:000000000-C8W97:1:1102:13373:8064	Allobaculum	Erysipelotrichaceae	Erysipelotrichales	Erysipelotrichia	Firmicutes	Bacteria
M01775:248:000000000-C8W97:1:1102:21437:8064	Lactobacillus	Lactobacillaceae	Lactobacillales	Bacilli	Firmicutes	Bacteria
M01775:248:000000000-C8W97:1:1102:11259:8074	Allobaculum	Erysipelotrichaceae	Erysipelotrichales	Erysipelotrichia	Firmicutes	Bacteria
M01775:248:000000000-C8W97:1:1102:18886:8077	Turicibacter	Erysipelotrichaceae	Erysipelotrichales	Erysipelotrichia	Firmicutes	Bacteria
M01775:248:000000000-C8W97:1:1102:16385:8117	Clostridium sensu stricto	Clostridiaceae 1	Clostridiales	Clostridia	Firmicutes	Bacteria
M01775:248:000000000-C8W97:1:1102:6533:8122	Clostridium sensu stricto	Clostridiaceae 1	Clostridiales	Clostridia	Firmicutes	Bacteria
M01775:248:000000000-C8W97:1:1102:2946:8133	Lactobacillus	Lactobacillaceae	Lactobacillales	Bacilli	Firmicutes	Bacteria
M01775:248:000000000-C8W97:1:1102:20073:8134	Lactobacillus	Lactobacillaceae	Lactobacillales	Bacilli	Firmicutes	Bacteria
M01775:248:000000000-C8W97:1:1102:24242:8138	Turicibacter	Erysipelotrichaceae	Erysipelotrichales	Erysipelotrichia	Firmicutes	Bacteria
M01775:248:000000000-C8W97:1:1102:26003:8146	Allobaculum	Erysipelotrichaceae	Erysipelotrichales	Erysipelotrichia	Firmicutes	Bacteria
M01775:248:000000000-C8W97:1:1102:6634:8230	Allobaculum	Erysipelotrichaceae	Erysipelotrichales	Erysipelotrichia	Firmicutes	Bacteria
M01775:248:000000000-C8W97:1:1102:15994:8230	Allobaculum	Erysipelotrichaceae	Erysipelotrichales	Erysipelotrichia	Firmicutes	Bacteria
M01775:248:000000000-C8W97:1:1102:23998:8233	Clostridium sensu stricto	Clostridiaceae 1	Clostridiales	Clostridia	Firmicutes	Bacteria
M01775:248:000000000-C8W97:1:1102:14657:8236	Clostridium XlVa	Lachnospiraceae	Clostridiales	Clostridia	Firmicutes	Bacteria
M01775:248:000000000-C8W97:1:1102:19263:8244	Clostridium sensu stricto	Clostridiaceae 1	Clostridiales	Clostridia	Firmicutes	Bacteria
M01775:248:000000000-C8W97:1:1102:27164:8257	Clostridium sensu stricto	Clostridiaceae 1	Clostridiales	Clostridia	Firmicutes	Bacteria
M01775:248:000000000-C8W97:1:1102:9491:8277	Clostridium sensu stricto	Clostridiaceae 1	Clostridiales	Clostridia	Firmicutes	Bacteria
M01775:248:000000000-C8W97:1:1102:7784:8360	Allobaculum	Erysipelotrichaceae	Erysipelotrichales	Erysipelotrichia	Firmicutes	Bacteria
M01775:248:000000000-C8W97:1:1102:25938:8415	Clostridium sensu stricto	Clostridiaceae 1	Clostridiales	Clostridia	Firmicutes	Bacteria
M01775:248:000000000-C8W97:1:1102:22907:8420	Clostridium XlVa	Lachnospiraceae	Clostridiales	Clostridia	Firmicutes	Bacteria
M01775:248:000000000-C8W97:1:1102:17203:8423	Enterorhabdus	Coriobacteriaceae	Coriobacteriales	Actinobacteria	Actinobacteria	Bacteria
M01775:248:000000000-C8W97:1:1102:4518:8431	Turicibacter	Erysipelotrichaceae	Erysipelotrichales	Erysipelotrichia	Firmicutes	Bacteria
M01775:248:000000000-C8W97:1:1102:13458:8432	Allobaculum	Erysipelotrichaceae	Erysipelotrichales	Erysipelotrichia	Firmicutes	Bacteria
M01775:248:000000000-C8W97:1:1102:27348:8458	Allobaculum	Erysipelotrichaceae	Erysipelotrichales	Erysipelotrichia	Firmicutes	Bacteria
M01775:248:000000000-C8W97:1:1102:16637:8461	Turicibacter	Erysipelotrichaceae	Erysipelotrichales	Erysipelotrichia	Firmicutes	Bacteria
M01775:248:000000000-C8W97:1:1102:24328:8463	Allobaculum	Erysipelotrichaceae	Erysipelotrichales	Erysipelotrichia	Firmicutes	Bacteria
M01775:248:000000000-C8W97:1:1102:20488:8465	Clostridium sensu stricto	Clostridiaceae 1	Clostridiales	Clostridia	Firmicutes	Bacteria
M01775:248:000000000-C8W97:1:1102:5014:8479	Clostridium sensu stricto	Clostridiaceae 1	Clostridiales	Clostridia	Firmicutes	Bacteria
M01775:248:000000000-C8W97:1:1102:19356:8519	Clostridium sensu stricto	Clostridiaceae 1	Clostridiales	Clostridia	Firmicutes	Bacteria
M01775:248:000000000-C8W97:1:1102:27261:8522	Lactobacillus	Lactobacillaceae	Lactobacillales	Bacilli	Firmicutes	Bacteria
M01775:248:000000000-C8W97:1:1102:10032:8525	Allobaculum	Erysipelotrichaceae	Erysipelotrichales	Erysipelotrichia	Firmicutes	Bacteria
M01775:248:000000000-C8W97:1:1102:14880:8539	Clostridium sensu stricto	Clostridiaceae 1	Clostridiales	Clostridia	Firmicutes	Bacteria
M01775:248:000000000-C8W97:1:1102:27363:8546	Turicibacter	Erysipelotrichaceae	Erysipelotrichales	Erysipelotrichia	Firmicutes	Bacteria
M01775:248:000000000-C8W97:1:1102:14608:8549	Turicibacter	Erysipelotrichaceae	Erysipelotrichales	Erysipelotrichia	Firmicutes	Bacteria
M01775:248:000000000-C8W97:1:1102:13307:8557	Allobaculum	Erysipelotrichaceae	Erysipelotrichales	Erysipelotrichia	Firmicutes	Bacteria
M01775:248:000000000-C8W97:1:1102:11531:8559	Allobaculum	Erysipelotrichaceae	Erysipelotrichales	Erysipelotrichia	Firmicutes	Bacteria
M01775:248:000000000-C8W97:1:1102:13102:8567	Allobaculum	Erysipelotrichaceae	Erysipelotrichales	Erysipelotrichia	Firmicutes	Bacteria
M01775:248:000000000-C8W97:1:1102:17056:8574	Clostridium sensu stricto	Clostridiaceae 1	Clostridiales	Clostridia	Firmicutes	Bacteria
M01775:248:000000000-C8W97:1:1102:6987:8586	Clostridium sensu stricto	Clostridiaceae 1	Clostridiales	Clostridia	Firmicutes	Bacteria
M01775:248:000000000-C8W97:1:1102:23020:8590	Allobaculum	Erysipelotrichaceae	Erysipelotrichales	Erysipelotrichia	Firmicutes	Bacteria
M01775:248:000000000-C8W97:1:1102:17400:8623	Clostridium sensu stricto	Clostridiaceae 1	Clostridiales	Clostridia	Firmicutes	Bacteria
M01775:248:000000000-C8W97:1:1102:7802:8624	Turicibacter	Erysipelotrichaceae	Erysipelotrichales	Erysipelotrichia	Firmicutes	Bacteria
M01775:248:000000000-C8W97:1:1102:13778:8680	Allobaculum	Erysipelotrichaceae	Erysipelotrichales	Erysipelotrichia	Firmicutes	Bacteria
M01775:248:000000000-C8W97:1:1102:11358:8698	Turicibacter	Erysipelotrichaceae	Erysipelotrichales	Erysipelotrichia	Firmicutes	Bacteria
M01775:248:000000000-C8W97:1:1102:11590:8725	Turicibacter	Erysipelotrichaceae	Erysipelotrichales	Erysipelotrichia	Firmicutes	Bacteria
M01775:248:000000000-C8W97:1:1102:8068:8786	Syntrophococcus	Lachnospiraceae	Clostridiales	Clostridia	Firmicutes	Bacteria
M01775:248:000000000-C8W97:1:1102:12394:8787	Allobaculum	Erysipelotrichaceae	Erysipelotrichales	Erysipelotrichia	Firmicutes	Bacteria
M01775:248:000000000-C8W97:1:1102:18045:8796	Clostridium sensu stricto	Clostridiaceae 1	Clostridiales	Clostridia	Firmicutes	Bacteria
M01775:248:000000000-C8W97:1:1102:6179:8804	Turicibacter	Erysipelotrichaceae	Erysipelotrichales	Erysipelotrichia	Firmicutes	Bacteria
M01775:248:000000000-C8W97:1:1102:7902:8836	Allobaculum	Erysipelotrichaceae	Erysipelotrichales	Erysipelotrichia	Firmicutes	Bacteria
M01775:248:000000000-C8W97:1:1102:24020:8852	Allobaculum	Erysipelotrichaceae	Erysipelotrichales	Erysipelotrichia	Firmicutes	Bacteria
M01775:248:000000000-C8W97:1:1102:16646:8852	Clostridium sensu stricto	Clostridiaceae 1	Clostridiales	Clostridia	Firmicutes	Bacteria
M01775:248:000000000-C8W97:1:1102:28811:8873	Turicibacter	Erysipelotrichaceae	Erysipelotrichales	Erysipelotrichia	Firmicutes	Bacteria
M01775:248:000000000-C8W97:1:1102:24689:8942	Turicibacter	Erysipelotrichaceae	Erysipelotrichales	Erysipelotrichia	Firmicutes	Bacteria
M01775:248:000000000-C8W97:1:1102:18315:8947	Allobaculum	Erysipelotrichaceae	Erysipelotrichales	Erysipelotrichia	Firmicutes	Bacteria
M01775:248:000000000-C8W97:1:1102:18896:8951	Turicibacter	Erysipelotrichaceae	Erysipelotrichales	Erysipelotrichia	Firmicutes	Bacteria
M01775:248:000000000-C8W97:1:1102:23054:8975	Clostridium sensu stricto	Clostridiaceae 1	Clostridiales	Clostridia	Firmicutes	Bacteria
M01775:248:000000000-C8W97:1:1102:9420:8990	Coprobacter	Porphyromonadaceae	Bacteroidales	Bacteroidia	Bacteroidetes	Bacteria
M01775:248:000000000-C8W97:1:1102:11880:9006	Allobaculum	Erysipelotrichaceae	Erysipelotrichales	Erysipelotrichia	Firmicutes	Bacteria
M01775:248:000000000-C8W97:1:1102:25791:9014	Bilophila	Desulfovibrionaceae	Desulfovibrionales	Deltaproteobacteria	Proteobacteria	Bacteria
M01775:248:000000000-C8W97:1:1102:22997:9053	Lactobacillus	Lactobacillaceae	Lactobacillales	Bacilli	Firmicutes	Bacteria
M01775:248:000000000-C8W97:1:1102:27487:9074	Lactobacillus	Lactobacillaceae	Lactobacillales	Bacilli	Firmicutes	Bacteria
M01775:248:000000000-C8W97:1:1102:11566:9076	Allobaculum	Erysipelotrichaceae	Erysipelotrichales	Erysipelotrichia	Firmicutes	Bacteria
M01775:248:000000000-C8W97:1:1102:25692:9092	Turicibacter	Erysipelotrichaceae	Erysipelotrichales	Erysipelotrichia	Firmicutes	Bacteria
M01775:248:000000000-C8W97:1:1102:17421:9094	Allobaculum	Erysipelotrichaceae	Erysipelotrichales	Erysipelotrichia	Firmicutes	Bacteria
M01775:248:000000000-C8W97:1:1102:26105:9109	Allobaculum	Erysipelotrichaceae	Erysipelotrichales	Erysipelotrichia	Firmicutes	Bacteria
M01775:248:000000000-C8W97:1:1102:10113:9115	Eubacterium	Eubacteriaceae	Clostridiales	Clostridia	Firmicutes	Bacteria
M01775:248:000000000-C8W97:1:1102:15196:9131	Clostridium sensu stricto	Clostridiaceae 1	Clostridiales	Clostridia	Firmicutes	Bacteria
M01775:248:000000000-C8W97:1:1102:23486:9150	Anaerosporobacter	Clostridiaceae 1	Clostridiales	Clostridia	Firmicutes	Bacteria
M01775:248:000000000-C8W97:1:1102:27999:9169	Allobaculum	Erysipelotrichaceae	Erysipelotrichales	Erysipelotrichia	Firmicutes	Bacteria
M01775:248:000000000-C8W97:1:1102:10263:9194	Clostridium sensu stricto	Clostridiaceae 1	Clostridiales	Clostridia	Firmicutes	Bacteria
M01775:248:000000000-C8W97:1:1102:12892:9198	Clostridium sensu stricto	Clostridiaceae 1	Clostridiales	Clostridia	Firmicutes	Bacteria
M01775:248:000000000-C8W97:1:1102:18772:9204	Clostridium sensu stricto	Clostridiaceae 1	Clostridiales	Clostridia	Firmicutes	Bacteria
M01775:248:000000000-C8W97:1:1102:26689:9231	Turicibacter	Erysipelotrichaceae	Erysipelotrichales	Erysipelotrichia	Firmicutes	Bacteria
M01775:248:000000000-C8W97:1:1102:6588:9234	Allobaculum	Erysipelotrichaceae	Erysipelotrichales	Erysipelotrichia	Firmicutes	Bacteria
M01775:248:000000000-C8W97:1:1102:19705:9246	Allobaculum	Erysipelotrichaceae	Erysipelotrichales	Erysipelotrichia	Firmicutes	Bacteria
M01775:248:000000000-C8W97:1:1102:6103:9272	Lactobacillus	Lactobacillaceae	Lactobacillales	Bacilli	Firmicutes	Bacteria
M01775:248:000000000-C8W97:1:1102:25410:9299	Allobaculum	Erysipelotrichaceae	Erysipelotrichales	Erysipelotrichia	Firmicutes	Bacteria
M01775:248:000000000-C8W97:1:1102:17850:9305	Allobaculum	Erysipelotrichaceae	Erysipelotrichales	Erysipelotrichia	Firmicutes	Bacteria
M01775:248:000000000-C8W97:1:1102:16943:9306	Clostridium sensu stricto	Clostridiaceae 1	Clostridiales	Clostridia	Firmicutes	Bacteria
M01775:248:000000000-C8W97:1:1102:10824:9307	Allobaculum	Erysipelotrichaceae	Erysipelotrichales	Erysipelotrichia	Firmicutes	Bacteria
M01775:248:000000000-C8W97:1:1102:6074:9353	Turicibacter	Erysipelotrichaceae	Erysipelotrichales	Erysipelotrichia	Firmicutes	Bacteria
M01775:248:000000000-C8W97:1:1102:19900:9360	Allobaculum	Erysipelotrichaceae	Erysipelotrichales	Erysipelotrichia	Firmicutes	Bacteria
M01775:248:000000000-C8W97:1:1102:28035:9395	Clostridium sensu stricto	Clostridiaceae 1	Clostridiales	Clostridia	Firmicutes	Bacteria
M01775:248:000000000-C8W97:1:1102:22398:9396	Allobaculum	Erysipelotrichaceae	Erysipelotrichales	Erysipelotrichia	Firmicutes	Bacteria
M01775:248:000000000-C8W97:1:1102:10711:9398	Oscillibacter	Ruminococcaceae	Clostridiales	Clostridia	Firmicutes	Bacteria
M01775:248:000000000-C8W97:1:1102:12752:9399	Allobaculum	Erysipelotrichaceae	Erysipelotrichales	Erysipelotrichia	Firmicutes	Bacteria
M01775:248:000000000-C8W97:1:1102:19502:9403	Clostridium sensu stricto	Clostridiaceae 1	Clostridiales	Clostridia	Firmicutes	Bacteria
M01775:248:000000000-C8W97:1:1102:3838:9414	Lactobacillus	Lactobacillaceae	Lactobacillales	Bacilli	Firmicutes	Bacteria
M01775:248:000000000-C8W97:1:1102:8329:9434	Clostridium sensu stricto	Clostridiaceae 1	Clostridiales	Clostridia	Firmicutes	Bacteria
M01775:248:000000000-C8W97:1:1102:2465:9437	Clostridium sensu stricto	Clostridiaceae 1	Clostridiales	Clostridia	Firmicutes	Bacteria
M01775:248:000000000-C8W97:1:1102:22056:9439	Lachnospiracea_incertae_sedis	Lachnospiraceae	Clostridiales	Clostridia	Firmicutes	Bacteria
M01775:248:000000000-C8W97:1:1102:22777:9442	Allobaculum	Erysipelotrichaceae	Erysipelotrichales	Erysipelotrichia	Firmicutes	Bacteria
M01775:248:000000000-C8W97:1:1102:26846:9451	Clostridium sensu stricto	Clostridiaceae 1	Clostridiales	Clostridia	Firmicutes	Bacteria
M01775:248:000000000-C8W97:1:1102:10269:9460	Clostridium sensu stricto	Clostridiaceae 1	Clostridiales	Clostridia	Firmicutes	Bacteria
M01775:248:000000000-C8W97:1:1102:28260:9488	Allobaculum	Erysipelotrichaceae	Erysipelotrichales	Erysipelotrichia	Firmicutes	Bacteria
M01775:248:000000000-C8W97:1:1102:27797:9516	Lactococcus	Streptococcaceae	Lactobacillales	Bacilli	Firmicutes	Bacteria
M01775:248:000000000-C8W97:1:1102:15842:9525	Allobaculum	Erysipelotrichaceae	Erysipelotrichales	Erysipelotrichia	Firmicutes	Bacteria
M01775:248:000000000-C8W97:1:1102:19620:9526	Adlercreutzia	Coriobacteriaceae	Coriobacteriales	Actinobacteria	Actinobacteria	Bacteria
M01775:248:000000000-C8W97:1:1102:19287:9554	Clostridium sensu stricto	Clostridiaceae 1	Clostridiales	Clostridia	Firmicutes	Bacteria
M01775:248:000000000-C8W97:1:1102:10919:9603	Allobaculum	Erysipelotrichaceae	Erysipelotrichales	Erysipelotrichia	Firmicutes	Bacteria
M01775:248:000000000-C8W97:1:1102:26498:9605	Allobaculum	Erysipelotrichaceae	Erysipelotrichales	Erysipelotrichia	Firmicutes	Bacteria
M01775:248:000000000-C8W97:1:1102:19721:9608	Turicibacter	Erysipelotrichaceae	Erysipelotrichales	Erysipelotrichia	Firmicutes	Bacteria
M01775:248:000000000-C8W97:1:1102:25931:9610	Akkermansia	Verrucomicrobiaceae	Verrucomicrobiales	Verrucomicrobiae	Verrucomicrobia	Bacteria
M01775:248:000000000-C8W97:1:1102:8596:9633	Allobaculum	Erysipelotrichaceae	Erysipelotrichales	Erysipelotrichia	Firmicutes	Bacteria
M01775:248:000000000-C8W97:1:1102:26141:9660	Clostridium sensu stricto	Clostridiaceae 1	Clostridiales	Clostridia	Firmicutes	Bacteria
M01775:248:000000000-C8W97:1:1102:18089:9677	Allobaculum	Erysipelotrichaceae	Erysipelotrichales	Erysipelotrichia	Firmicutes	Bacteria
M01775:248:000000000-C8W97:1:1102:5641:9693	Allobaculum	Erysipelotrichaceae	Erysipelotrichales	Erysipelotrichia	Firmicutes	Bacteria
M01775:248:000000000-C8W97:1:1102:14432:9700	Clostridium sensu stricto	Clostridiaceae 1	Clostridiales	Clostridia	Firmicutes	Bacteria
M01775:248:000000000-C8W97:1:1102:6612:9714	Allobaculum	Erysipelotrichaceae	Erysipelotrichales	Erysipelotrichia	Firmicutes	Bacteria
M01775:248:000000000-C8W97:1:1102:28522:9721	Clostridium sensu stricto	Clostridiaceae 1	Clostridiales	Clostridia	Firmicutes	Bacteria
M01775:248:000000000-C8W97:1:1102:9867:9736	Allobaculum	Erysipelotrichaceae	Erysipelotrichales	Erysipelotrichia	Firmicutes	Bacteria
M01775:248:000000000-C8W97:1:1102:18850:9777	Allobaculum	Erysipelotrichaceae	Erysipelotrichales	Erysipelotrichia	Firmicutes	Bacteria
M01775:248:000000000-C8W97:1:1102:17966:9821	Allobaculum	Erysipelotrichaceae	Erysipelotrichales	Erysipelotrichia	Firmicutes	Bacteria
M01775:248:000000000-C8W97:1:1102:18185:9861	Turicibacter	Erysipelotrichaceae	Erysipelotrichales	Erysipelotrichia	Firmicutes	Bacteria
M01775:248:000000000-C8W97:1:1102:8476:9870	Turicibacter	Erysipelotrichaceae	Erysipelotrichales	Erysipelotrichia	Firmicutes	Bacteria
M01775:248:000000000-C8W97:1:1102:13441:9884	Allobaculum	Erysipelotrichaceae	Erysipelotrichales	Erysipelotrichia	Firmicutes	Bacteria
M01775:248:000000000-C8W97:1:1102:27396:9904	Allobaculum	Erysipelotrichaceae	Erysipelotrichales	Erysipelotrichia	Firmicutes	Bacteria
M01775:248:000000000-C8W97:1:1102:7551:9910	Turicibacter	Erysipelotrichaceae	Erysipelotrichales	Erysipelotrichia	Firmicutes	Bacteria
M01775:248:000000000-C8W97:1:1102:18981:9913	Lactobacillus	Lactobacillaceae	Lactobacillales	Bacilli	Firmicutes	Bacteria
M01775:248:000000000-C8W97:1:1102:16314:9931	Allobaculum	Erysipelotrichaceae	Erysipelotrichales	Erysipelotrichia	Firmicutes	Bacteria
M01775:248:000000000-C8W97:1:1102:23534:9936	Clostridium sensu stricto	Clostridiaceae 1	Clostridiales	Clostridia	Firmicutes	Bacteria
M01775:248:000000000-C8W97:1:1102:27187:9942	Lactobacillus	Lactobacillaceae	Lactobacillales	Bacilli	Firmicutes	Bacteria
M01775:248:000000000-C8W97:1:1102:25152:10004	Allobaculum	Erysipelotrichaceae	Erysipelotrichales	Erysipelotrichia	Firmicutes	Bacteria
M01775:248:000000000-C8W97:1:1102:2276:10018	Allobaculum	Erysipelotrichaceae	Erysipelotrichales	Erysipelotrichia	Firmicutes	Bacteria
M01775:248:000000000-C8W97:1:1102:22178:10023	Turicibacter	Erysipelotrichaceae	Erysipelotrichales	Erysipelotrichia	Firmicutes	Bacteria
M01775:248:000000000-C8W97:1:1102:4670:10030	Allobaculum	Erysipelotrichaceae	Erysipelotrichales	Erysipelotrichia	Firmicutes	Bacteria
M01775:248:000000000-C8W97:1:1102:5556:10053	Lactobacillus	Lactobacillaceae	Lactobacillales	Bacilli	Firmicutes	Bacteria
M01775:248:000000000-C8W97:1:1102:2327:10055	Clostridium sensu stricto	Clostridiaceae 1	Clostridiales	Clostridia	Firmicutes	Bacteria
M01775:248:000000000-C8W97:1:1102:27840:10126	Allobaculum	Erysipelotrichaceae	Erysipelotrichales	Erysipelotrichia	Firmicutes	Bacteria
M01775:248:000000000-C8W97:1:1102:6697:10130	Allobaculum	Erysipelotrichaceae	Erysipelotrichales	Erysipelotrichia	Firmicutes	Bacteria
M01775:248:000000000-C8W97:1:1102:21250:10152	Allobaculum	Erysipelotrichaceae	Erysipelotrichales	Erysipelotrichia	Firmicutes	Bacteria
M01775:248:000000000-C8W97:1:1102:19276:10153	Clostridium sensu stricto	Clostridiaceae 1	Clostridiales	Clostridia	Firmicutes	Bacteria
M01775:248:000000000-C8W97:1:1102:18875:10160	Akkermansia	Verrucomicrobiaceae	Verrucomicrobiales	Verrucomicrobiae	Verrucomicrobia	Bacteria
M01775:248:000000000-C8W97:1:1102:11122:10191	Allobaculum	Erysipelotrichaceae	Erysipelotrichales	Erysipelotrichia	Firmicutes	Bacteria
M01775:248:000000000-C8W97:1:1102:16611:10213	Turicibacter	Erysipelotrichaceae	Erysipelotrichales	Erysipelotrichia	Firmicutes	Bacteria
M01775:248:000000000-C8W97:1:1102:2211:10217	Clostridium sensu stricto	Clostridiaceae 1	Clostridiales	Clostridia	Firmicutes	Bacteria
M01775:248:000000000-C8W97:1:1102:22015:10231	Turicibacter	Erysipelotrichaceae	Erysipelotrichales	Erysipelotrichia	Firmicutes	Bacteria
M01775:248:000000000-C8W97:1:1102:7940:10248	Allobaculum	Erysipelotrichaceae	Erysipelotrichales	Erysipelotrichia	Firmicutes	Bacteria
M01775:248:000000000-C8W97:1:1102:23837:10259	Allobaculum	Erysipelotrichaceae	Erysipelotrichales	Erysipelotrichia	Firmicutes	Bacteria
M01775:248:000000000-C8W97:1:1102:25561:10276	Clostridium sensu stricto	Clostridiaceae 1	Clostridiales	Clostridia	Firmicutes	Bacteria
M01775:248:000000000-C8W97:1:1102:9161:10281	Allobaculum	Erysipelotrichaceae	Erysipelotrichales	Erysipelotrichia	Firmicutes	Bacteria
M01775:248:000000000-C8W97:1:1102:2362:10307	Clostridium sensu stricto	Clostridiaceae 1	Clostridiales	Clostridia	Firmicutes	Bacteria
M01775:248:000000000-C8W97:1:1102:24759:10342	Clostridium sensu stricto	Clostridiaceae 1	Clostridiales	Clostridia	Firmicutes	Bacteria
M01775:248:000000000-C8W97:1:1102:15638:10372	Lactobacillus	Lactobacillaceae	Lactobacillales	Bacilli	Firmicutes	Bacteria
M01775:248:000000000-C8W97:1:1102:22225:10387	Clostridium sensu stricto	Clostridiaceae 1	Clostridiales	Clostridia	Firmicutes	Bacteria
M01775:248:000000000-C8W97:1:1102:9228:10396	Allobaculum	Erysipelotrichaceae	Erysipelotrichales	Erysipelotrichia	Firmicutes	Bacteria
M01775:248:000000000-C8W97:1:1102:27996:10417	Allobaculum	Erysipelotrichaceae	Erysipelotrichales	Erysipelotrichia	Firmicutes	Bacteria
M01775:248:000000000-C8W97:1:1102:13066:10417	Lactobacillus	Lactobacillaceae	Lactobacillales	Bacilli	Firmicutes	Bacteria
M01775:248:000000000-C8W97:1:1102:17631:10463	Clostridium sensu stricto	Clostridiaceae 1	Clostridiales	Clostridia	Firmicutes	Bacteria
M01775:248:000000000-C8W97:1:1102:28745:10467	Clostridium sensu stricto	Clostridiaceae 1	Clostridiales	Clostridia	Firmicutes	Bacteria
M01775:248:000000000-C8W97:1:1102:16995:10477	Lactobacillus	Lactobacillaceae	Lactobacillales	Bacilli	Firmicutes	Bacteria
M01775:248:000000000-C8W97:1:1102:11355:10525	Allobaculum	Erysipelotrichaceae	Erysipelotrichales	Erysipelotrichia	Firmicutes	Bacteria
M01775:248:000000000-C8W97:1:1102:22162:10567	Allobaculum	Erysipelotrichaceae	Erysipelotrichales	Erysipelotrichia	Firmicutes	Bacteria
M01775:248:000000000-C8W97:1:1102:28323:10583	Anaerobacterium	Ruminococcaceae	Clostridiales	Clostridia	Firmicutes	Bacteria
M01775:248:000000000-C8W97:1:1102:27785:10593	Lactobacillus	Lactobacillaceae	Lactobacillales	Bacilli	Firmicutes	Bacteria
M01775:248:000000000-C8W97:1:1102:9429:10628	Allobaculum	Erysipelotrichaceae	Erysipelotrichales	Erysipelotrichia	Firmicutes	Bacteria
M01775:248:000000000-C8W97:1:1102:26053:10648	Clostridium sensu stricto	Clostridiaceae 1	Clostridiales	Clostridia	Firmicutes	Bacteria
M01775:248:000000000-C8W97:1:1102:2740:10648	Allobaculum	Erysipelotrichaceae	Erysipelotrichales	Erysipelotrichia	Firmicutes	Bacteria
M01775:248:000000000-C8W97:1:1102:8347:10667	Clostridium sensu stricto	Clostridiaceae 1	Clostridiales	Clostridia	Firmicutes	Bacteria
M01775:248:000000000-C8W97:1:1102:9309:10671	Clostridium sensu stricto	Clostridiaceae 1	Clostridiales	Clostridia	Firmicutes	Bacteria
M01775:248:000000000-C8W97:1:1102:18609:10675	Allobaculum	Erysipelotrichaceae	Erysipelotrichales	Erysipelotrichia	Firmicutes	Bacteria
M01775:248:000000000-C8W97:1:1102:16056:10676	Allobaculum	Erysipelotrichaceae	Erysipelotrichales	Erysipelotrichia	Firmicutes	Bacteria
M01775:248:000000000-C8W97:1:1102:4002:10685	Allobaculum	Erysipelotrichaceae	Erysipelotrichales	Erysipelotrichia	Firmicutes	Bacteria
M01775:248:000000000-C8W97:1:1102:22399:10693	Allobaculum	Erysipelotrichaceae	Erysipelotrichales	Erysipelotrichia	Firmicutes	Bacteria
M01775:248:000000000-C8W97:1:1102:21311:10704	Clostridium sensu stricto	Clostridiaceae 1	Clostridiales	Clostridia	Firmicutes	Bacteria
M01775:248:000000000-C8W97:1:1102:19647:10705	Clostridium XlVa	Lachnospiraceae	Clostridiales	Clostridia	Firmicutes	Bacteria
M01775:248:000000000-C8W97:1:1102:27776:10713	Clostridium XlVa	Lachnospiraceae	Clostridiales	Clostridia	Firmicutes	Bacteria
M01775:248:000000000-C8W97:1:1102:6447:10714	Allobaculum	Erysipelotrichaceae	Erysipelotrichales	Erysipelotrichia	Firmicutes	Bacteria
M01775:248:000000000-C8W97:1:1102:27993:10745	Turicibacter	Erysipelotrichaceae	Erysipelotrichales	Erysipelotrichia	Firmicutes	Bacteria
M01775:248:000000000-C8W97:1:1102:8755:10761	Allobaculum	Erysipelotrichaceae	Erysipelotrichales	Erysipelotrichia	Firmicutes	Bacteria
M01775:248:000000000-C8W97:1:1102:16455:10829	Allobaculum	Erysipelotrichaceae	Erysipelotrichales	Erysipelotrichia	Firmicutes	Bacteria
M01775:248:000000000-C8W97:1:1102:10608:10858	Allobaculum	Erysipelotrichaceae	Erysipelotrichales	Erysipelotrichia	Firmicutes	Bacteria
M01775:248:000000000-C8W97:1:1102:26918:10873	Clostridium sensu stricto	Clostridiaceae 1	Clostridiales	Clostridia	Firmicutes	Bacteria
M01775:248:000000000-C8W97:1:1102:27178:10888	Clostridium IV	Ruminococcaceae	Clostridiales	Clostridia	Firmicutes	Bacteria
M01775:248:000000000-C8W97:1:1102:20089:10905	Clostridium sensu stricto	Clostridiaceae 1	Clostridiales	Clostridia	Firmicutes	Bacteria
M01775:248:000000000-C8W97:1:1102:27193:10911	Allobaculum	Erysipelotrichaceae	Erysipelotrichales	Erysipelotrichia	Firmicutes	Bacteria
M01775:248:000000000-C8W97:1:1102:8358:10933	Turicibacter	Erysipelotrichaceae	Erysipelotrichales	Erysipelotrichia	Firmicutes	Bacteria
M01775:248:000000000-C8W97:1:1102:11960:10965	Allobaculum	Erysipelotrichaceae	Erysipelotrichales	Erysipelotrichia	Firmicutes	Bacteria
M01775:248:000000000-C8W97:1:1102:10092:11023	Allobaculum	Erysipelotrichaceae	Erysipelotrichales	Erysipelotrichia	Firmicutes	Bacteria
M01775:248:000000000-C8W97:1:1102:23518:11039	Clostridium sensu stricto	Clostridiaceae 1	Clostridiales	Clostridia	Firmicutes	Bacteria
M01775:248:000000000-C8W97:1:1102:3791:11056	Clostridium sensu stricto	Clostridiaceae 1	Clostridiales	Clostridia	Firmicutes	Bacteria
M01775:248:000000000-C8W97:1:1102:14393:11091	Clostridium sensu stricto	Clostridiaceae 1	Clostridiales	Clostridia	Firmicutes	Bacteria
M01775:248:000000000-C8W97:1:1102:3609:11110	Allobaculum	Erysipelotrichaceae	Erysipelotrichales	Erysipelotrichia	Firmicutes	Bacteria
M01775:248:000000000-C8W97:1:1102:5570:11117	Allobaculum	Erysipelotrichaceae	Erysipelotrichales	Erysipelotrichia	Firmicutes	Bacteria
M01775:248:000000000-C8W97:1:1102:20406:11122	Clostridium sensu stricto	Clostridiaceae 1	Clostridiales	Clostridia	Firmicutes	Bacteria
M01775:248:000000000-C8W97:1:1102:14046:11131	Allobaculum	Erysipelotrichaceae	Erysipelotrichales	Erysipelotrichia	Firmicutes	Bacteria
M01775:248:000000000-C8W97:1:1102:14560:11137	Clostridium sensu stricto	Clostridiaceae 1	Clostridiales	Clostridia	Firmicutes	Bacteria
M01775:248:000000000-C8W97:1:1102:25406:11139	Turicibacter	Erysipelotrichaceae	Erysipelotrichales	Erysipelotrichia	Firmicutes	Bacteria
M01775:248:000000000-C8W97:1:1102:25530:11159	Allobaculum	Erysipelotrichaceae	Erysipelotrichales	Erysipelotrichia	Firmicutes	Bacteria
M01775:248:000000000-C8W97:1:1102:24467:11207	Clostridium sensu stricto	Clostridiaceae 1	Clostridiales	Clostridia	Firmicutes	Bacteria
M01775:248:000000000-C8W97:1:1102:8722:11211	Clostridium sensu stricto	Clostridiaceae 1	Clostridiales	Clostridia	Firmicutes	Bacteria
M01775:248:000000000-C8W97:1:1102:11536:11217	Allobaculum	Erysipelotrichaceae	Erysipelotrichales	Erysipelotrichia	Firmicutes	Bacteria
M01775:248:000000000-C8W97:1:1102:21699:11255	Turicibacter	Erysipelotrichaceae	Erysipelotrichales	Erysipelotrichia	Firmicutes	Bacteria
M01775:248:000000000-C8W97:1:1102:27147:11268	Allobaculum	Erysipelotrichaceae	Erysipelotrichales	Erysipelotrichia	Firmicutes	Bacteria
M01775:248:000000000-C8W97:1:1102:8381:11277	Allobaculum	Erysipelotrichaceae	Erysipelotrichales	Erysipelotrichia	Firmicutes	Bacteria
M01775:248:000000000-C8W97:1:1102:16033:11284	Clostridium XlVa	Lachnospiraceae	Clostridiales	Clostridia	Firmicutes	Bacteria
M01775:248:000000000-C8W97:1:1102:18841:11287	Allobaculum	Erysipelotrichaceae	Erysipelotrichales	Erysipelotrichia	Firmicutes	Bacteria
M01775:248:000000000-C8W97:1:1102:4920:11294	Clostridium sensu stricto	Clostridiaceae 1	Clostridiales	Clostridia	Firmicutes	Bacteria
M01775:248:000000000-C8W97:1:1102:18888:11315	Clostridium sensu stricto	Clostridiaceae 1	Clostridiales	Clostridia	Firmicutes	Bacteria
M01775:248:000000000-C8W97:1:1102:19767:11321	Clostridium sensu stricto	Clostridiaceae 1	Clostridiales	Clostridia	Firmicutes	Bacteria
M01775:248:000000000-C8W97:1:1102:21362:11336	Lactobacillus	Lactobacillaceae	Lactobacillales	Bacilli	Firmicutes	Bacteria
M01775:248:000000000-C8W97:1:1102:10195:11340	Akkermansia	Verrucomicrobiaceae	Verrucomicrobiales	Verrucomicrobiae	Verrucomicrobia	Bacteria
M01775:248:000000000-C8W97:1:1102:17182:11378	Lactobacillus	Lactobacillaceae	Lactobacillales	Bacilli	Firmicutes	Bacteria
M01775:248:000000000-C8W97:1:1102:13821:11379	Clostridium sensu stricto	Clostridiaceae 1	Clostridiales	Clostridia	Firmicutes	Bacteria
M01775:248:000000000-C8W97:1:1102:14618:11400	Clostridium sensu stricto	Clostridiaceae 1	Clostridiales	Clostridia	Firmicutes	Bacteria
M01775:248:000000000-C8W97:1:1102:8203:11418	Akkermansia	Verrucomicrobiaceae	Verrucomicrobiales	Verrucomicrobiae	Verrucomicrobia	Bacteria
M01775:248:000000000-C8W97:1:1102:24064:11445	Allobaculum	Erysipelotrichaceae	Erysipelotrichales	Erysipelotrichia	Firmicutes	Bacteria
M01775:248:000000000-C8W97:1:1102:17002:11471	Clostridium sensu stricto	Clostridiaceae 1	Clostridiales	Clostridia	Firmicutes	Bacteria
M01775:248:000000000-C8W97:1:1102:24430:11478	Allobaculum	Erysipelotrichaceae	Erysipelotrichales	Erysipelotrichia	Firmicutes	Bacteria
M01775:248:000000000-C8W97:1:1102:5668:11480	Barnesiella	Porphyromonadaceae	Bacteroidales	Bacteroidia	Bacteroidetes	Bacteria
M01775:248:000000000-C8W97:1:1102:8644:11512	Clostridium sensu stricto	Clostridiaceae 1	Clostridiales	Clostridia	Firmicutes	Bacteria
M01775:248:000000000-C8W97:1:1102:24012:11521	Lactobacillus	Lactobacillaceae	Lactobacillales	Bacilli	Firmicutes	Bacteria
M01775:248:000000000-C8W97:1:1102:7861:11522	Turicibacter	Erysipelotrichaceae	Erysipelotrichales	Erysipelotrichia	Firmicutes	Bacteria
M01775:248:000000000-C8W97:1:1102:13376:11534	Allobaculum	Erysipelotrichaceae	Erysipelotrichales	Erysipelotrichia	Firmicutes	Bacteria
M01775:248:000000000-C8W97:1:1102:6994:11553	Allobaculum	Erysipelotrichaceae	Erysipelotrichales	Erysipelotrichia	Firmicutes	Bacteria
M01775:248:000000000-C8W97:1:1102:13166:11605	Allobaculum	Erysipelotrichaceae	Erysipelotrichales	Erysipelotrichia	Firmicutes	Bacteria
M01775:248:000000000-C8W97:1:1102:16748:11605	Lactobacillus	Lactobacillaceae	Lactobacillales	Bacilli	Firmicutes	Bacteria
M01775:248:000000000-C8W97:1:1102:24614:11614	Allobaculum	Erysipelotrichaceae	Erysipelotrichales	Erysipelotrichia	Firmicutes	Bacteria
M01775:248:000000000-C8W97:1:1102:15818:11620	Allobaculum	Erysipelotrichaceae	Erysipelotrichales	Erysipelotrichia	Firmicutes	Bacteria
M01775:248:000000000-C8W97:1:1102:8806:11636	Clostridium sensu stricto	Clostridiaceae 1	Clostridiales	Clostridia	Firmicutes	Bacteria
M01775:248:000000000-C8W97:1:1102:24923:11674	Allobaculum	Erysipelotrichaceae	Erysipelotrichales	Erysipelotrichia	Firmicutes	Bacteria
M01775:248:000000000-C8W97:1:1102:14706:11792	Clostridium sensu stricto	Clostridiaceae 1	Clostridiales	Clostridia	Firmicutes	Bacteria
M01775:248:000000000-C8W97:1:1102:12033:11806	Allobaculum	Erysipelotrichaceae	Erysipelotrichales	Erysipelotrichia	Firmicutes	Bacteria
M01775:248:000000000-C8W97:1:1102:15697:11812	Turicibacter	Erysipelotrichaceae	Erysipelotrichales	Erysipelotrichia	Firmicutes	Bacteria
M01775:248:000000000-C8W97:1:1102:24291:11819	Clostridium sensu stricto	Clostridiaceae 1	Clostridiales	Clostridia	Firmicutes	Bacteria
M01775:248:000000000-C8W97:1:1102:29362:11825	Allobaculum	Erysipelotrichaceae	Erysipelotrichales	Erysipelotrichia	Firmicutes	Bacteria
M01775:248:000000000-C8W97:1:1102:24115:11838	Turicibacter	Erysipelotrichaceae	Erysipelotrichales	Erysipelotrichia	Firmicutes	Bacteria
M01775:248:000000000-C8W97:1:1102:19569:11854	Clostridium sensu stricto	Clostridiaceae 1	Clostridiales	Clostridia	Firmicutes	Bacteria
M01775:248:000000000-C8W97:1:1102:12408:11858	Clostridium sensu stricto	Clostridiaceae 1	Clostridiales	Clostridia	Firmicutes	Bacteria
M01775:248:000000000-C8W97:1:1102:21909:11883	Turicibacter	Erysipelotrichaceae	Erysipelotrichales	Erysipelotrichia	Firmicutes	Bacteria
M01775:248:000000000-C8W97:1:1102:18163:11940	Clostridium sensu stricto	Clostridiaceae 1	Clostridiales	Clostridia	Firmicutes	Bacteria
M01775:248:000000000-C8W97:1:1102:29223:11948	Bacteroides	Bacteroidaceae	Bacteroidales	Bacteroidia	Bacteroidetes	Bacteria
M01775:248:000000000-C8W97:1:1102:15228:11960	Turicibacter	Erysipelotrichaceae	Erysipelotrichales	Erysipelotrichia	Firmicutes	Bacteria
M01775:248:000000000-C8W97:1:1102:17381:11961	Turicibacter	Erysipelotrichaceae	Erysipelotrichales	Erysipelotrichia	Firmicutes	Bacteria
M01775:248:000000000-C8W97:1:1102:10620:11964	Turicibacter	Erysipelotrichaceae	Erysipelotrichales	Erysipelotrichia	Firmicutes	Bacteria
M01775:248:000000000-C8W97:1:1102:10101:11967	Allobaculum	Erysipelotrichaceae	Erysipelotrichales	Erysipelotrichia	Firmicutes	Bacteria
M01775:248:000000000-C8W97:1:1102:26573:11983	Turicibacter	Erysipelotrichaceae	Erysipelotrichales	Erysipelotrichia	Firmicutes	Bacteria
M01775:248:000000000-C8W97:1:1102:13898:11996	Allobaculum	Erysipelotrichaceae	Erysipelotrichales	Erysipelotrichia	Firmicutes	Bacteria
M01775:248:000000000-C8W97:1:1102:15886:11997	Allobaculum	Erysipelotrichaceae	Erysipelotrichales	Erysipelotrichia	Firmicutes	Bacteria
M01775:248:000000000-C8W97:1:1102:25452:12009	Allobaculum	Erysipelotrichaceae	Erysipelotrichales	Erysipelotrichia	Firmicutes	Bacteria
M01775:248:000000000-C8W97:1:1102:6739:12013	Allobaculum	Erysipelotrichaceae	Erysipelotrichales	Erysipelotrichia	Firmicutes	Bacteria
M01775:248:000000000-C8W97:1:1102:13819:12020	Akkermansia	Verrucomicrobiaceae	Verrucomicrobiales	Verrucomicrobiae	Verrucomicrobia	Bacteria
M01775:248:000000000-C8W97:1:1102:10328:12045	Clostridium sensu stricto	Clostridiaceae 1	Clostridiales	Clostridia	Firmicutes	Bacteria
M01775:248:000000000-C8W97:1:1102:18631:12068	Allobaculum	Erysipelotrichaceae	Erysipelotrichales	Erysipelotrichia	Firmicutes	Bacteria
M01775:248:000000000-C8W97:1:1102:6713:12077	Clostridium sensu stricto	Clostridiaceae 1	Clostridiales	Clostridia	Firmicutes	Bacteria
M01775:248:000000000-C8W97:1:1102:23723:12099	Allobaculum	Erysipelotrichaceae	Erysipelotrichales	Erysipelotrichia	Firmicutes	Bacteria
M01775:248:000000000-C8W97:1:1102:5050:12112	Turicibacter	Erysipelotrichaceae	Erysipelotrichales	Erysipelotrichia	Firmicutes	Bacteria
M01775:248:000000000-C8W97:1:1102:24448:12139	Allobaculum	Erysipelotrichaceae	Erysipelotrichales	Erysipelotrichia	Firmicutes	Bacteria
M01775:248:000000000-C8W97:1:1102:11476:12142	Allobaculum	Erysipelotrichaceae	Erysipelotrichales	Erysipelotrichia	Firmicutes	Bacteria
M01775:248:000000000-C8W97:1:1102:26665:12153	Clostridium sensu stricto	Clostridiaceae 1	Clostridiales	Clostridia	Firmicutes	Bacteria
M01775:248:000000000-C8W97:1:1102:9484:12159	Clostridium sensu stricto	Clostridiaceae 1	Clostridiales	Clostridia	Firmicutes	Bacteria
M01775:248:000000000-C8W97:1:1102:21120:12160	Turicibacter	Erysipelotrichaceae	Erysipelotrichales	Erysipelotrichia	Firmicutes	Bacteria
M01775:248:000000000-C8W97:1:1102:18470:12224	Lactobacillus	Lactobacillaceae	Lactobacillales	Bacilli	Firmicutes	Bacteria
M01775:248:000000000-C8W97:1:1102:4742:12236	Clostridium sensu stricto	Clostridiaceae 1	Clostridiales	Clostridia	Firmicutes	Bacteria
M01775:248:000000000-C8W97:1:1102:9278:12252	Allobaculum	Erysipelotrichaceae	Erysipelotrichales	Erysipelotrichia	Firmicutes	Bacteria
M01775:248:000000000-C8W97:1:1102:21776:12254	Allobaculum	Erysipelotrichaceae	Erysipelotrichales	Erysipelotrichia	Firmicutes	Bacteria
M01775:248:000000000-C8W97:1:1102:14619:12255	Lactobacillus	Lactobacillaceae	Lactobacillales	Bacilli	Firmicutes	Bacteria
M01775:248:000000000-C8W97:1:1102:3974:12259	Turicibacter	Erysipelotrichaceae	Erysipelotrichales	Erysipelotrichia	Firmicutes	Bacteria
M01775:248:000000000-C8W97:1:1102:22009:12261	Allobaculum	Erysipelotrichaceae	Erysipelotrichales	Erysipelotrichia	Firmicutes	Bacteria
M01775:248:000000000-C8W97:1:1102:21844:12268	Allobaculum	Erysipelotrichaceae	Erysipelotrichales	Erysipelotrichia	Firmicutes	Bacteria
M01775:248:000000000-C8W97:1:1102:8584:12312	Allobaculum	Erysipelotrichaceae	Erysipelotrichales	Erysipelotrichia	Firmicutes	Bacteria
M01775:248:000000000-C8W97:1:1102:6942:12370	Clostridium sensu stricto	Clostridiaceae 1	Clostridiales	Clostridia	Firmicutes	Bacteria
M01775:248:000000000-C8W97:1:1102:12352:12382	Enterorhabdus	Coriobacteriaceae	Coriobacteriales	Actinobacteria	Actinobacteria	Bacteria
M01775:248:000000000-C8W97:1:1102:18356:12384	Allobaculum	Erysipelotrichaceae	Erysipelotrichales	Erysipelotrichia	Firmicutes	Bacteria
M01775:248:000000000-C8W97:1:1102:8858:12386	Allobaculum	Erysipelotrichaceae	Erysipelotrichales	Erysipelotrichia	Firmicutes	Bacteria
M01775:248:000000000-C8W97:1:1102:17452:12398	Turicibacter	Erysipelotrichaceae	Erysipelotrichales	Erysipelotrichia	Firmicutes	Bacteria
M01775:248:000000000-C8W97:1:1102:20854:12404	Allobaculum	Erysipelotrichaceae	Erysipelotrichales	Erysipelotrichia	Firmicutes	Bacteria
M01775:248:000000000-C8W97:1:1102:11912:12433	Turicibacter	Erysipelotrichaceae	Erysipelotrichales	Erysipelotrichia	Firmicutes	Bacteria
M01775:248:000000000-C8W97:1:1102:17919:12490	Allobaculum	Erysipelotrichaceae	Erysipelotrichales	Erysipelotrichia	Firmicutes	Bacteria
M01775:248:000000000-C8W97:1:1102:22497:12497	Turicibacter	Erysipelotrichaceae	Erysipelotrichales	Erysipelotrichia	Firmicutes	Bacteria
M01775:248:000000000-C8W97:1:1102:20022:12502	Akkermansia	Verrucomicrobiaceae	Verrucomicrobiales	Verrucomicrobiae	Verrucomicrobia	Bacteria
M01775:248:000000000-C8W97:1:1102:4359:12522	Allobaculum	Erysipelotrichaceae	Erysipelotrichales	Erysipelotrichia	Firmicutes	Bacteria
M01775:248:000000000-C8W97:1:1102:7571:12538	Clostridium sensu stricto	Clostridiaceae 1	Clostridiales	Clostridia	Firmicutes	Bacteria
M01775:248:000000000-C8W97:1:1102:7401:12546	Moryella	Lachnospiraceae	Clostridiales	Clostridia	Firmicutes	Bacteria
M01775:248:000000000-C8W97:1:1102:15988:12566	Clostridium XlVa	Lachnospiraceae	Clostridiales	Clostridia	Firmicutes	Bacteria
M01775:248:000000000-C8W97:1:1102:4462:12579	Lachnospiracea_incertae_sedis	Lachnospiraceae	Clostridiales	Clostridia	Firmicutes	Bacteria
M01775:248:000000000-C8W97:1:1102:3821:12585	Turicibacter	Erysipelotrichaceae	Erysipelotrichales	Erysipelotrichia	Firmicutes	Bacteria
M01775:248:000000000-C8W97:1:1102:25387:12603	Turicibacter	Erysipelotrichaceae	Erysipelotrichales	Erysipelotrichia	Firmicutes	Bacteria
M01775:248:000000000-C8W97:1:1102:13755:12607	Allobaculum	Erysipelotrichaceae	Erysipelotrichales	Erysipelotrichia	Firmicutes	Bacteria
M01775:248:000000000-C8W97:1:1102:29142:12608	Allobaculum	Erysipelotrichaceae	Erysipelotrichales	Erysipelotrichia	Firmicutes	Bacteria
M01775:248:000000000-C8W97:1:1102:19138:12621	Allobaculum	Erysipelotrichaceae	Erysipelotrichales	Erysipelotrichia	Firmicutes	Bacteria
M01775:248:000000000-C8W97:1:1102:4184:12625	Allobaculum	Erysipelotrichaceae	Erysipelotrichales	Erysipelotrichia	Firmicutes	Bacteria
M01775:248:000000000-C8W97:1:1102:26228:12627	Turicibacter	Erysipelotrichaceae	Erysipelotrichales	Erysipelotrichia	Firmicutes	Bacteria
M01775:248:000000000-C8W97:1:1102:7571:12642	Turicibacter	Erysipelotrichaceae	Erysipelotrichales	Erysipelotrichia	Firmicutes	Bacteria
M01775:248:000000000-C8W97:1:1102:27268:12646	Akkermansia	Verrucomicrobiaceae	Verrucomicrobiales	Verrucomicrobiae	Verrucomicrobia	Bacteria
M01775:248:000000000-C8W97:1:1102:18325:12648	Turicibacter	Erysipelotrichaceae	Erysipelotrichales	Erysipelotrichia	Firmicutes	Bacteria
M01775:248:000000000-C8W97:1:1102:28751:12650	Clostridium sensu stricto	Clostridiaceae 1	Clostridiales	Clostridia	Firmicutes	Bacteria
M01775:248:000000000-C8W97:1:1102:6443:12657	Clostridium sensu stricto	Clostridiaceae 1	Clostridiales	Clostridia	Firmicutes	Bacteria
M01775:248:000000000-C8W97:1:1102:12966:12684	Enterorhabdus	Coriobacteriaceae	Coriobacteriales	Actinobacteria	Actinobacteria	Bacteria
M01775:248:000000000-C8W97:1:1102:13361:12701	Clostridium sensu stricto	Clostridiaceae 1	Clostridiales	Clostridia	Firmicutes	Bacteria
M01775:248:000000000-C8W97:1:1102:11719:12722	Allobaculum	Erysipelotrichaceae	Erysipelotrichales	Erysipelotrichia	Firmicutes	Bacteria
M01775:248:000000000-C8W97:1:1102:21519:12724	Clostridium sensu stricto	Clostridiaceae 1	Clostridiales	Clostridia	Firmicutes	Bacteria
M01775:248:000000000-C8W97:1:1102:29707:12725	Clostridium sensu stricto	Clostridiaceae 1	Clostridiales	Clostridia	Firmicutes	Bacteria
M01775:248:000000000-C8W97:1:1102:7183:12776	Allobaculum	Erysipelotrichaceae	Erysipelotrichales	Erysipelotrichia	Firmicutes	Bacteria
M01775:248:000000000-C8W97:1:1102:11182:12806	Clostridium sensu stricto	Clostridiaceae 1	Clostridiales	Clostridia	Firmicutes	Bacteria
M01775:248:000000000-C8W97:1:1102:28145:12851	Allobaculum	Erysipelotrichaceae	Erysipelotrichales	Erysipelotrichia	Firmicutes	Bacteria
M01775:248:000000000-C8W97:1:1102:15303:12872	Lactobacillus	Lactobacillaceae	Lactobacillales	Bacilli	Firmicutes	Bacteria
M01775:248:000000000-C8W97:1:1102:27085:12877	Clostridium sensu stricto	Clostridiaceae 1	Clostridiales	Clostridia	Firmicutes	Bacteria
M01775:248:000000000-C8W97:1:1102:22692:12925	Clostridium sensu stricto	Clostridiaceae 1	Clostridiales	Clostridia	Firmicutes	Bacteria
M01775:248:000000000-C8W97:1:1102:10667:12931	Clostridium sensu stricto	Clostridiaceae 1	Clostridiales	Clostridia	Firmicutes	Bacteria
M01775:248:000000000-C8W97:1:1102:17295:12936	Allobaculum	Erysipelotrichaceae	Erysipelotrichales	Erysipelotrichia	Firmicutes	Bacteria
M01775:248:000000000-C8W97:1:1102:11626:12936	Clostridium sensu stricto	Clostridiaceae 1	Clostridiales	Clostridia	Firmicutes	Bacteria
M01775:248:000000000-C8W97:1:1102:14558:12971	Allobaculum	Erysipelotrichaceae	Erysipelotrichales	Erysipelotrichia	Firmicutes	Bacteria
M01775:248:000000000-C8W97:1:1102:20531:12987	Turicibacter	Erysipelotrichaceae	Erysipelotrichales	Erysipelotrichia	Firmicutes	Bacteria
M01775:248:000000000-C8W97:1:1102:18901:13016	Allobaculum	Erysipelotrichaceae	Erysipelotrichales	Erysipelotrichia	Firmicutes	Bacteria
M01775:248:000000000-C8W97:1:1102:16292:13055	Allobaculum	Erysipelotrichaceae	Erysipelotrichales	Erysipelotrichia	Firmicutes	Bacteria
M01775:248:000000000-C8W97:1:1102:12866:13056	Allobaculum	Erysipelotrichaceae	Erysipelotrichales	Erysipelotrichia	Firmicutes	Bacteria
M01775:248:000000000-C8W97:1:1102:3391:13065	Allobaculum	Erysipelotrichaceae	Erysipelotrichales	Erysipelotrichia	Firmicutes	Bacteria
M01775:248:000000000-C8W97:1:1102:25722:13068	Turicibacter	Erysipelotrichaceae	Erysipelotrichales	Erysipelotrichia	Firmicutes	Bacteria
M01775:248:000000000-C8W97:1:1102:25544:13126	Akkermansia	Verrucomicrobiaceae	Verrucomicrobiales	Verrucomicrobiae	Verrucomicrobia	Bacteria
M01775:248:000000000-C8W97:1:1102:24817:13142	Clostridium sensu stricto	Clostridiaceae 1	Clostridiales	Clostridia	Firmicutes	Bacteria
M01775:248:000000000-C8W97:1:1102:28816:13163	Allobaculum	Erysipelotrichaceae	Erysipelotrichales	Erysipelotrichia	Firmicutes	Bacteria
M01775:248:000000000-C8W97:1:1102:17941:13210	Clostridium sensu stricto	Clostridiaceae 1	Clostridiales	Clostridia	Firmicutes	Bacteria
M01775:248:000000000-C8W97:1:1102:21634:13276	Allobaculum	Erysipelotrichaceae	Erysipelotrichales	Erysipelotrichia	Firmicutes	Bacteria
M01775:248:000000000-C8W97:1:1102:6392:13317	Clostridium XlVa	Lachnospiraceae	Clostridiales	Clostridia	Firmicutes	Bacteria
M01775:248:000000000-C8W97:1:1102:15505:13321	Clostridium sensu stricto	Clostridiaceae 1	Clostridiales	Clostridia	Firmicutes	Bacteria
M01775:248:000000000-C8W97:1:1102:9206:13338	Clostridium sensu stricto	Clostridiaceae 1	Clostridiales	Clostridia	Firmicutes	Bacteria
M01775:248:000000000-C8W97:1:1102:17155:13351	Turicibacter	Erysipelotrichaceae	Erysipelotrichales	Erysipelotrichia	Firmicutes	Bacteria
M01775:248:000000000-C8W97:1:1102:16162:13353	Clostridium sensu stricto	Clostridiaceae 1	Clostridiales	Clostridia	Firmicutes	Bacteria
M01775:248:000000000-C8W97:1:1102:23082:13402	Allobaculum	Erysipelotrichaceae	Erysipelotrichales	Erysipelotrichia	Firmicutes	Bacteria
M01775:248:000000000-C8W97:1:1102:5390:13412	Turicibacter	Erysipelotrichaceae	Erysipelotrichales	Erysipelotrichia	Firmicutes	Bacteria
M01775:248:000000000-C8W97:1:1102:28027:13413	Clostridium sensu stricto	Clostridiaceae 1	Clostridiales	Clostridia	Firmicutes	Bacteria
M01775:248:000000000-C8W97:1:1102:18057:13430	Clostridium sensu stricto	Clostridiaceae 1	Clostridiales	Clostridia	Firmicutes	Bacteria
M01775:248:000000000-C8W97:1:1102:20233:13450	Akkermansia	Verrucomicrobiaceae	Verrucomicrobiales	Verrucomicrobiae	Verrucomicrobia	Bacteria
M01775:248:000000000-C8W97:1:1102:1798:13488	Turicibacter	Erysipelotrichaceae	Erysipelotrichales	Erysipelotrichia	Firmicutes	Bacteria
M01775:248:000000000-C8W97:1:1102:12579:13491	Lactonifactor	Lachnospiraceae	Clostridiales	Clostridia	Firmicutes	Bacteria
M01775:248:000000000-C8W97:1:1102:15045:13520	Clostridium sensu stricto	Clostridiaceae 1	Clostridiales	Clostridia	Firmicutes	Bacteria
M01775:248:000000000-C8W97:1:1102:23236:13542	Syntrophococcus	Lachnospiraceae	Clostridiales	Clostridia	Firmicutes	Bacteria
M01775:248:000000000-C8W97:1:1102:25565:13552	Allobaculum	Erysipelotrichaceae	Erysipelotrichales	Erysipelotrichia	Firmicutes	Bacteria
M01775:248:000000000-C8W97:1:1102:26441:13553	Akkermansia	Verrucomicrobiaceae	Verrucomicrobiales	Verrucomicrobiae	Verrucomicrobia	Bacteria
M01775:248:000000000-C8W97:1:1102:10265:13560	Allobaculum	Erysipelotrichaceae	Erysipelotrichales	Erysipelotrichia	Firmicutes	Bacteria
M01775:248:000000000-C8W97:1:1102:25095:13561	Lactobacillus	Lactobacillaceae	Lactobacillales	Bacilli	Firmicutes	Bacteria
M01775:248:000000000-C8W97:1:1102:20153:13570	Allobaculum	Erysipelotrichaceae	Erysipelotrichales	Erysipelotrichia	Firmicutes	Bacteria
M01775:248:000000000-C8W97:1:1102:26999:13581	Akkermansia	Verrucomicrobiaceae	Verrucomicrobiales	Verrucomicrobiae	Verrucomicrobia	Bacteria
M01775:248:000000000-C8W97:1:1102:15908:13601	Intestinimonas	Ruminococcaceae	Clostridiales	Clostridia	Firmicutes	Bacteria
M01775:248:000000000-C8W97:1:1102:18953:13691	Allobaculum	Erysipelotrichaceae	Erysipelotrichales	Erysipelotrichia	Firmicutes	Bacteria
M01775:248:000000000-C8W97:1:1102:4230:13783	Staphylococcus	Staphylococcaceae	Bacillales	Bacilli	Firmicutes	Bacteria
M01775:248:000000000-C8W97:1:1102:4331:13789	Allobaculum	Erysipelotrichaceae	Erysipelotrichales	Erysipelotrichia	Firmicutes	Bacteria
M01775:248:000000000-C8W97:1:1102:7323:13797	Allobaculum	Erysipelotrichaceae	Erysipelotrichales	Erysipelotrichia	Firmicutes	Bacteria
M01775:248:000000000-C8W97:1:1102:13275:13839	Clostridium sensu stricto	Clostridiaceae 1	Clostridiales	Clostridia	Firmicutes	Bacteria
M01775:248:000000000-C8W97:1:1102:8648:13861	Allobaculum	Erysipelotrichaceae	Erysipelotrichales	Erysipelotrichia	Firmicutes	Bacteria
M01775:248:000000000-C8W97:1:1102:27325:13909	Clostridium sensu stricto	Clostridiaceae 1	Clostridiales	Clostridia	Firmicutes	Bacteria
M01775:248:000000000-C8W97:1:1102:4880:13925	Allobaculum	Erysipelotrichaceae	Erysipelotrichales	Erysipelotrichia	Firmicutes	Bacteria
M01775:248:000000000-C8W97:1:1102:17895:13982	Turicibacter	Erysipelotrichaceae	Erysipelotrichales	Erysipelotrichia	Firmicutes	Bacteria
M01775:248:000000000-C8W97:1:1102:8474:14007	Turicibacter	Erysipelotrichaceae	Erysipelotrichales	Erysipelotrichia	Firmicutes	Bacteria
M01775:248:000000000-C8W97:1:1102:29355:14018	Eubacterium	Eubacteriaceae	Clostridiales	Clostridia	Firmicutes	Bacteria
M01775:248:000000000-C8W97:1:1102:21870:14058	Turicibacter	Erysipelotrichaceae	Erysipelotrichales	Erysipelotrichia	Firmicutes	Bacteria
M01775:248:000000000-C8W97:1:1102:12041:14097	Lactobacillus	Lactobacillaceae	Lactobacillales	Bacilli	Firmicutes	Bacteria
M01775:248:000000000-C8W97:1:1102:12254:14115	Enterorhabdus	Coriobacteriaceae	Coriobacteriales	Actinobacteria	Actinobacteria	Bacteria
M01775:248:000000000-C8W97:1:1102:15992:14138	Akkermansia	Verrucomicrobiaceae	Verrucomicrobiales	Verrucomicrobiae	Verrucomicrobia	Bacteria
M01775:248:000000000-C8W97:1:1102:24786:14146	Clostridium sensu stricto	Clostridiaceae 1	Clostridiales	Clostridia	Firmicutes	Bacteria
M01775:248:000000000-C8W97:1:1102:16284:14147	Enterorhabdus	Coriobacteriaceae	Coriobacteriales	Actinobacteria	Actinobacteria	Bacteria
M01775:248:000000000-C8W97:1:1102:25020:14169	Turicibacter	Erysipelotrichaceae	Erysipelotrichales	Erysipelotrichia	Firmicutes	Bacteria
M01775:248:000000000-C8W97:1:1102:20295:14171	Turicibacter	Erysipelotrichaceae	Erysipelotrichales	Erysipelotrichia	Firmicutes	Bacteria
M01775:248:000000000-C8W97:1:1102:18022:14183	Turicibacter	Erysipelotrichaceae	Erysipelotrichales	Erysipelotrichia	Firmicutes	Bacteria
M01775:248:000000000-C8W97:1:1102:15618:14246	Clostridium sensu stricto	Clostridiaceae 1	Clostridiales	Clostridia	Firmicutes	Bacteria
M01775:248:000000000-C8W97:1:1102:11050:14255	Allobaculum	Erysipelotrichaceae	Erysipelotrichales	Erysipelotrichia	Firmicutes	Bacteria
M01775:248:000000000-C8W97:1:1102:8484:14261	Turicibacter	Erysipelotrichaceae	Erysipelotrichales	Erysipelotrichia	Firmicutes	Bacteria
M01775:248:000000000-C8W97:1:1102:19044:14277	Allobaculum	Erysipelotrichaceae	Erysipelotrichales	Erysipelotrichia	Firmicutes	Bacteria
M01775:248:000000000-C8W97:1:1102:28464:14356	Clostridium sensu stricto	Clostridiaceae 1	Clostridiales	Clostridia	Firmicutes	Bacteria
M01775:248:000000000-C8W97:1:1102:18061:14358	Turicibacter	Erysipelotrichaceae	Erysipelotrichales	Erysipelotrichia	Firmicutes	Bacteria
M01775:248:000000000-C8W97:1:1102:17430:14370	Allobaculum	Erysipelotrichaceae	Erysipelotrichales	Erysipelotrichia	Firmicutes	Bacteria
M01775:248:000000000-C8W97:1:1102:10910:14399	Allobaculum	Erysipelotrichaceae	Erysipelotrichales	Erysipelotrichia	Firmicutes	Bacteria
M01775:248:000000000-C8W97:1:1102:25308:14400	Allobaculum	Erysipelotrichaceae	Erysipelotrichales	Erysipelotrichia	Firmicutes	Bacteria
M01775:248:000000000-C8W97:1:1102:18763:14412	Allobaculum	Erysipelotrichaceae	Erysipelotrichales	Erysipelotrichia	Firmicutes	Bacteria
M01775:248:000000000-C8W97:1:1102:28920:14463	Clostridium sensu stricto	Clostridiaceae 1	Clostridiales	Clostridia	Firmicutes	Bacteria
M01775:248:000000000-C8W97:1:1102:12636:14471	Allobaculum	Erysipelotrichaceae	Erysipelotrichales	Erysipelotrichia	Firmicutes	Bacteria
M01775:248:000000000-C8W97:1:1102:26687:14478	Clostridium sensu stricto	Clostridiaceae 1	Clostridiales	Clostridia	Firmicutes	Bacteria
M01775:248:000000000-C8W97:1:1102:17821:14484	Allobaculum	Erysipelotrichaceae	Erysipelotrichales	Erysipelotrichia	Firmicutes	Bacteria
M01775:248:000000000-C8W97:1:1102:14673:14492	Clostridium sensu stricto	Clostridiaceae 1	Clostridiales	Clostridia	Firmicutes	Bacteria
M01775:248:000000000-C8W97:1:1102:21205:14498	Allobaculum	Erysipelotrichaceae	Erysipelotrichales	Erysipelotrichia	Firmicutes	Bacteria
M01775:248:000000000-C8W97:1:1102:17448:14520	Clostridium sensu stricto	Clostridiaceae 1	Clostridiales	Clostridia	Firmicutes	Bacteria
M01775:248:000000000-C8W97:1:1102:18729:14534	Enterorhabdus	Coriobacteriaceae	Coriobacteriales	Actinobacteria	Actinobacteria	Bacteria
M01775:248:000000000-C8W97:1:1102:12671:14540	Turicibacter	Erysipelotrichaceae	Erysipelotrichales	Erysipelotrichia	Firmicutes	Bacteria
M01775:248:000000000-C8W97:1:1102:18792:14576	Lachnospiracea_incertae_sedis	Lachnospiraceae	Clostridiales	Clostridia	Firmicutes	Bacteria
M01775:248:000000000-C8W97:1:1102:25825:14584	Clostridium sensu stricto	Clostridiaceae 1	Clostridiales	Clostridia	Firmicutes	Bacteria
M01775:248:000000000-C8W97:1:1102:28400:14596	Turicibacter	Erysipelotrichaceae	Erysipelotrichales	Erysipelotrichia	Firmicutes	Bacteria
M01775:248:000000000-C8W97:1:1102:4827:14598	Allobaculum	Erysipelotrichaceae	Erysipelotrichales	Erysipelotrichia	Firmicutes	Bacteria
M01775:248:000000000-C8W97:1:1102:19842:14599	Bacteroides	Bacteroidaceae	Bacteroidales	Bacteroidia	Bacteroidetes	Bacteria
M01775:248:000000000-C8W97:1:1102:25061:14628	Clostridium sensu stricto	Clostridiaceae 1	Clostridiales	Clostridia	Firmicutes	Bacteria
M01775:248:000000000-C8W97:1:1102:14882:14631	Clostridium sensu stricto	Clostridiaceae 1	Clostridiales	Clostridia	Firmicutes	Bacteria
M01775:248:000000000-C8W97:1:1102:16716:14667	Akkermansia	Verrucomicrobiaceae	Verrucomicrobiales	Verrucomicrobiae	Verrucomicrobia	Bacteria
M01775:248:000000000-C8W97:1:1102:8864:14685	Turicibacter	Erysipelotrichaceae	Erysipelotrichales	Erysipelotrichia	Firmicutes	Bacteria
M01775:248:000000000-C8W97:1:1102:15524:14691	Allobaculum	Erysipelotrichaceae	Erysipelotrichales	Erysipelotrichia	Firmicutes	Bacteria
M01775:248:000000000-C8W97:1:1102:16557:14728	Allobaculum	Erysipelotrichaceae	Erysipelotrichales	Erysipelotrichia	Firmicutes	Bacteria
M01775:248:000000000-C8W97:1:1102:10157:14741	Lactobacillus	Lactobacillaceae	Lactobacillales	Bacilli	Firmicutes	Bacteria
M01775:248:000000000-C8W97:1:1102:27187:14746	Allobaculum	Erysipelotrichaceae	Erysipelotrichales	Erysipelotrichia	Firmicutes	Bacteria
M01775:248:000000000-C8W97:1:1102:22001:14798	Akkermansia	Verrucomicrobiaceae	Verrucomicrobiales	Verrucomicrobiae	Verrucomicrobia	Bacteria
M01775:248:000000000-C8W97:1:1102:7551:14802	Allobaculum	Erysipelotrichaceae	Erysipelotrichales	Erysipelotrichia	Firmicutes	Bacteria
M01775:248:000000000-C8W97:1:1102:4367:14812	Lactobacillus	Lactobacillaceae	Lactobacillales	Bacilli	Firmicutes	Bacteria
M01775:248:000000000-C8W97:1:1102:21726:14813	Clostridium sensu stricto	Clostridiaceae 1	Clostridiales	Clostridia	Firmicutes	Bacteria
M01775:248:000000000-C8W97:1:1102:18631:14851	Clostridium sensu stricto	Clostridiaceae 1	Clostridiales	Clostridia	Firmicutes	Bacteria
M01775:248:000000000-C8W97:1:1102:27524:14860	Clostridium sensu stricto	Clostridiaceae 1	Clostridiales	Clostridia	Firmicutes	Bacteria
M01775:248:000000000-C8W97:1:1102:6234:14868	Turicibacter	Erysipelotrichaceae	Erysipelotrichales	Erysipelotrichia	Firmicutes	Bacteria
M01775:248:000000000-C8W97:1:1102:9129:14897	Allobaculum	Erysipelotrichaceae	Erysipelotrichales	Erysipelotrichia	Firmicutes	Bacteria
M01775:248:000000000-C8W97:1:1102:19749:14915	Allobaculum	Erysipelotrichaceae	Erysipelotrichales	Erysipelotrichia	Firmicutes	Bacteria
M01775:248:000000000-C8W97:1:1102:26728:14920	Clostridium sensu stricto	Clostridiaceae 1	Clostridiales	Clostridia	Firmicutes	Bacteria
M01775:248:000000000-C8W97:1:1102:17734:14934	Clostridium sensu stricto	Clostridiaceae 1	Clostridiales	Clostridia	Firmicutes	Bacteria
M01775:248:000000000-C8W97:1:1102:28017:14936	Allobaculum	Erysipelotrichaceae	Erysipelotrichales	Erysipelotrichia	Firmicutes	Bacteria
M01775:248:000000000-C8W97:1:1102:19408:14939	Allobaculum	Erysipelotrichaceae	Erysipelotrichales	Erysipelotrichia	Firmicutes	Bacteria
M01775:248:000000000-C8W97:1:1102:11541:14942	Allobaculum	Erysipelotrichaceae	Erysipelotrichales	Erysipelotrichia	Firmicutes	Bacteria
M01775:248:000000000-C8W97:1:1102:18894:14989	Clostridium sensu stricto	Clostridiaceae 1	Clostridiales	Clostridia	Firmicutes	Bacteria
M01775:248:000000000-C8W97:1:1102:24111:15001	Clostridium sensu stricto	Clostridiaceae 1	Clostridiales	Clostridia	Firmicutes	Bacteria
M01775:248:000000000-C8W97:1:1102:28937:15045	Allobaculum	Erysipelotrichaceae	Erysipelotrichales	Erysipelotrichia	Firmicutes	Bacteria
M01775:248:000000000-C8W97:1:1102:2016:15052	Clostridium sensu stricto	Clostridiaceae 1	Clostridiales	Clostridia	Firmicutes	Bacteria
M01775:248:000000000-C8W97:1:1102:18182:15056	Turicibacter	Erysipelotrichaceae	Erysipelotrichales	Erysipelotrichia	Firmicutes	Bacteria
M01775:248:000000000-C8W97:1:1102:6579:15105	Clostridium sensu stricto	Clostridiaceae 1	Clostridiales	Clostridia	Firmicutes	Bacteria
M01775:248:000000000-C8W97:1:1102:11930:15107	Allobaculum	Erysipelotrichaceae	Erysipelotrichales	Erysipelotrichia	Firmicutes	Bacteria
M01775:248:000000000-C8W97:1:1102:10792:15135	Allobaculum	Erysipelotrichaceae	Erysipelotrichales	Erysipelotrichia	Firmicutes	Bacteria
M01775:248:000000000-C8W97:1:1102:18089:15158	Lactobacillus	Lactobacillaceae	Lactobacillales	Bacilli	Firmicutes	Bacteria
M01775:248:000000000-C8W97:1:1102:25563:15186	Allobaculum	Erysipelotrichaceae	Erysipelotrichales	Erysipelotrichia	Firmicutes	Bacteria
M01775:248:000000000-C8W97:1:1102:14622:15211	Clostridium sensu stricto	Clostridiaceae 1	Clostridiales	Clostridia	Firmicutes	Bacteria
M01775:248:000000000-C8W97:1:1102:6210:15273	Allobaculum	Erysipelotrichaceae	Erysipelotrichales	Erysipelotrichia	Firmicutes	Bacteria
M01775:248:000000000-C8W97:1:1102:3721:15294	Turicibacter	Erysipelotrichaceae	Erysipelotrichales	Erysipelotrichia	Firmicutes	Bacteria
M01775:248:000000000-C8W97:1:1102:3409:15296	Allobaculum	Erysipelotrichaceae	Erysipelotrichales	Erysipelotrichia	Firmicutes	Bacteria
M01775:248:000000000-C8W97:1:1102:26217:15308	Allobaculum	Erysipelotrichaceae	Erysipelotrichales	Erysipelotrichia	Firmicutes	Bacteria
M01775:248:000000000-C8W97:1:1102:29169:15357	Clostridium sensu stricto	Clostridiaceae 1	Clostridiales	Clostridia	Firmicutes	Bacteria
M01775:248:000000000-C8W97:1:1102:25331:15376	Clostridium sensu stricto	Clostridiaceae 1	Clostridiales	Clostridia	Firmicutes	Bacteria
M01775:248:000000000-C8W97:1:1102:10392:15381	Turicibacter	Erysipelotrichaceae	Erysipelotrichales	Erysipelotrichia	Firmicutes	Bacteria
M01775:248:000000000-C8W97:1:1102:26267:15434	Turicibacter	Erysipelotrichaceae	Erysipelotrichales	Erysipelotrichia	Firmicutes	Bacteria
M01775:248:000000000-C8W97:1:1102:23721:15452	Clostridium sensu stricto	Clostridiaceae 1	Clostridiales	Clostridia	Firmicutes	Bacteria
M01775:248:000000000-C8W97:1:1102:19991:15501	Allobaculum	Erysipelotrichaceae	Erysipelotrichales	Erysipelotrichia	Firmicutes	Bacteria
M01775:248:000000000-C8W97:1:1102:6205:15535	Clostridium IV	Ruminococcaceae	Clostridiales	Clostridia	Firmicutes	Bacteria
M01775:248:000000000-C8W97:1:1102:21472:15538	Allobaculum	Erysipelotrichaceae	Erysipelotrichales	Erysipelotrichia	Firmicutes	Bacteria
M01775:248:000000000-C8W97:1:1102:8003:15541	Turicibacter	Erysipelotrichaceae	Erysipelotrichales	Erysipelotrichia	Firmicutes	Bacteria
M01775:248:000000000-C8W97:1:1102:28979:15545	Clostridium sensu stricto	Clostridiaceae 1	Clostridiales	Clostridia	Firmicutes	Bacteria
M01775:248:000000000-C8W97:1:1102:23835:15558	Lachnospiracea_incertae_sedis	Lachnospiraceae	Clostridiales	Clostridia	Firmicutes	Bacteria
M01775:248:000000000-C8W97:1:1102:4651:15580	Allobaculum	Erysipelotrichaceae	Erysipelotrichales	Erysipelotrichia	Firmicutes	Bacteria
M01775:248:000000000-C8W97:1:1102:25442:15619	Lactobacillus	Lactobacillaceae	Lactobacillales	Bacilli	Firmicutes	Bacteria
M01775:248:000000000-C8W97:1:1102:8301:15645	Turicibacter	Erysipelotrichaceae	Erysipelotrichales	Erysipelotrichia	Firmicutes	Bacteria
M01775:248:000000000-C8W97:1:1102:4509:15704	Paraeggerthella	Coriobacteriaceae	Coriobacteriales	Actinobacteria	Actinobacteria	Bacteria
M01775:248:000000000-C8W97:1:1102:22247:15747	Allobaculum	Erysipelotrichaceae	Erysipelotrichales	Erysipelotrichia	Firmicutes	Bacteria
M01775:248:000000000-C8W97:1:1102:18995:15757	Allobaculum	Erysipelotrichaceae	Erysipelotrichales	Erysipelotrichia	Firmicutes	Bacteria
M01775:248:000000000-C8W97:1:1102:23617:15766	Turicibacter	Erysipelotrichaceae	Erysipelotrichales	Erysipelotrichia	Firmicutes	Bacteria
M01775:248:000000000-C8W97:1:1102:2581:15770	Clostridium sensu stricto	Clostridiaceae 1	Clostridiales	Clostridia	Firmicutes	Bacteria
M01775:248:000000000-C8W97:1:1102:15445:15775	Clostridium sensu stricto	Clostridiaceae 1	Clostridiales	Clostridia	Firmicutes	Bacteria
M01775:248:000000000-C8W97:1:1102:11903:15784	Allobaculum	Erysipelotrichaceae	Erysipelotrichales	Erysipelotrichia	Firmicutes	Bacteria
M01775:248:000000000-C8W97:1:1102:4597:15790	Anaerobacterium	Ruminococcaceae	Clostridiales	Clostridia	Firmicutes	Bacteria
M01775:248:000000000-C8W97:1:1102:21209:15831	Allobaculum	Erysipelotrichaceae	Erysipelotrichales	Erysipelotrichia	Firmicutes	Bacteria
M01775:248:000000000-C8W97:1:1102:22014:15852	Turicibacter	Erysipelotrichaceae	Erysipelotrichales	Erysipelotrichia	Firmicutes	Bacteria
M01775:248:000000000-C8W97:1:1102:18494:15887	Allobaculum	Erysipelotrichaceae	Erysipelotrichales	Erysipelotrichia	Firmicutes	Bacteria
M01775:248:000000000-C8W97:1:1102:15203:15891	Clostridium sensu stricto	Clostridiaceae 1	Clostridiales	Clostridia	Firmicutes	Bacteria
M01775:248:000000000-C8W97:1:1102:23605:15911	Allobaculum	Erysipelotrichaceae	Erysipelotrichales	Erysipelotrichia	Firmicutes	Bacteria
M01775:248:000000000-C8W97:1:1102:27538:15914	Allobaculum	Erysipelotrichaceae	Erysipelotrichales	Erysipelotrichia	Firmicutes	Bacteria
M01775:248:000000000-C8W97:1:1102:12590:15952	Clostridium sensu stricto	Clostridiaceae 1	Clostridiales	Clostridia	Firmicutes	Bacteria
M01775:248:000000000-C8W97:1:1102:12190:15953	Allobaculum	Erysipelotrichaceae	Erysipelotrichales	Erysipelotrichia	Firmicutes	Bacteria
M01775:248:000000000-C8W97:1:1102:13097:15970	Akkermansia	Verrucomicrobiaceae	Verrucomicrobiales	Verrucomicrobiae	Verrucomicrobia	Bacteria
M01775:248:000000000-C8W97:1:1102:8772:15973	Clostridium sensu stricto	Clostridiaceae 1	Clostridiales	Clostridia	Firmicutes	Bacteria
M01775:248:000000000-C8W97:1:1102:24940:16001	Allobaculum	Erysipelotrichaceae	Erysipelotrichales	Erysipelotrichia	Firmicutes	Bacteria
M01775:248:000000000-C8W97:1:1102:23592:16003	Turicibacter	Erysipelotrichaceae	Erysipelotrichales	Erysipelotrichia	Firmicutes	Bacteria
M01775:248:000000000-C8W97:1:1102:6585:16007	Akkermansia	Verrucomicrobiaceae	Verrucomicrobiales	Verrucomicrobiae	Verrucomicrobia	Bacteria
M01775:248:000000000-C8W97:1:1102:25091:16009	Clostridium sensu stricto	Clostridiaceae 1	Clostridiales	Clostridia	Firmicutes	Bacteria
M01775:248:000000000-C8W97:1:1102:24741:16028	Clostridium sensu stricto	Clostridiaceae 1	Clostridiales	Clostridia	Firmicutes	Bacteria
M01775:248:000000000-C8W97:1:1102:18773:16030	Clostridium sensu stricto	Clostridiaceae 1	Clostridiales	Clostridia	Firmicutes	Bacteria
M01775:248:000000000-C8W97:1:1102:13129:16102	Clostridium sensu stricto	Clostridiaceae 1	Clostridiales	Clostridia	Firmicutes	Bacteria
M01775:248:000000000-C8W97:1:1102:26508:16102	Allobaculum	Erysipelotrichaceae	Erysipelotrichales	Erysipelotrichia	Firmicutes	Bacteria
M01775:248:000000000-C8W97:1:1102:17356:16111	Allobaculum	Erysipelotrichaceae	Erysipelotrichales	Erysipelotrichia	Firmicutes	Bacteria
M01775:248:000000000-C8W97:1:1102:7213:16125	Clostridium sensu stricto	Clostridiaceae 1	Clostridiales	Clostridia	Firmicutes	Bacteria
M01775:248:000000000-C8W97:1:1102:12204:16168	Parasutterella	Sutterellaceae	Burkholderiales	Betaproteobacteria	Proteobacteria	Bacteria
M01775:248:000000000-C8W97:1:1102:4983:16180	Akkermansia	Verrucomicrobiaceae	Verrucomicrobiales	Verrucomicrobiae	Verrucomicrobia	Bacteria
M01775:248:000000000-C8W97:1:1102:2705:16221	Clostridium sensu stricto	Clostridiaceae 1	Clostridiales	Clostridia	Firmicutes	Bacteria
M01775:248:000000000-C8W97:1:1102:17169:16268	Clostridium sensu stricto	Clostridiaceae 1	Clostridiales	Clostridia	Firmicutes	Bacteria
M01775:248:000000000-C8W97:1:1102:26940:16305	Clostridium XlVa	Lachnospiraceae	Clostridiales	Clostridia	Firmicutes	Bacteria
M01775:248:000000000-C8W97:1:1102:20778:16305	Akkermansia	Verrucomicrobiaceae	Verrucomicrobiales	Verrucomicrobiae	Verrucomicrobia	Bacteria
M01775:248:000000000-C8W97:1:1102:19898:16309	Allobaculum	Erysipelotrichaceae	Erysipelotrichales	Erysipelotrichia	Firmicutes	Bacteria
M01775:248:000000000-C8W97:1:1102:10280:16315	Clostridium sensu stricto	Clostridiaceae 1	Clostridiales	Clostridia	Firmicutes	Bacteria
M01775:248:000000000-C8W97:1:1102:7102:16318	Allobaculum	Erysipelotrichaceae	Erysipelotrichales	Erysipelotrichia	Firmicutes	Bacteria
M01775:248:000000000-C8W97:1:1102:7414:16406	Allobaculum	Erysipelotrichaceae	Erysipelotrichales	Erysipelotrichia	Firmicutes	Bacteria
M01775:248:000000000-C8W97:1:1102:24365:16450	Clostridium sensu stricto	Clostridiaceae 1	Clostridiales	Clostridia	Firmicutes	Bacteria
M01775:248:000000000-C8W97:1:1102:20493:16471	Clostridium sensu stricto	Clostridiaceae 1	Clostridiales	Clostridia	Firmicutes	Bacteria
M01775:248:000000000-C8W97:1:1102:27337:16494	Akkermansia	Verrucomicrobiaceae	Verrucomicrobiales	Verrucomicrobiae	Verrucomicrobia	Bacteria
M01775:248:000000000-C8W97:1:1102:19430:16548	Eubacterium	Eubacteriaceae	Clostridiales	Clostridia	Firmicutes	Bacteria
M01775:248:000000000-C8W97:1:1102:11253:16556	Turicibacter	Erysipelotrichaceae	Erysipelotrichales	Erysipelotrichia	Firmicutes	Bacteria
M01775:248:000000000-C8W97:1:1102:13299:16558	Clostridium sensu stricto	Clostridiaceae 1	Clostridiales	Clostridia	Firmicutes	Bacteria
M01775:248:000000000-C8W97:1:1102:21926:16575	Turicibacter	Erysipelotrichaceae	Erysipelotrichales	Erysipelotrichia	Firmicutes	Bacteria
M01775:248:000000000-C8W97:1:1102:15966:16629	Allobaculum	Erysipelotrichaceae	Erysipelotrichales	Erysipelotrichia	Firmicutes	Bacteria
M01775:248:000000000-C8W97:1:1102:19989:16639	Allobaculum	Erysipelotrichaceae	Erysipelotrichales	Erysipelotrichia	Firmicutes	Bacteria
M01775:248:000000000-C8W97:1:1102:5067:16648	Clostridium sensu stricto	Clostridiaceae 1	Clostridiales	Clostridia	Firmicutes	Bacteria
M01775:248:000000000-C8W97:1:1102:26851:16669	Allobaculum	Erysipelotrichaceae	Erysipelotrichales	Erysipelotrichia	Firmicutes	Bacteria
M01775:248:000000000-C8W97:1:1102:21306:16670	Bilophila	Desulfovibrionaceae	Desulfovibrionales	Deltaproteobacteria	Proteobacteria	Bacteria
M01775:248:000000000-C8W97:1:1102:26618:16721	Clostridium sensu stricto	Clostridiaceae 1	Clostridiales	Clostridia	Firmicutes	Bacteria
M01775:248:000000000-C8W97:1:1102:24172:16765	Clostridium sensu stricto	Clostridiaceae 1	Clostridiales	Clostridia	Firmicutes	Bacteria
M01775:248:000000000-C8W97:1:1102:15259:16777	Allobaculum	Erysipelotrichaceae	Erysipelotrichales	Erysipelotrichia	Firmicutes	Bacteria
M01775:248:000000000-C8W97:1:1102:11049:16794	Allobaculum	Erysipelotrichaceae	Erysipelotrichales	Erysipelotrichia	Firmicutes	Bacteria
M01775:248:000000000-C8W97:1:1102:5110:16794	Turicibacter	Erysipelotrichaceae	Erysipelotrichales	Erysipelotrichia	Firmicutes	Bacteria
M01775:248:000000000-C8W97:1:1102:19861:16803	Turicibacter	Erysipelotrichaceae	Erysipelotrichales	Erysipelotrichia	Firmicutes	Bacteria
M01775:248:000000000-C8W97:1:1102:8751:16816	Allobaculum	Erysipelotrichaceae	Erysipelotrichales	Erysipelotrichia	Firmicutes	Bacteria
M01775:248:000000000-C8W97:1:1102:18472:16820	Clostridium sensu stricto	Clostridiaceae 1	Clostridiales	Clostridia	Firmicutes	Bacteria
M01775:248:000000000-C8W97:1:1102:28169:16833	Clostridium sensu stricto	Clostridiaceae 1	Clostridiales	Clostridia	Firmicutes	Bacteria
M01775:248:000000000-C8W97:1:1102:14794:16949	Allobaculum	Erysipelotrichaceae	Erysipelotrichales	Erysipelotrichia	Firmicutes	Bacteria
M01775:248:000000000-C8W97:1:1102:20115:16950	Allobaculum	Erysipelotrichaceae	Erysipelotrichales	Erysipelotrichia	Firmicutes	Bacteria
M01775:248:000000000-C8W97:1:1102:13336:16952	Allobaculum	Erysipelotrichaceae	Erysipelotrichales	Erysipelotrichia	Firmicutes	Bacteria
M01775:248:000000000-C8W97:1:1102:13223:16962	Allobaculum	Erysipelotrichaceae	Erysipelotrichales	Erysipelotrichia	Firmicutes	Bacteria
M01775:248:000000000-C8W97:1:1102:8606:16968	Turicibacter	Erysipelotrichaceae	Erysipelotrichales	Erysipelotrichia	Firmicutes	Bacteria
M01775:248:000000000-C8W97:1:1102:15784:16999	Clostridium sensu stricto	Clostridiaceae 1	Clostridiales	Clostridia	Firmicutes	Bacteria
M01775:248:000000000-C8W97:1:1102:24622:17007	Clostridium sensu stricto	Clostridiaceae 1	Clostridiales	Clostridia	Firmicutes	Bacteria
M01775:248:000000000-C8W97:1:1102:28256:17014	Allobaculum	Erysipelotrichaceae	Erysipelotrichales	Erysipelotrichia	Firmicutes	Bacteria
M01775:248:000000000-C8W97:1:1102:18237:17016	Clostridium sensu stricto	Clostridiaceae 1	Clostridiales	Clostridia	Firmicutes	Bacteria
M01775:248:000000000-C8W97:1:1102:9127:17016	Allobaculum	Erysipelotrichaceae	Erysipelotrichales	Erysipelotrichia	Firmicutes	Bacteria
M01775:248:000000000-C8W97:1:1102:12469:17044	Allobaculum	Erysipelotrichaceae	Erysipelotrichales	Erysipelotrichia	Firmicutes	Bacteria
M01775:248:000000000-C8W97:1:1102:7073:17050	Allobaculum	Erysipelotrichaceae	Erysipelotrichales	Erysipelotrichia	Firmicutes	Bacteria
M01775:248:000000000-C8W97:1:1102:6664:17057	Allobaculum	Erysipelotrichaceae	Erysipelotrichales	Erysipelotrichia	Firmicutes	Bacteria
M01775:248:000000000-C8W97:1:1102:13157:17107	Turicibacter	Erysipelotrichaceae	Erysipelotrichales	Erysipelotrichia	Firmicutes	Bacteria
M01775:248:000000000-C8W97:1:1102:27404:17126	Clostridium sensu stricto	Clostridiaceae 1	Clostridiales	Clostridia	Firmicutes	Bacteria
M01775:248:000000000-C8W97:1:1102:13790:17131	Clostridium sensu stricto	Clostridiaceae 1	Clostridiales	Clostridia	Firmicutes	Bacteria
M01775:248:000000000-C8W97:1:1102:12050:17138	Clostridium sensu stricto	Clostridiaceae 1	Clostridiales	Clostridia	Firmicutes	Bacteria
M01775:248:000000000-C8W97:1:1102:13289:17146	Allobaculum	Erysipelotrichaceae	Erysipelotrichales	Erysipelotrichia	Firmicutes	Bacteria
M01775:248:000000000-C8W97:1:1102:11703:17155	Allobaculum	Erysipelotrichaceae	Erysipelotrichales	Erysipelotrichia	Firmicutes	Bacteria
M01775:248:000000000-C8W97:1:1102:14819:17164	Turicibacter	Erysipelotrichaceae	Erysipelotrichales	Erysipelotrichia	Firmicutes	Bacteria
M01775:248:000000000-C8W97:1:1102:19187:17167	Turicibacter	Erysipelotrichaceae	Erysipelotrichales	Erysipelotrichia	Firmicutes	Bacteria
M01775:248:000000000-C8W97:1:1102:28846:17170	Clostridium sensu stricto	Clostridiaceae 1	Clostridiales	Clostridia	Firmicutes	Bacteria
M01775:248:000000000-C8W97:1:1102:19482:17177	Turicibacter	Erysipelotrichaceae	Erysipelotrichales	Erysipelotrichia	Firmicutes	Bacteria
M01775:248:000000000-C8W97:1:1102:24673:17199	Clostridium XlVa	Lachnospiraceae	Clostridiales	Clostridia	Firmicutes	Bacteria
M01775:248:000000000-C8W97:1:1102:24122:17215	Clostridium XlVa	Lachnospiraceae	Clostridiales	Clostridia	Firmicutes	Bacteria
M01775:248:000000000-C8W97:1:1102:12089:17259	Clostridium sensu stricto	Clostridiaceae 1	Clostridiales	Clostridia	Firmicutes	Bacteria
M01775:248:000000000-C8W97:1:1102:23557:17262	Allobaculum	Erysipelotrichaceae	Erysipelotrichales	Erysipelotrichia	Firmicutes	Bacteria
M01775:248:000000000-C8W97:1:1102:13802:17287	Clostridium sensu stricto	Clostridiaceae 1	Clostridiales	Clostridia	Firmicutes	Bacteria
M01775:248:000000000-C8W97:1:1102:19100:17335	Allobaculum	Erysipelotrichaceae	Erysipelotrichales	Erysipelotrichia	Firmicutes	Bacteria
M01775:248:000000000-C8W97:1:1102:21181:17432	Clostridium sensu stricto	Clostridiaceae 1	Clostridiales	Clostridia	Firmicutes	Bacteria
M01775:248:000000000-C8W97:1:1102:17401:17463	Allobaculum	Erysipelotrichaceae	Erysipelotrichales	Erysipelotrichia	Firmicutes	Bacteria
M01775:248:000000000-C8W97:1:1102:12855:17470	Clostridium sensu stricto	Clostridiaceae 1	Clostridiales	Clostridia	Firmicutes	Bacteria
M01775:248:000000000-C8W97:1:1102:18349:17495	Clostridium sensu stricto	Clostridiaceae 1	Clostridiales	Clostridia	Firmicutes	Bacteria
M01775:248:000000000-C8W97:1:1102:28596:17495	Allobaculum	Erysipelotrichaceae	Erysipelotrichales	Erysipelotrichia	Firmicutes	Bacteria
M01775:248:000000000-C8W97:1:1102:24088:17507	Clostridium sensu stricto	Clostridiaceae 1	Clostridiales	Clostridia	Firmicutes	Bacteria
M01775:248:000000000-C8W97:1:1102:12289:17512	Turicibacter	Erysipelotrichaceae	Erysipelotrichales	Erysipelotrichia	Firmicutes	Bacteria
M01775:248:000000000-C8W97:1:1102:3282:17517	Allobaculum	Erysipelotrichaceae	Erysipelotrichales	Erysipelotrichia	Firmicutes	Bacteria
M01775:248:000000000-C8W97:1:1102:7839:17573	Allobaculum	Erysipelotrichaceae	Erysipelotrichales	Erysipelotrichia	Firmicutes	Bacteria
M01775:248:000000000-C8W97:1:1102:7400:17624	Eisenbergiella	Lachnospiraceae	Clostridiales	Clostridia	Firmicutes	Bacteria
M01775:248:000000000-C8W97:1:1102:4300:17668	Allobaculum	Erysipelotrichaceae	Erysipelotrichales	Erysipelotrichia	Firmicutes	Bacteria
M01775:248:000000000-C8W97:1:1102:28112:17677	Clostridium sensu stricto	Clostridiaceae 1	Clostridiales	Clostridia	Firmicutes	Bacteria
M01775:248:000000000-C8W97:1:1102:4031:17682	Clostridium sensu stricto	Clostridiaceae 1	Clostridiales	Clostridia	Firmicutes	Bacteria
M01775:248:000000000-C8W97:1:1102:7181:17696	Clostridium sensu stricto	Clostridiaceae 1	Clostridiales	Clostridia	Firmicutes	Bacteria
M01775:248:000000000-C8W97:1:1102:16352:17703	Clostridium sensu stricto	Clostridiaceae 1	Clostridiales	Clostridia	Firmicutes	Bacteria
M01775:248:000000000-C8W97:1:1102:9762:17710	Allobaculum	Erysipelotrichaceae	Erysipelotrichales	Erysipelotrichia	Firmicutes	Bacteria
M01775:248:000000000-C8W97:1:1102:25213:17722	Clostridium sensu stricto	Clostridiaceae 1	Clostridiales	Clostridia	Firmicutes	Bacteria
M01775:248:000000000-C8W97:1:1102:15753:17729	Clostridium sensu stricto	Clostridiaceae 1	Clostridiales	Clostridia	Firmicutes	Bacteria
M01775:248:000000000-C8W97:1:1102:18396:17729	Allobaculum	Erysipelotrichaceae	Erysipelotrichales	Erysipelotrichia	Firmicutes	Bacteria
M01775:248:000000000-C8W97:1:1102:6326:17745	Allobaculum	Erysipelotrichaceae	Erysipelotrichales	Erysipelotrichia	Firmicutes	Bacteria
M01775:248:000000000-C8W97:1:1102:7967:17765	Clostridium sensu stricto	Clostridiaceae 1	Clostridiales	Clostridia	Firmicutes	Bacteria
M01775:248:000000000-C8W97:1:1102:17238:17777	Allobaculum	Erysipelotrichaceae	Erysipelotrichales	Erysipelotrichia	Firmicutes	Bacteria
M01775:248:000000000-C8W97:1:1102:17046:17791	Turicibacter	Erysipelotrichaceae	Erysipelotrichales	Erysipelotrichia	Firmicutes	Bacteria
M01775:248:000000000-C8W97:1:1102:23609:17796	Allobaculum	Erysipelotrichaceae	Erysipelotrichales	Erysipelotrichia	Firmicutes	Bacteria
M01775:248:000000000-C8W97:1:1102:23195:17844	Allobaculum	Erysipelotrichaceae	Erysipelotrichales	Erysipelotrichia	Firmicutes	Bacteria
M01775:248:000000000-C8W97:1:1102:12104:17884	Clostridium sensu stricto	Clostridiaceae 1	Clostridiales	Clostridia	Firmicutes	Bacteria
M01775:248:000000000-C8W97:1:1102:3186:17947	Allobaculum	Erysipelotrichaceae	Erysipelotrichales	Erysipelotrichia	Firmicutes	Bacteria
M01775:248:000000000-C8W97:1:1102:18787:18012	Turicibacter	Erysipelotrichaceae	Erysipelotrichales	Erysipelotrichia	Firmicutes	Bacteria
M01775:248:000000000-C8W97:1:1102:17590:18013	Allobaculum	Erysipelotrichaceae	Erysipelotrichales	Erysipelotrichia	Firmicutes	Bacteria
M01775:248:000000000-C8W97:1:1102:23970:18034	Allobaculum	Erysipelotrichaceae	Erysipelotrichales	Erysipelotrichia	Firmicutes	Bacteria
M01775:248:000000000-C8W97:1:1102:6987:18060	Lactobacillus	Lactobacillaceae	Lactobacillales	Bacilli	Firmicutes	Bacteria
M01775:248:000000000-C8W97:1:1102:15664:18081	Eubacterium	Eubacteriaceae	Clostridiales	Clostridia	Firmicutes	Bacteria
M01775:248:000000000-C8W97:1:1102:20295:18089	Turicibacter	Erysipelotrichaceae	Erysipelotrichales	Erysipelotrichia	Firmicutes	Bacteria
M01775:248:000000000-C8W97:1:1102:14231:18109	Allobaculum	Erysipelotrichaceae	Erysipelotrichales	Erysipelotrichia	Firmicutes	Bacteria
M01775:248:000000000-C8W97:1:1102:24849:18109	Allobaculum	Erysipelotrichaceae	Erysipelotrichales	Erysipelotrichia	Firmicutes	Bacteria
M01775:248:000000000-C8W97:1:1102:10406:18157	Clostridium sensu stricto	Clostridiaceae 1	Clostridiales	Clostridia	Firmicutes	Bacteria
M01775:248:000000000-C8W97:1:1102:7187:18176	Allobaculum	Erysipelotrichaceae	Erysipelotrichales	Erysipelotrichia	Firmicutes	Bacteria
M01775:248:000000000-C8W97:1:1102:23522:18190	Clostridium sensu stricto	Clostridiaceae 1	Clostridiales	Clostridia	Firmicutes	Bacteria
M01775:248:000000000-C8W97:1:1102:9489:18198	Allobaculum	Erysipelotrichaceae	Erysipelotrichales	Erysipelotrichia	Firmicutes	Bacteria
M01775:248:000000000-C8W97:1:1102:5425:18216	Turicibacter	Erysipelotrichaceae	Erysipelotrichales	Erysipelotrichia	Firmicutes	Bacteria
M01775:248:000000000-C8W97:1:1102:7841:18243	Allobaculum	Erysipelotrichaceae	Erysipelotrichales	Erysipelotrichia	Firmicutes	Bacteria
M01775:248:000000000-C8W97:1:1102:22193:18248	Allobaculum	Erysipelotrichaceae	Erysipelotrichales	Erysipelotrichia	Firmicutes	Bacteria
M01775:248:000000000-C8W97:1:1102:19234:18260	Allobaculum	Erysipelotrichaceae	Erysipelotrichales	Erysipelotrichia	Firmicutes	Bacteria
M01775:248:000000000-C8W97:1:1102:4423:18268	Allobaculum	Erysipelotrichaceae	Erysipelotrichales	Erysipelotrichia	Firmicutes	Bacteria
M01775:248:000000000-C8W97:1:1102:4484:18284	Clostridium sensu stricto	Clostridiaceae 1	Clostridiales	Clostridia	Firmicutes	Bacteria
M01775:248:000000000-C8W97:1:1102:26457:18292	Allobaculum	Erysipelotrichaceae	Erysipelotrichales	Erysipelotrichia	Firmicutes	Bacteria
M01775:248:000000000-C8W97:1:1102:13989:18298	Turicibacter	Erysipelotrichaceae	Erysipelotrichales	Erysipelotrichia	Firmicutes	Bacteria
M01775:248:000000000-C8W97:1:1102:17905:18315	Allobaculum	Erysipelotrichaceae	Erysipelotrichales	Erysipelotrichia	Firmicutes	Bacteria
M01775:248:000000000-C8W97:1:1102:7989:18329	Allobaculum	Erysipelotrichaceae	Erysipelotrichales	Erysipelotrichia	Firmicutes	Bacteria
M01775:248:000000000-C8W97:1:1102:15144:18375	Allobaculum	Erysipelotrichaceae	Erysipelotrichales	Erysipelotrichia	Firmicutes	Bacteria
M01775:248:000000000-C8W97:1:1102:9658:18455	Turicibacter	Erysipelotrichaceae	Erysipelotrichales	Erysipelotrichia	Firmicutes	Bacteria
M01775:248:000000000-C8W97:1:1102:4495:18456	Clostridium sensu stricto	Clostridiaceae 1	Clostridiales	Clostridia	Firmicutes	Bacteria
M01775:248:000000000-C8W97:1:1102:26068:18463	Clostridium sensu stricto	Clostridiaceae 1	Clostridiales	Clostridia	Firmicutes	Bacteria
M01775:248:000000000-C8W97:1:1102:19435:18491	Turicibacter	Erysipelotrichaceae	Erysipelotrichales	Erysipelotrichia	Firmicutes	Bacteria
M01775:248:000000000-C8W97:1:1102:27645:18533	Allobaculum	Erysipelotrichaceae	Erysipelotrichales	Erysipelotrichia	Firmicutes	Bacteria
M01775:248:000000000-C8W97:1:1102:16173:18579	Barnesiella	Porphyromonadaceae	Bacteroidales	Bacteroidia	Bacteroidetes	Bacteria
M01775:248:000000000-C8W97:1:1102:12680:18593	Turicibacter	Erysipelotrichaceae	Erysipelotrichales	Erysipelotrichia	Firmicutes	Bacteria
M01775:248:000000000-C8W97:1:1102:15294:18603	Oscillibacter	Ruminococcaceae	Clostridiales	Clostridia	Firmicutes	Bacteria
M01775:248:000000000-C8W97:1:1102:25108:18605	Turicibacter	Erysipelotrichaceae	Erysipelotrichales	Erysipelotrichia	Firmicutes	Bacteria
M01775:248:000000000-C8W97:1:1102:13896:18608	Lactococcus	Streptococcaceae	Lactobacillales	Bacilli	Firmicutes	Bacteria
M01775:248:000000000-C8W97:1:1102:4863:18630	Clostridium sensu stricto	Clostridiaceae 1	Clostridiales	Clostridia	Firmicutes	Bacteria
M01775:248:000000000-C8W97:1:1102:9649:18669	Clostridium sensu stricto	Clostridiaceae 1	Clostridiales	Clostridia	Firmicutes	Bacteria
M01775:248:000000000-C8W97:1:1102:25953:18704	Turicibacter	Erysipelotrichaceae	Erysipelotrichales	Erysipelotrichia	Firmicutes	Bacteria
M01775:248:000000000-C8W97:1:1102:13809:18731	Allobaculum	Erysipelotrichaceae	Erysipelotrichales	Erysipelotrichia	Firmicutes	Bacteria
M01775:248:000000000-C8W97:1:1102:9086:18755	Turicibacter	Erysipelotrichaceae	Erysipelotrichales	Erysipelotrichia	Firmicutes	Bacteria
M01775:248:000000000-C8W97:1:1102:11885:18756	Allobaculum	Erysipelotrichaceae	Erysipelotrichales	Erysipelotrichia	Firmicutes	Bacteria
M01775:248:000000000-C8W97:1:1102:25013:18780	Lactobacillus	Lactobacillaceae	Lactobacillales	Bacilli	Firmicutes	Bacteria
M01775:248:000000000-C8W97:1:1102:20634:18789	Lactobacillus	Lactobacillaceae	Lactobacillales	Bacilli	Firmicutes	Bacteria
M01775:248:000000000-C8W97:1:1102:23813:18807	Allobaculum	Erysipelotrichaceae	Erysipelotrichales	Erysipelotrichia	Firmicutes	Bacteria
M01775:248:000000000-C8W97:1:1102:24122:18810	Turicibacter	Erysipelotrichaceae	Erysipelotrichales	Erysipelotrichia	Firmicutes	Bacteria
M01775:248:000000000-C8W97:1:1102:20696:18815	Lactobacillus	Lactobacillaceae	Lactobacillales	Bacilli	Firmicutes	Bacteria
M01775:248:000000000-C8W97:1:1102:19101:18816	Clostridium XlVa	Lachnospiraceae	Clostridiales	Clostridia	Firmicutes	Bacteria
M01775:248:000000000-C8W97:1:1102:12177:18837	Clostridium sensu stricto	Clostridiaceae 1	Clostridiales	Clostridia	Firmicutes	Bacteria
M01775:248:000000000-C8W97:1:1102:24431:18851	Turicibacter	Erysipelotrichaceae	Erysipelotrichales	Erysipelotrichia	Firmicutes	Bacteria
M01775:248:000000000-C8W97:1:1102:8700:18853	Clostridium sensu stricto	Clostridiaceae 1	Clostridiales	Clostridia	Firmicutes	Bacteria
M01775:248:000000000-C8W97:1:1102:17165:18853	Allobaculum	Erysipelotrichaceae	Erysipelotrichales	Erysipelotrichia	Firmicutes	Bacteria
M01775:248:000000000-C8W97:1:1102:7193:18858	Allobaculum	Erysipelotrichaceae	Erysipelotrichales	Erysipelotrichia	Firmicutes	Bacteria
M01775:248:000000000-C8W97:1:1102:17508:18867	Lactobacillus	Lactobacillaceae	Lactobacillales	Bacilli	Firmicutes	Bacteria
M01775:248:000000000-C8W97:1:1102:26002:18898	Lactobacillus	Lactobacillaceae	Lactobacillales	Bacilli	Firmicutes	Bacteria
M01775:248:000000000-C8W97:1:1102:20615:18911	Clostridium XlVa	Lachnospiraceae	Clostridiales	Clostridia	Firmicutes	Bacteria
M01775:248:000000000-C8W97:1:1102:18436:18944	Allobaculum	Erysipelotrichaceae	Erysipelotrichales	Erysipelotrichia	Firmicutes	Bacteria
M01775:248:000000000-C8W97:1:1102:13192:18961	Clostridium sensu stricto	Clostridiaceae 1	Clostridiales	Clostridia	Firmicutes	Bacteria
M01775:248:000000000-C8W97:1:1102:21541:19069	Turicibacter	Erysipelotrichaceae	Erysipelotrichales	Erysipelotrichia	Firmicutes	Bacteria
M01775:248:000000000-C8W97:1:1102:21352:19073	Clostridium sensu stricto	Clostridiaceae 1	Clostridiales	Clostridia	Firmicutes	Bacteria
M01775:248:000000000-C8W97:1:1102:7025:19082	Allobaculum	Erysipelotrichaceae	Erysipelotrichales	Erysipelotrichia	Firmicutes	Bacteria
M01775:248:000000000-C8W97:1:1102:10572:19093	Clostridium sensu stricto	Clostridiaceae 1	Clostridiales	Clostridia	Firmicutes	Bacteria
M01775:248:000000000-C8W97:1:1102:21982:19159	Allobaculum	Erysipelotrichaceae	Erysipelotrichales	Erysipelotrichia	Firmicutes	Bacteria
M01775:248:000000000-C8W97:1:1102:17470:19164	Clostridium sensu stricto	Clostridiaceae 1	Clostridiales	Clostridia	Firmicutes	Bacteria
M01775:248:000000000-C8W97:1:1102:5223:19167	Enterorhabdus	Coriobacteriaceae	Coriobacteriales	Actinobacteria	Actinobacteria	Bacteria
M01775:248:000000000-C8W97:1:1102:13735:19186	Clostridium sensu stricto	Clostridiaceae 1	Clostridiales	Clostridia	Firmicutes	Bacteria
M01775:248:000000000-C8W97:1:1102:22412:19229	Clostridium sensu stricto	Clostridiaceae 1	Clostridiales	Clostridia	Firmicutes	Bacteria
M01775:248:000000000-C8W97:1:1102:19938:19264	Allobaculum	Erysipelotrichaceae	Erysipelotrichales	Erysipelotrichia	Firmicutes	Bacteria
M01775:248:000000000-C8W97:1:1102:23569:19288	Allobaculum	Erysipelotrichaceae	Erysipelotrichales	Erysipelotrichia	Firmicutes	Bacteria
M01775:248:000000000-C8W97:1:1102:27433:19292	Clostridium sensu stricto	Clostridiaceae 1	Clostridiales	Clostridia	Firmicutes	Bacteria
M01775:248:000000000-C8W97:1:1102:21897:19297	Allobaculum	Erysipelotrichaceae	Erysipelotrichales	Erysipelotrichia	Firmicutes	Bacteria
M01775:248:000000000-C8W97:1:1102:21611:19354	Allobaculum	Erysipelotrichaceae	Erysipelotrichales	Erysipelotrichia	Firmicutes	Bacteria
M01775:248:000000000-C8W97:1:1102:9132:19378	Allobaculum	Erysipelotrichaceae	Erysipelotrichales	Erysipelotrichia	Firmicutes	Bacteria
M01775:248:000000000-C8W97:1:1102:22997:19390	Allobaculum	Erysipelotrichaceae	Erysipelotrichales	Erysipelotrichia	Firmicutes	Bacteria
M01775:248:000000000-C8W97:1:1102:17051:19407	Lactobacillus	Lactobacillaceae	Lactobacillales	Bacilli	Firmicutes	Bacteria
M01775:248:000000000-C8W97:1:1102:7292:19413	Turicibacter	Erysipelotrichaceae	Erysipelotrichales	Erysipelotrichia	Firmicutes	Bacteria
M01775:248:000000000-C8W97:1:1102:20145:19424	Turicibacter	Erysipelotrichaceae	Erysipelotrichales	Erysipelotrichia	Firmicutes	Bacteria
M01775:248:000000000-C8W97:1:1102:6893:19431	Paraeggerthella	Coriobacteriaceae	Coriobacteriales	Actinobacteria	Actinobacteria	Bacteria
M01775:248:000000000-C8W97:1:1102:12865:19431	Turicibacter	Erysipelotrichaceae	Erysipelotrichales	Erysipelotrichia	Firmicutes	Bacteria
M01775:248:000000000-C8W97:1:1102:27476:19461	Clostridium sensu stricto	Clostridiaceae 1	Clostridiales	Clostridia	Firmicutes	Bacteria
M01775:248:000000000-C8W97:1:1102:22995:19470	Allobaculum	Erysipelotrichaceae	Erysipelotrichales	Erysipelotrichia	Firmicutes	Bacteria
M01775:248:000000000-C8W97:1:1102:19494:19507	Clostridium sensu stricto	Clostridiaceae 1	Clostridiales	Clostridia	Firmicutes	Bacteria
M01775:248:000000000-C8W97:1:1102:6155:19579	Allobaculum	Erysipelotrichaceae	Erysipelotrichales	Erysipelotrichia	Firmicutes	Bacteria
M01775:248:000000000-C8W97:1:1102:15922:19588	Clostridium sensu stricto	Clostridiaceae 1	Clostridiales	Clostridia	Firmicutes	Bacteria
M01775:248:000000000-C8W97:1:1102:23369:19600	Allobaculum	Erysipelotrichaceae	Erysipelotrichales	Erysipelotrichia	Firmicutes	Bacteria
M01775:248:000000000-C8W97:1:1102:17425:19632	Allobaculum	Erysipelotrichaceae	Erysipelotrichales	Erysipelotrichia	Firmicutes	Bacteria
M01775:248:000000000-C8W97:1:1102:16946:19632	Allobaculum	Erysipelotrichaceae	Erysipelotrichales	Erysipelotrichia	Firmicutes	Bacteria
M01775:248:000000000-C8W97:1:1102:15606:19661	Turicibacter	Erysipelotrichaceae	Erysipelotrichales	Erysipelotrichia	Firmicutes	Bacteria
M01775:248:000000000-C8W97:1:1102:18918:19698	Allobaculum	Erysipelotrichaceae	Erysipelotrichales	Erysipelotrichia	Firmicutes	Bacteria
M01775:248:000000000-C8W97:1:1102:13698:19713	Clostridium sensu stricto	Clostridiaceae 1	Clostridiales	Clostridia	Firmicutes	Bacteria
M01775:248:000000000-C8W97:1:1102:19768:19752	Lactobacillus	Lactobacillaceae	Lactobacillales	Bacilli	Firmicutes	Bacteria
M01775:248:000000000-C8W97:1:1102:8500:19790	Clostridium sensu stricto	Clostridiaceae 1	Clostridiales	Clostridia	Firmicutes	Bacteria
M01775:248:000000000-C8W97:1:1102:18786:19809	Allobaculum	Erysipelotrichaceae	Erysipelotrichales	Erysipelotrichia	Firmicutes	Bacteria
M01775:248:000000000-C8W97:1:1102:7825:19846	Clostridium sensu stricto	Clostridiaceae 1	Clostridiales	Clostridia	Firmicutes	Bacteria
M01775:248:000000000-C8W97:1:1102:7682:19856	Turicibacter	Erysipelotrichaceae	Erysipelotrichales	Erysipelotrichia	Firmicutes	Bacteria
M01775:248:000000000-C8W97:1:1102:23803:19878	Allobaculum	Erysipelotrichaceae	Erysipelotrichales	Erysipelotrichia	Firmicutes	Bacteria
M01775:248:000000000-C8W97:1:1102:14475:19933	Lactobacillus	Lactobacillaceae	Lactobacillales	Bacilli	Firmicutes	Bacteria
M01775:248:000000000-C8W97:1:1102:11830:19960	Allobaculum	Erysipelotrichaceae	Erysipelotrichales	Erysipelotrichia	Firmicutes	Bacteria
M01775:248:000000000-C8W97:1:1102:27219:19963	Allobaculum	Erysipelotrichaceae	Erysipelotrichales	Erysipelotrichia	Firmicutes	Bacteria
M01775:248:000000000-C8W97:1:1102:6880:20030	Clostridium sensu stricto	Clostridiaceae 1	Clostridiales	Clostridia	Firmicutes	Bacteria
M01775:248:000000000-C8W97:1:1102:24823:20063	Clostridium sensu stricto	Clostridiaceae 1	Clostridiales	Clostridia	Firmicutes	Bacteria
M01775:248:000000000-C8W97:1:1102:6703:20064	Clostridium XlVa	Lachnospiraceae	Clostridiales	Clostridia	Firmicutes	Bacteria
M01775:248:000000000-C8W97:1:1102:8314:20069	Clostridium sensu stricto	Clostridiaceae 1	Clostridiales	Clostridia	Firmicutes	Bacteria
M01775:248:000000000-C8W97:1:1102:7211:20104	Turicibacter	Erysipelotrichaceae	Erysipelotrichales	Erysipelotrichia	Firmicutes	Bacteria
M01775:248:000000000-C8W97:1:1102:13632:20130	Clostridium sensu stricto	Clostridiaceae 1	Clostridiales	Clostridia	Firmicutes	Bacteria
M01775:248:000000000-C8W97:1:1102:6881:20137	Allobaculum	Erysipelotrichaceae	Erysipelotrichales	Erysipelotrichia	Firmicutes	Bacteria
M01775:248:000000000-C8W97:1:1102:4666:20146	Clostridium sensu stricto	Clostridiaceae 1	Clostridiales	Clostridia	Firmicutes	Bacteria
M01775:248:000000000-C8W97:1:1102:14435:20175	Turicibacter	Erysipelotrichaceae	Erysipelotrichales	Erysipelotrichia	Firmicutes	Bacteria
M01775:248:000000000-C8W97:1:1102:18660:20192	Clostridium sensu stricto	Clostridiaceae 1	Clostridiales	Clostridia	Firmicutes	Bacteria
M01775:248:000000000-C8W97:1:1102:17012:20201	Clostridium sensu stricto	Clostridiaceae 1	Clostridiales	Clostridia	Firmicutes	Bacteria
M01775:248:000000000-C8W97:1:1102:27025:20206	Clostridium sensu stricto	Clostridiaceae 1	Clostridiales	Clostridia	Firmicutes	Bacteria
M01775:248:000000000-C8W97:1:1102:22137:20214	Allobaculum	Erysipelotrichaceae	Erysipelotrichales	Erysipelotrichia	Firmicutes	Bacteria
M01775:248:000000000-C8W97:1:1102:16205:20221	Clostridium sensu stricto	Clostridiaceae 1	Clostridiales	Clostridia	Firmicutes	Bacteria
M01775:248:000000000-C8W97:1:1102:12080:20261	Turicibacter	Erysipelotrichaceae	Erysipelotrichales	Erysipelotrichia	Firmicutes	Bacteria
M01775:248:000000000-C8W97:1:1102:22533:20278	Clostridium sensu stricto	Clostridiaceae 1	Clostridiales	Clostridia	Firmicutes	Bacteria
M01775:248:000000000-C8W97:1:1102:9986:20365	Allobaculum	Erysipelotrichaceae	Erysipelotrichales	Erysipelotrichia	Firmicutes	Bacteria
M01775:248:000000000-C8W97:1:1102:13859:20395	Clostridium sensu stricto	Clostridiaceae 1	Clostridiales	Clostridia	Firmicutes	Bacteria
M01775:248:000000000-C8W97:1:1102:12520:20396	Clostridium sensu stricto	Clostridiaceae 1	Clostridiales	Clostridia	Firmicutes	Bacteria
M01775:248:000000000-C8W97:1:1102:25922:20401	Clostridium sensu stricto	Clostridiaceae 1	Clostridiales	Clostridia	Firmicutes	Bacteria
M01775:248:000000000-C8W97:1:1102:13325:20422	Allobaculum	Erysipelotrichaceae	Erysipelotrichales	Erysipelotrichia	Firmicutes	Bacteria
M01775:248:000000000-C8W97:1:1102:12678:20425	Allobaculum	Erysipelotrichaceae	Erysipelotrichales	Erysipelotrichia	Firmicutes	Bacteria
M01775:248:000000000-C8W97:1:1102:27360:20427	Allobaculum	Erysipelotrichaceae	Erysipelotrichales	Erysipelotrichia	Firmicutes	Bacteria
M01775:248:000000000-C8W97:1:1102:15435:20459	Turicibacter	Erysipelotrichaceae	Erysipelotrichales	Erysipelotrichia	Firmicutes	Bacteria
M01775:248:000000000-C8W97:1:1102:14651:20505	Allobaculum	Erysipelotrichaceae	Erysipelotrichales	Erysipelotrichia	Firmicutes	Bacteria
M01775:248:000000000-C8W97:1:1102:17081:20550	Turicibacter	Erysipelotrichaceae	Erysipelotrichales	Erysipelotrichia	Firmicutes	Bacteria
M01775:248:000000000-C8W97:1:1102:5429:20584	Allobaculum	Erysipelotrichaceae	Erysipelotrichales	Erysipelotrichia	Firmicutes	Bacteria
M01775:248:000000000-C8W97:1:1102:17952:20593	Clostridium sensu stricto	Clostridiaceae 1	Clostridiales	Clostridia	Firmicutes	Bacteria
M01775:248:000000000-C8W97:1:1102:12616:20594	Turicibacter	Erysipelotrichaceae	Erysipelotrichales	Erysipelotrichia	Firmicutes	Bacteria
M01775:248:000000000-C8W97:1:1102:16819:20598	Allobaculum	Erysipelotrichaceae	Erysipelotrichales	Erysipelotrichia	Firmicutes	Bacteria
M01775:248:000000000-C8W97:1:1102:14649:20629	Allobaculum	Erysipelotrichaceae	Erysipelotrichales	Erysipelotrichia	Firmicutes	Bacteria
M01775:248:000000000-C8W97:1:1102:8946:20633	Allobaculum	Erysipelotrichaceae	Erysipelotrichales	Erysipelotrichia	Firmicutes	Bacteria
M01775:248:000000000-C8W97:1:1102:12909:20647	Allobaculum	Erysipelotrichaceae	Erysipelotrichales	Erysipelotrichia	Firmicutes	Bacteria
M01775:248:000000000-C8W97:1:1102:4676:20663	Clostridium sensu stricto	Clostridiaceae 1	Clostridiales	Clostridia	Firmicutes	Bacteria
M01775:248:000000000-C8W97:1:1102:7133:20698	Allobaculum	Erysipelotrichaceae	Erysipelotrichales	Erysipelotrichia	Firmicutes	Bacteria
M01775:248:000000000-C8W97:1:1102:21175:20698	Turicibacter	Erysipelotrichaceae	Erysipelotrichales	Erysipelotrichia	Firmicutes	Bacteria
M01775:248:000000000-C8W97:1:1102:23868:20726	Allobaculum	Erysipelotrichaceae	Erysipelotrichales	Erysipelotrichia	Firmicutes	Bacteria
M01775:248:000000000-C8W97:1:1102:8210:20760	Allobaculum	Erysipelotrichaceae	Erysipelotrichales	Erysipelotrichia	Firmicutes	Bacteria
M01775:248:000000000-C8W97:1:1102:27146:20775	Turicibacter	Erysipelotrichaceae	Erysipelotrichales	Erysipelotrichia	Firmicutes	Bacteria
M01775:248:000000000-C8W97:1:1102:18190:20801	Turicibacter	Erysipelotrichaceae	Erysipelotrichales	Erysipelotrichia	Firmicutes	Bacteria
M01775:248:000000000-C8W97:1:1102:18465:20809	Clostridium sensu stricto	Clostridiaceae 1	Clostridiales	Clostridia	Firmicutes	Bacteria
M01775:248:000000000-C8W97:1:1102:13709:20810	Akkermansia	Verrucomicrobiaceae	Verrucomicrobiales	Verrucomicrobiae	Verrucomicrobia	Bacteria
M01775:248:000000000-C8W97:1:1102:17526:20828	Allobaculum	Erysipelotrichaceae	Erysipelotrichales	Erysipelotrichia	Firmicutes	Bacteria
M01775:248:000000000-C8W97:1:1102:11340:20828	Allobaculum	Erysipelotrichaceae	Erysipelotrichales	Erysipelotrichia	Firmicutes	Bacteria
M01775:248:000000000-C8W97:1:1102:16501:20835	Turicibacter	Erysipelotrichaceae	Erysipelotrichales	Erysipelotrichia	Firmicutes	Bacteria
M01775:248:000000000-C8W97:1:1102:7861:20868	Allobaculum	Erysipelotrichaceae	Erysipelotrichales	Erysipelotrichia	Firmicutes	Bacteria
M01775:248:000000000-C8W97:1:1102:15858:20958	Allobaculum	Erysipelotrichaceae	Erysipelotrichales	Erysipelotrichia	Firmicutes	Bacteria
M01775:248:000000000-C8W97:1:1102:17637:21017	Eubacterium	Eubacteriaceae	Clostridiales	Clostridia	Firmicutes	Bacteria
M01775:248:000000000-C8W97:1:1102:26300:21021	Clostridium XlVa	Lachnospiraceae	Clostridiales	Clostridia	Firmicutes	Bacteria
M01775:248:000000000-C8W97:1:1102:25138:21127	Allobaculum	Erysipelotrichaceae	Erysipelotrichales	Erysipelotrichia	Firmicutes	Bacteria
M01775:248:000000000-C8W97:1:1102:22241:21131	Allobaculum	Erysipelotrichaceae	Erysipelotrichales	Erysipelotrichia	Firmicutes	Bacteria
M01775:248:000000000-C8W97:1:1102:27030:21147	Allobaculum	Erysipelotrichaceae	Erysipelotrichales	Erysipelotrichia	Firmicutes	Bacteria
M01775:248:000000000-C8W97:1:1102:23536:21164	Allobaculum	Erysipelotrichaceae	Erysipelotrichales	Erysipelotrichia	Firmicutes	Bacteria
M01775:248:000000000-C8W97:1:1102:13807:21182	Allobaculum	Erysipelotrichaceae	Erysipelotrichales	Erysipelotrichia	Firmicutes	Bacteria
M01775:248:000000000-C8W97:1:1102:21861:21182	Turicibacter	Erysipelotrichaceae	Erysipelotrichales	Erysipelotrichia	Firmicutes	Bacteria
M01775:248:000000000-C8W97:1:1102:14601:21241	Turicibacter	Erysipelotrichaceae	Erysipelotrichales	Erysipelotrichia	Firmicutes	Bacteria
M01775:248:000000000-C8W97:1:1102:14394:21283	Lactobacillus	Lactobacillaceae	Lactobacillales	Bacilli	Firmicutes	Bacteria
M01775:248:000000000-C8W97:1:1102:26150:21292	Clostridium sensu stricto	Clostridiaceae 1	Clostridiales	Clostridia	Firmicutes	Bacteria
M01775:248:000000000-C8W97:1:1102:14509:21301	Allobaculum	Erysipelotrichaceae	Erysipelotrichales	Erysipelotrichia	Firmicutes	Bacteria
M01775:248:000000000-C8W97:1:1102:15865:21359	Allobaculum	Erysipelotrichaceae	Erysipelotrichales	Erysipelotrichia	Firmicutes	Bacteria
M01775:248:000000000-C8W97:1:1102:12401:21394	Clostridium sensu stricto	Clostridiaceae 1	Clostridiales	Clostridia	Firmicutes	Bacteria
M01775:248:000000000-C8W97:1:1102:23620:21395	Turicibacter	Erysipelotrichaceae	Erysipelotrichales	Erysipelotrichia	Firmicutes	Bacteria
M01775:248:000000000-C8W97:1:1102:17500:21403	Turicibacter	Erysipelotrichaceae	Erysipelotrichales	Erysipelotrichia	Firmicutes	Bacteria
M01775:248:000000000-C8W97:1:1102:17715:21416	Turicibacter	Erysipelotrichaceae	Erysipelotrichales	Erysipelotrichia	Firmicutes	Bacteria
M01775:248:000000000-C8W97:1:1102:25581:21422	Clostridium sensu stricto	Clostridiaceae 1	Clostridiales	Clostridia	Firmicutes	Bacteria
M01775:248:000000000-C8W97:1:1102:14278:21423	Allobaculum	Erysipelotrichaceae	Erysipelotrichales	Erysipelotrichia	Firmicutes	Bacteria
M01775:248:000000000-C8W97:1:1102:17643:21434	Allobaculum	Erysipelotrichaceae	Erysipelotrichales	Erysipelotrichia	Firmicutes	Bacteria
M01775:248:000000000-C8W97:1:1102:17410:21460	Turicibacter	Erysipelotrichaceae	Erysipelotrichales	Erysipelotrichia	Firmicutes	Bacteria
M01775:248:000000000-C8W97:1:1102:19615:21484	Allobaculum	Erysipelotrichaceae	Erysipelotrichales	Erysipelotrichia	Firmicutes	Bacteria
M01775:248:000000000-C8W97:1:1102:12568:21540	Marvinbryantia	Lachnospiraceae	Clostridiales	Clostridia	Firmicutes	Bacteria
M01775:248:000000000-C8W97:1:1102:10220:21555	Allobaculum	Erysipelotrichaceae	Erysipelotrichales	Erysipelotrichia	Firmicutes	Bacteria
M01775:248:000000000-C8W97:1:1102:9948:21560	Turicibacter	Erysipelotrichaceae	Erysipelotrichales	Erysipelotrichia	Firmicutes	Bacteria
M01775:248:000000000-C8W97:1:1102:6832:21574	Clostridium sensu stricto	Clostridiaceae 1	Clostridiales	Clostridia	Firmicutes	Bacteria
M01775:248:000000000-C8W97:1:1102:23603:21582	Turicibacter	Erysipelotrichaceae	Erysipelotrichales	Erysipelotrichia	Firmicutes	Bacteria
M01775:248:000000000-C8W97:1:1102:5372:21586	Allobaculum	Erysipelotrichaceae	Erysipelotrichales	Erysipelotrichia	Firmicutes	Bacteria
M01775:248:000000000-C8W97:1:1102:17837:21595	Clostridium sensu stricto	Clostridiaceae 1	Clostridiales	Clostridia	Firmicutes	Bacteria
M01775:248:000000000-C8W97:1:1102:13172:21613	Turicibacter	Erysipelotrichaceae	Erysipelotrichales	Erysipelotrichia	Firmicutes	Bacteria
M01775:248:000000000-C8W97:1:1102:16988:21656	Clostridium sensu stricto	Clostridiaceae 1	Clostridiales	Clostridia	Firmicutes	Bacteria
M01775:248:000000000-C8W97:1:1102:9177:21678	Clostridium sensu stricto	Clostridiaceae 1	Clostridiales	Clostridia	Firmicutes	Bacteria
M01775:248:000000000-C8W97:1:1102:22637:21726	Turicibacter	Erysipelotrichaceae	Erysipelotrichales	Erysipelotrichia	Firmicutes	Bacteria
M01775:248:000000000-C8W97:1:1102:14137:21787	Allobaculum	Erysipelotrichaceae	Erysipelotrichales	Erysipelotrichia	Firmicutes	Bacteria
M01775:248:000000000-C8W97:1:1102:21466:21788	Allobaculum	Erysipelotrichaceae	Erysipelotrichales	Erysipelotrichia	Firmicutes	Bacteria
M01775:248:000000000-C8W97:1:1102:20501:21868	Clostridium sensu stricto	Clostridiaceae 1	Clostridiales	Clostridia	Firmicutes	Bacteria
M01775:248:000000000-C8W97:1:1102:8320:21885	Allobaculum	Erysipelotrichaceae	Erysipelotrichales	Erysipelotrichia	Firmicutes	Bacteria
M01775:248:000000000-C8W97:1:1102:25262:21901	Clostridium XlVa	Lachnospiraceae	Clostridiales	Clostridia	Firmicutes	Bacteria
M01775:248:000000000-C8W97:1:1102:21090:22000	Lactobacillus	Lactobacillaceae	Lactobacillales	Bacilli	Firmicutes	Bacteria
M01775:248:000000000-C8W97:1:1102:21879:22015	Clostridium sensu stricto	Clostridiaceae 1	Clostridiales	Clostridia	Firmicutes	Bacteria
M01775:248:000000000-C8W97:1:1102:24201:22020	Allobaculum	Erysipelotrichaceae	Erysipelotrichales	Erysipelotrichia	Firmicutes	Bacteria
M01775:248:000000000-C8W97:1:1102:17947:22048	Allobaculum	Erysipelotrichaceae	Erysipelotrichales	Erysipelotrichia	Firmicutes	Bacteria
M01775:248:000000000-C8W97:1:1102:14376:22128	Allobaculum	Erysipelotrichaceae	Erysipelotrichales	Erysipelotrichia	Firmicutes	Bacteria
M01775:248:000000000-C8W97:1:1102:8147:22283	Clostridium sensu stricto	Clostridiaceae 1	Clostridiales	Clostridia	Firmicutes	Bacteria
M01775:248:000000000-C8W97:1:1102:12388:22311	Clostridium sensu stricto	Clostridiaceae 1	Clostridiales	Clostridia	Firmicutes	Bacteria
M01775:248:000000000-C8W97:1:1102:21182:22318	Allobaculum	Erysipelotrichaceae	Erysipelotrichales	Erysipelotrichia	Firmicutes	Bacteria
M01775:248:000000000-C8W97:1:1102:7856:22346	Turicibacter	Erysipelotrichaceae	Erysipelotrichales	Erysipelotrichia	Firmicutes	Bacteria
M01775:248:000000000-C8W97:1:1102:11829:22385	Allobaculum	Erysipelotrichaceae	Erysipelotrichales	Erysipelotrichia	Firmicutes	Bacteria
M01775:248:000000000-C8W97:1:1102:18760:22419	Clostridium sensu stricto	Clostridiaceae 1	Clostridiales	Clostridia	Firmicutes	Bacteria
M01775:248:000000000-C8W97:1:1102:8220:22422	Allobaculum	Erysipelotrichaceae	Erysipelotrichales	Erysipelotrichia	Firmicutes	Bacteria
M01775:248:000000000-C8W97:1:1102:12468:22486	Akkermansia	Verrucomicrobiaceae	Verrucomicrobiales	Verrucomicrobiae	Verrucomicrobia	Bacteria
M01775:248:000000000-C8W97:1:1102:22510:22520	Lactobacillus	Lactobacillaceae	Lactobacillales	Bacilli	Firmicutes	Bacteria
M01775:248:000000000-C8W97:1:1102:12075:22527	Clostridium sensu stricto	Clostridiaceae 1	Clostridiales	Clostridia	Firmicutes	Bacteria
M01775:248:000000000-C8W97:1:1102:22577:22540	Clostridium sensu stricto	Clostridiaceae 1	Clostridiales	Clostridia	Firmicutes	Bacteria
M01775:248:000000000-C8W97:1:1102:11519:22577	Clostridium XlVa	Lachnospiraceae	Clostridiales	Clostridia	Firmicutes	Bacteria
M01775:248:000000000-C8W97:1:1102:23059:22580	Clostridium sensu stricto	Clostridiaceae 1	Clostridiales	Clostridia	Firmicutes	Bacteria
M01775:248:000000000-C8W97:1:1102:18358:22630	Allobaculum	Erysipelotrichaceae	Erysipelotrichales	Erysipelotrichia	Firmicutes	Bacteria
M01775:248:000000000-C8W97:1:1102:16192:22664	Allobaculum	Erysipelotrichaceae	Erysipelotrichales	Erysipelotrichia	Firmicutes	Bacteria
M01775:248:000000000-C8W97:1:1102:12315:22703	Allobaculum	Erysipelotrichaceae	Erysipelotrichales	Erysipelotrichia	Firmicutes	Bacteria
M01775:248:000000000-C8W97:1:1102:15026:22716	Clostridium sensu stricto	Clostridiaceae 1	Clostridiales	Clostridia	Firmicutes	Bacteria
M01775:248:000000000-C8W97:1:1102:24583:22774	Allobaculum	Erysipelotrichaceae	Erysipelotrichales	Erysipelotrichia	Firmicutes	Bacteria
M01775:248:000000000-C8W97:1:1102:20239:22826	Clostridium sensu stricto	Clostridiaceae 1	Clostridiales	Clostridia	Firmicutes	Bacteria
M01775:248:000000000-C8W97:1:1102:23219:22904	Clostridium sensu stricto	Clostridiaceae 1	Clostridiales	Clostridia	Firmicutes	Bacteria
M01775:248:000000000-C8W97:1:1102:17876:22944	Akkermansia	Verrucomicrobiaceae	Verrucomicrobiales	Verrucomicrobiae	Verrucomicrobia	Bacteria
M01775:248:000000000-C8W97:1:1102:14006:22957	Lactobacillus	Lactobacillaceae	Lactobacillales	Bacilli	Firmicutes	Bacteria
M01775:248:000000000-C8W97:1:1102:10751:22994	Clostridium sensu stricto	Clostridiaceae 1	Clostridiales	Clostridia	Firmicutes	Bacteria
M01775:248:000000000-C8W97:1:1102:22342:22997	Barnesiella	Porphyromonadaceae	Bacteroidales	Bacteroidia	Bacteroidetes	Bacteria
M01775:248:000000000-C8W97:1:1102:11407:23033	Clostridium sensu stricto	Clostridiaceae 1	Clostridiales	Clostridia	Firmicutes	Bacteria
M01775:248:000000000-C8W97:1:1102:24966:23043	Allobaculum	Erysipelotrichaceae	Erysipelotrichales	Erysipelotrichia	Firmicutes	Bacteria
M01775:248:000000000-C8W97:1:1102:16932:23107	Allobaculum	Erysipelotrichaceae	Erysipelotrichales	Erysipelotrichia	Firmicutes	Bacteria
M01775:248:000000000-C8W97:1:1102:18994:23123	Clostridium sensu stricto	Clostridiaceae 1	Clostridiales	Clostridia	Firmicutes	Bacteria
M01775:248:000000000-C8W97:1:1102:19815:23150	Allobaculum	Erysipelotrichaceae	Erysipelotrichales	Erysipelotrichia	Firmicutes	Bacteria
M01775:248:000000000-C8W97:1:1102:17729:23156	Clostridium sensu stricto	Clostridiaceae 1	Clostridiales	Clostridia	Firmicutes	Bacteria
M01775:248:000000000-C8W97:1:1102:19772:23159	Lactobacillus	Lactobacillaceae	Lactobacillales	Bacilli	Firmicutes	Bacteria
M01775:248:000000000-C8W97:1:1102:16315:23250	Turicibacter	Erysipelotrichaceae	Erysipelotrichales	Erysipelotrichia	Firmicutes	Bacteria
M01775:248:000000000-C8W97:1:1102:20108:23288	Lactobacillus	Lactobacillaceae	Lactobacillales	Bacilli	Firmicutes	Bacteria
M01775:248:000000000-C8W97:1:1102:22450:23305	Turicibacter	Erysipelotrichaceae	Erysipelotrichales	Erysipelotrichia	Firmicutes	Bacteria
M01775:248:000000000-C8W97:1:1102:14819:23316	Barnesiella	Porphyromonadaceae	Bacteroidales	Bacteroidia	Bacteroidetes	Bacteria
M01775:248:000000000-C8W97:1:1102:15928:23378	Clostridium sensu stricto	Clostridiaceae 1	Clostridiales	Clostridia	Firmicutes	Bacteria
M01775:248:000000000-C8W97:1:1102:14061:23389	Clostridium sensu stricto	Clostridiaceae 1	Clostridiales	Clostridia	Firmicutes	Bacteria
M01775:248:000000000-C8W97:1:1102:7343:23461	Enterorhabdus	Coriobacteriaceae	Coriobacteriales	Actinobacteria	Actinobacteria	Bacteria
M01775:248:000000000-C8W97:1:1102:12046:23663	Allobaculum	Erysipelotrichaceae	Erysipelotrichales	Erysipelotrichia	Firmicutes	Bacteria
M01775:248:000000000-C8W97:1:1102:15349:23692	Clostridium sensu stricto	Clostridiaceae 1	Clostridiales	Clostridia	Firmicutes	Bacteria
M01775:248:000000000-C8W97:1:1102:11553:23717	Enterorhabdus	Coriobacteriaceae	Coriobacteriales	Actinobacteria	Actinobacteria	Bacteria
M01775:248:000000000-C8W97:1:1102:15867:23728	Turicibacter	Erysipelotrichaceae	Erysipelotrichales	Erysipelotrichia	Firmicutes	Bacteria
M01775:248:000000000-C8W97:1:1102:10262:23745	Turicibacter	Erysipelotrichaceae	Erysipelotrichales	Erysipelotrichia	Firmicutes	Bacteria
M01775:248:000000000-C8W97:1:1102:15324:23778	Turicibacter	Erysipelotrichaceae	Erysipelotrichales	Erysipelotrichia	Firmicutes	Bacteria
M01775:248:000000000-C8W97:1:1102:17840:23863	Allobaculum	Erysipelotrichaceae	Erysipelotrichales	Erysipelotrichia	Firmicutes	Bacteria
M01775:248:000000000-C8W97:1:1102:19046:23865	Lactobacillus	Lactobacillaceae	Lactobacillales	Bacilli	Firmicutes	Bacteria
M01775:248:000000000-C8W97:1:1102:21095:23877	Turicibacter	Erysipelotrichaceae	Erysipelotrichales	Erysipelotrichia	Firmicutes	Bacteria
M01775:248:000000000-C8W97:1:1102:21861:23954	Clostridium sensu stricto	Clostridiaceae 1	Clostridiales	Clostridia	Firmicutes	Bacteria
M01775:248:000000000-C8W97:1:1102:12539:24071	Allobaculum	Erysipelotrichaceae	Erysipelotrichales	Erysipelotrichia	Firmicutes	Bacteria
M01775:248:000000000-C8W97:1:1102:23055:24118	Turicibacter	Erysipelotrichaceae	Erysipelotrichales	Erysipelotrichia	Firmicutes	Bacteria
M01775:248:000000000-C8W97:1:1102:13527:24129	Clostridium sensu stricto	Clostridiaceae 1	Clostridiales	Clostridia	Firmicutes	Bacteria
M01775:248:000000000-C8W97:1:1102:12055:24160	Allobaculum	Erysipelotrichaceae	Erysipelotrichales	Erysipelotrichia	Firmicutes	Bacteria
M01775:248:000000000-C8W97:1:1102:15938:24305	Clostridium XlVa	Lachnospiraceae	Clostridiales	Clostridia	Firmicutes	Bacteria
M01775:248:000000000-C8W97:1:1102:10880:24438	Turicibacter	Erysipelotrichaceae	Erysipelotrichales	Erysipelotrichia	Firmicutes	Bacteria
M01775:248:000000000-C8W97:1:1102:19096:24441	Clostridium sensu stricto	Clostridiaceae 1	Clostridiales	Clostridia	Firmicutes	Bacteria
M01775:248:000000000-C8W97:1:1102:14381:24445	Allobaculum	Erysipelotrichaceae	Erysipelotrichales	Erysipelotrichia	Firmicutes	Bacteria
M01775:248:000000000-C8W97:1:1102:15715:24452	Allobaculum	Erysipelotrichaceae	Erysipelotrichales	Erysipelotrichia	Firmicutes	Bacteria
M01775:248:000000000-C8W97:1:1102:12829:24529	Clostridium sensu stricto	Clostridiaceae 1	Clostridiales	Clostridia	Firmicutes	Bacteria
M01775:248:000000000-C8W97:1:1102:16589:24586	Turicibacter	Erysipelotrichaceae	Erysipelotrichales	Erysipelotrichia	Firmicutes	Bacteria
M01775:248:000000000-C8W97:1:1102:19019:24602	Turicibacter	Erysipelotrichaceae	Erysipelotrichales	Erysipelotrichia	Firmicutes	Bacteria
M01775:248:000000000-C8W97:1:1102:17434:24605	Clostridium sensu stricto	Clostridiaceae 1	Clostridiales	Clostridia	Firmicutes	Bacteria
M01775:248:000000000-C8W97:1:1102:14498:24649	Clostridium sensu stricto	Clostridiaceae 1	Clostridiales	Clostridia	Firmicutes	Bacteria
M01775:248:000000000-C8W97:1:1102:14905:24656	Clostridium sensu stricto	Clostridiaceae 1	Clostridiales	Clostridia	Firmicutes	Bacteria
M01775:248:000000000-C8W97:1:1102:18772:24711	Clostridium sensu stricto	Clostridiaceae 1	Clostridiales	Clostridia	Firmicutes	Bacteria
M01775:248:000000000-C8W97:1:1102:20150:25013	Allobaculum	Erysipelotrichaceae	Erysipelotrichales	Erysipelotrichia	Firmicutes	Bacteria
M01775:248:000000000-C8W97:1:1102:15625:25080	Clostridium sensu stricto	Clostridiaceae 1	Clostridiales	Clostridia	Firmicutes	Bacteria
M01775:248:000000000-C8W97:1:1102:12326:25140	Bilophila	Desulfovibrionaceae	Desulfovibrionales	Deltaproteobacteria	Proteobacteria	Bacteria
M01775:248:000000000-C8W97:1:1102:18229:25154	Allobaculum	Erysipelotrichaceae	Erysipelotrichales	Erysipelotrichia	Firmicutes	Bacteria
M01775:248:000000000-C8W97:1:1102:20736:25165	Allobaculum	Erysipelotrichaceae	Erysipelotrichales	Erysipelotrichia	Firmicutes	Bacteria
M01775:248:000000000-C8W97:1:1103:11150:1259	Allobaculum	Erysipelotrichaceae	Erysipelotrichales	Erysipelotrichia	Firmicutes	Bacteria
M01775:248:000000000-C8W97:1:1103:10583:1375	Allobaculum	Erysipelotrichaceae	Erysipelotrichales	Erysipelotrichia	Firmicutes	Bacteria
M01775:248:000000000-C8W97:1:1103:13601:1384	Allobaculum	Erysipelotrichaceae	Erysipelotrichales	Erysipelotrichia	Firmicutes	Bacteria
M01775:248:000000000-C8W97:1:1103:10871:1445	Clostridium sensu stricto	Clostridiaceae 1	Clostridiales	Clostridia	Firmicutes	Bacteria
M01775:248:000000000-C8W97:1:1103:10380:1465	Turicibacter	Erysipelotrichaceae	Erysipelotrichales	Erysipelotrichia	Firmicutes	Bacteria
M01775:248:000000000-C8W97:1:1103:20008:1500	Allobaculum	Erysipelotrichaceae	Erysipelotrichales	Erysipelotrichia	Firmicutes	Bacteria
M01775:248:000000000-C8W97:1:1103:18103:1534	Clostridium sensu stricto	Clostridiaceae 1	Clostridiales	Clostridia	Firmicutes	Bacteria
M01775:248:000000000-C8W97:1:1103:18553:1592	Clostridium sensu stricto	Clostridiaceae 1	Clostridiales	Clostridia	Firmicutes	Bacteria
M01775:248:000000000-C8W97:1:1103:9877:1617	Allobaculum	Erysipelotrichaceae	Erysipelotrichales	Erysipelotrichia	Firmicutes	Bacteria
M01775:248:000000000-C8W97:1:1103:16920:1660	Allobaculum	Erysipelotrichaceae	Erysipelotrichales	Erysipelotrichia	Firmicutes	Bacteria
M01775:248:000000000-C8W97:1:1103:22904:1769	Clostridium sensu stricto	Clostridiaceae 1	Clostridiales	Clostridia	Firmicutes	Bacteria
M01775:248:000000000-C8W97:1:1103:23188:1787	Turicibacter	Erysipelotrichaceae	Erysipelotrichales	Erysipelotrichia	Firmicutes	Bacteria
M01775:248:000000000-C8W97:1:1103:18416:1804	Turicibacter	Erysipelotrichaceae	Erysipelotrichales	Erysipelotrichia	Firmicutes	Bacteria
M01775:248:000000000-C8W97:1:1103:23389:1806	Turicibacter	Erysipelotrichaceae	Erysipelotrichales	Erysipelotrichia	Firmicutes	Bacteria
M01775:248:000000000-C8W97:1:1103:17953:1813	Clostridium sensu stricto	Clostridiaceae 1	Clostridiales	Clostridia	Firmicutes	Bacteria
M01775:248:000000000-C8W97:1:1103:17279:1853	Allobaculum	Erysipelotrichaceae	Erysipelotrichales	Erysipelotrichia	Firmicutes	Bacteria
M01775:248:000000000-C8W97:1:1103:12806:1863	Allobaculum	Erysipelotrichaceae	Erysipelotrichales	Erysipelotrichia	Firmicutes	Bacteria
M01775:248:000000000-C8W97:1:1103:9168:1891	Turicibacter	Erysipelotrichaceae	Erysipelotrichales	Erysipelotrichia	Firmicutes	Bacteria
M01775:248:000000000-C8W97:1:1103:13137:1893	Allobaculum	Erysipelotrichaceae	Erysipelotrichales	Erysipelotrichia	Firmicutes	Bacteria
M01775:248:000000000-C8W97:1:1103:9293:1909	Turicibacter	Erysipelotrichaceae	Erysipelotrichales	Erysipelotrichia	Firmicutes	Bacteria
M01775:248:000000000-C8W97:1:1103:18077:2034	Allobaculum	Erysipelotrichaceae	Erysipelotrichales	Erysipelotrichia	Firmicutes	Bacteria
M01775:248:000000000-C8W97:1:1103:13500:2126	Turicibacter	Erysipelotrichaceae	Erysipelotrichales	Erysipelotrichia	Firmicutes	Bacteria
M01775:248:000000000-C8W97:1:1103:12207:2158	Clostridium sensu stricto	Clostridiaceae 1	Clostridiales	Clostridia	Firmicutes	Bacteria
M01775:248:000000000-C8W97:1:1103:20968:2261	Clostridium sensu stricto	Clostridiaceae 1	Clostridiales	Clostridia	Firmicutes	Bacteria
M01775:248:000000000-C8W97:1:1103:19432:2304	Clostridium sensu stricto	Clostridiaceae 1	Clostridiales	Clostridia	Firmicutes	Bacteria
M01775:248:000000000-C8W97:1:1103:21772:2319	Clostridium sensu stricto	Clostridiaceae 1	Clostridiales	Clostridia	Firmicutes	Bacteria
M01775:248:000000000-C8W97:1:1103:11707:2349	Allobaculum	Erysipelotrichaceae	Erysipelotrichales	Erysipelotrichia	Firmicutes	Bacteria
M01775:248:000000000-C8W97:1:1103:23054:2459	Clostridium sensu stricto	Clostridiaceae 1	Clostridiales	Clostridia	Firmicutes	Bacteria
M01775:248:000000000-C8W97:1:1103:16245:2460	Allobaculum	Erysipelotrichaceae	Erysipelotrichales	Erysipelotrichia	Firmicutes	Bacteria
M01775:248:000000000-C8W97:1:1103:12681:2490	Allobaculum	Erysipelotrichaceae	Erysipelotrichales	Erysipelotrichia	Firmicutes	Bacteria
M01775:248:000000000-C8W97:1:1103:16042:2523	Clostridium XlVa	Lachnospiraceae	Clostridiales	Clostridia	Firmicutes	Bacteria
M01775:248:000000000-C8W97:1:1103:11901:2531	Turicibacter	Erysipelotrichaceae	Erysipelotrichales	Erysipelotrichia	Firmicutes	Bacteria
M01775:248:000000000-C8W97:1:1103:10909:2533	Enterorhabdus	Coriobacteriaceae	Coriobacteriales	Actinobacteria	Actinobacteria	Bacteria
M01775:248:000000000-C8W97:1:1103:23822:2599	Turicibacter	Erysipelotrichaceae	Erysipelotrichales	Erysipelotrichia	Firmicutes	Bacteria
M01775:248:000000000-C8W97:1:1103:18930:2605	Allobaculum	Erysipelotrichaceae	Erysipelotrichales	Erysipelotrichia	Firmicutes	Bacteria
M01775:248:000000000-C8W97:1:1103:10004:2623	Allobaculum	Erysipelotrichaceae	Erysipelotrichales	Erysipelotrichia	Firmicutes	Bacteria
M01775:248:000000000-C8W97:1:1103:16831:2630	Clostridium sensu stricto	Clostridiaceae 1	Clostridiales	Clostridia	Firmicutes	Bacteria
M01775:248:000000000-C8W97:1:1103:20025:2632	Allobaculum	Erysipelotrichaceae	Erysipelotrichales	Erysipelotrichia	Firmicutes	Bacteria
M01775:248:000000000-C8W97:1:1103:24765:2641	Allobaculum	Erysipelotrichaceae	Erysipelotrichales	Erysipelotrichia	Firmicutes	Bacteria
M01775:248:000000000-C8W97:1:1103:6871:2651	Lactobacillus	Lactobacillaceae	Lactobacillales	Bacilli	Firmicutes	Bacteria
M01775:248:000000000-C8W97:1:1103:11485:2729	Turicibacter	Erysipelotrichaceae	Erysipelotrichales	Erysipelotrichia	Firmicutes	Bacteria
M01775:248:000000000-C8W97:1:1103:22252:2767	Clostridium sensu stricto	Clostridiaceae 1	Clostridiales	Clostridia	Firmicutes	Bacteria
M01775:248:000000000-C8W97:1:1103:21161:2783	Allobaculum	Erysipelotrichaceae	Erysipelotrichales	Erysipelotrichia	Firmicutes	Bacteria
M01775:248:000000000-C8W97:1:1103:10421:2788	Allobaculum	Erysipelotrichaceae	Erysipelotrichales	Erysipelotrichia	Firmicutes	Bacteria
M01775:248:000000000-C8W97:1:1103:24301:2824	Bacteroides	Bacteroidaceae	Bacteroidales	Bacteroidia	Bacteroidetes	Bacteria
M01775:248:000000000-C8W97:1:1103:23611:2846	Allobaculum	Erysipelotrichaceae	Erysipelotrichales	Erysipelotrichia	Firmicutes	Bacteria
M01775:248:000000000-C8W97:1:1103:18347:2865	Allobaculum	Erysipelotrichaceae	Erysipelotrichales	Erysipelotrichia	Firmicutes	Bacteria
M01775:248:000000000-C8W97:1:1103:16321:2905	Clostridium sensu stricto	Clostridiaceae 1	Clostridiales	Clostridia	Firmicutes	Bacteria
M01775:248:000000000-C8W97:1:1103:10605:2917	Allobaculum	Erysipelotrichaceae	Erysipelotrichales	Erysipelotrichia	Firmicutes	Bacteria
M01775:248:000000000-C8W97:1:1103:22049:2926	Bacteroides	Bacteroidaceae	Bacteroidales	Bacteroidia	Bacteroidetes	Bacteria
M01775:248:000000000-C8W97:1:1103:7087:2934	Clostridium sensu stricto	Clostridiaceae 1	Clostridiales	Clostridia	Firmicutes	Bacteria
M01775:248:000000000-C8W97:1:1103:10221:2935	Turicibacter	Erysipelotrichaceae	Erysipelotrichales	Erysipelotrichia	Firmicutes	Bacteria
M01775:248:000000000-C8W97:1:1103:10811:3049	Clostridium sensu stricto	Clostridiaceae 1	Clostridiales	Clostridia	Firmicutes	Bacteria
M01775:248:000000000-C8W97:1:1103:15592:3067	Akkermansia	Verrucomicrobiaceae	Verrucomicrobiales	Verrucomicrobiae	Verrucomicrobia	Bacteria
M01775:248:000000000-C8W97:1:1103:18803:3130	Lactobacillus	Lactobacillaceae	Lactobacillales	Bacilli	Firmicutes	Bacteria
M01775:248:000000000-C8W97:1:1103:23032:3135	Clostridium sensu stricto	Clostridiaceae 1	Clostridiales	Clostridia	Firmicutes	Bacteria
M01775:248:000000000-C8W97:1:1103:6642:3139	Allobaculum	Erysipelotrichaceae	Erysipelotrichales	Erysipelotrichia	Firmicutes	Bacteria
M01775:248:000000000-C8W97:1:1103:14229:3144	Clostridium sensu stricto	Clostridiaceae 1	Clostridiales	Clostridia	Firmicutes	Bacteria
M01775:248:000000000-C8W97:1:1103:19817:3192	Lachnospiracea_incertae_sedis	Lachnospiraceae	Clostridiales	Clostridia	Firmicutes	Bacteria
M01775:248:000000000-C8W97:1:1103:17097:3242	Allobaculum	Erysipelotrichaceae	Erysipelotrichales	Erysipelotrichia	Firmicutes	Bacteria
M01775:248:000000000-C8W97:1:1103:19822:3430	Clostridium sensu stricto	Clostridiaceae 1	Clostridiales	Clostridia	Firmicutes	Bacteria
M01775:248:000000000-C8W97:1:1103:10766:3433	Clostridium sensu stricto	Clostridiaceae 1	Clostridiales	Clostridia	Firmicutes	Bacteria
M01775:248:000000000-C8W97:1:1103:18403:3525	Turicibacter	Erysipelotrichaceae	Erysipelotrichales	Erysipelotrichia	Firmicutes	Bacteria
M01775:248:000000000-C8W97:1:1103:21562:3542	Allobaculum	Erysipelotrichaceae	Erysipelotrichales	Erysipelotrichia	Firmicutes	Bacteria
M01775:248:000000000-C8W97:1:1103:20956:3563	Turicibacter	Erysipelotrichaceae	Erysipelotrichales	Erysipelotrichia	Firmicutes	Bacteria
M01775:248:000000000-C8W97:1:1103:13340:3580	Clostridium sensu stricto	Clostridiaceae 1	Clostridiales	Clostridia	Firmicutes	Bacteria
M01775:248:000000000-C8W97:1:1103:16021:3581	Allobaculum	Erysipelotrichaceae	Erysipelotrichales	Erysipelotrichia	Firmicutes	Bacteria
M01775:248:000000000-C8W97:1:1103:22790:3597	Turicibacter	Erysipelotrichaceae	Erysipelotrichales	Erysipelotrichia	Firmicutes	Bacteria
M01775:248:000000000-C8W97:1:1103:23715:3617	Allobaculum	Erysipelotrichaceae	Erysipelotrichales	Erysipelotrichia	Firmicutes	Bacteria
M01775:248:000000000-C8W97:1:1103:18436:3640	Allobaculum	Erysipelotrichaceae	Erysipelotrichales	Erysipelotrichia	Firmicutes	Bacteria
M01775:248:000000000-C8W97:1:1103:13402:3673	Akkermansia	Verrucomicrobiaceae	Verrucomicrobiales	Verrucomicrobiae	Verrucomicrobia	Bacteria
M01775:248:000000000-C8W97:1:1103:22705:3689	Turicibacter	Erysipelotrichaceae	Erysipelotrichales	Erysipelotrichia	Firmicutes	Bacteria
M01775:248:000000000-C8W97:1:1103:10044:3722	Allobaculum	Erysipelotrichaceae	Erysipelotrichales	Erysipelotrichia	Firmicutes	Bacteria
M01775:248:000000000-C8W97:1:1103:17454:3768	Turicibacter	Erysipelotrichaceae	Erysipelotrichales	Erysipelotrichia	Firmicutes	Bacteria
M01775:248:000000000-C8W97:1:1103:17603:3783	Bilophila	Desulfovibrionaceae	Desulfovibrionales	Deltaproteobacteria	Proteobacteria	Bacteria
M01775:248:000000000-C8W97:1:1103:25946:3783	Allobaculum	Erysipelotrichaceae	Erysipelotrichales	Erysipelotrichia	Firmicutes	Bacteria
M01775:248:000000000-C8W97:1:1103:22511:3795	Allobaculum	Erysipelotrichaceae	Erysipelotrichales	Erysipelotrichia	Firmicutes	Bacteria
M01775:248:000000000-C8W97:1:1103:25465:3797	Eubacterium	Eubacteriaceae	Clostridiales	Clostridia	Firmicutes	Bacteria
M01775:248:000000000-C8W97:1:1103:7932:3850	Allobaculum	Erysipelotrichaceae	Erysipelotrichales	Erysipelotrichia	Firmicutes	Bacteria
M01775:248:000000000-C8W97:1:1103:22504:3851	Enterorhabdus	Coriobacteriaceae	Coriobacteriales	Actinobacteria	Actinobacteria	Bacteria
M01775:248:000000000-C8W97:1:1103:15305:3865	Turicibacter	Erysipelotrichaceae	Erysipelotrichales	Erysipelotrichia	Firmicutes	Bacteria
M01775:248:000000000-C8W97:1:1103:5598:3904	Allobaculum	Erysipelotrichaceae	Erysipelotrichales	Erysipelotrichia	Firmicutes	Bacteria
M01775:248:000000000-C8W97:1:1103:9410:3906	Clostridium sensu stricto	Clostridiaceae 1	Clostridiales	Clostridia	Firmicutes	Bacteria
M01775:248:000000000-C8W97:1:1103:16062:3961	Lactobacillus	Lactobacillaceae	Lactobacillales	Bacilli	Firmicutes	Bacteria
M01775:248:000000000-C8W97:1:1103:19477:3983	Clostridium sensu stricto	Clostridiaceae 1	Clostridiales	Clostridia	Firmicutes	Bacteria
M01775:248:000000000-C8W97:1:1103:14771:4001	Allobaculum	Erysipelotrichaceae	Erysipelotrichales	Erysipelotrichia	Firmicutes	Bacteria
M01775:248:000000000-C8W97:1:1103:6307:4005	Turicibacter	Erysipelotrichaceae	Erysipelotrichales	Erysipelotrichia	Firmicutes	Bacteria
M01775:248:000000000-C8W97:1:1103:6103:4037	Allobaculum	Erysipelotrichaceae	Erysipelotrichales	Erysipelotrichia	Firmicutes	Bacteria
M01775:248:000000000-C8W97:1:1103:16191:4084	Lactobacillus	Lactobacillaceae	Lactobacillales	Bacilli	Firmicutes	Bacteria
M01775:248:000000000-C8W97:1:1103:13021:4095	Clostridium sensu stricto	Clostridiaceae 1	Clostridiales	Clostridia	Firmicutes	Bacteria
M01775:248:000000000-C8W97:1:1103:12214:4133	Allobaculum	Erysipelotrichaceae	Erysipelotrichales	Erysipelotrichia	Firmicutes	Bacteria
M01775:248:000000000-C8W97:1:1103:12741:4141	Allobaculum	Erysipelotrichaceae	Erysipelotrichales	Erysipelotrichia	Firmicutes	Bacteria
M01775:248:000000000-C8W97:1:1103:14150:4157	Clostridium sensu stricto	Clostridiaceae 1	Clostridiales	Clostridia	Firmicutes	Bacteria
M01775:248:000000000-C8W97:1:1103:20266:4194	Turicibacter	Erysipelotrichaceae	Erysipelotrichales	Erysipelotrichia	Firmicutes	Bacteria
M01775:248:000000000-C8W97:1:1103:10366:4258	Allobaculum	Erysipelotrichaceae	Erysipelotrichales	Erysipelotrichia	Firmicutes	Bacteria
M01775:248:000000000-C8W97:1:1103:24866:4278	Allobaculum	Erysipelotrichaceae	Erysipelotrichales	Erysipelotrichia	Firmicutes	Bacteria
M01775:248:000000000-C8W97:1:1103:20920:4295	Allobaculum	Erysipelotrichaceae	Erysipelotrichales	Erysipelotrichia	Firmicutes	Bacteria
M01775:248:000000000-C8W97:1:1103:22884:4296	Clostridium sensu stricto	Clostridiaceae 1	Clostridiales	Clostridia	Firmicutes	Bacteria
M01775:248:000000000-C8W97:1:1103:24655:4319	Allobaculum	Erysipelotrichaceae	Erysipelotrichales	Erysipelotrichia	Firmicutes	Bacteria
M01775:248:000000000-C8W97:1:1103:23316:4373	Clostridium sensu stricto	Clostridiaceae 1	Clostridiales	Clostridia	Firmicutes	Bacteria
M01775:248:000000000-C8W97:1:1103:8537:4400	Clostridium sensu stricto	Clostridiaceae 1	Clostridiales	Clostridia	Firmicutes	Bacteria
M01775:248:000000000-C8W97:1:1103:5329:4407	Turicibacter	Erysipelotrichaceae	Erysipelotrichales	Erysipelotrichia	Firmicutes	Bacteria
M01775:248:000000000-C8W97:1:1103:24909:4433	Allobaculum	Erysipelotrichaceae	Erysipelotrichales	Erysipelotrichia	Firmicutes	Bacteria
M01775:248:000000000-C8W97:1:1103:5926:4443	Allobaculum	Erysipelotrichaceae	Erysipelotrichales	Erysipelotrichia	Firmicutes	Bacteria
M01775:248:000000000-C8W97:1:1103:9356:4453	Allobaculum	Erysipelotrichaceae	Erysipelotrichales	Erysipelotrichia	Firmicutes	Bacteria
M01775:248:000000000-C8W97:1:1103:26132:4482	Clostridium sensu stricto	Clostridiaceae 1	Clostridiales	Clostridia	Firmicutes	Bacteria
M01775:248:000000000-C8W97:1:1103:11205:4483	Clostridium sensu stricto	Clostridiaceae 1	Clostridiales	Clostridia	Firmicutes	Bacteria
M01775:248:000000000-C8W97:1:1103:16272:4511	Clostridium XlVa	Lachnospiraceae	Clostridiales	Clostridia	Firmicutes	Bacteria
M01775:248:000000000-C8W97:1:1103:23228:4524	Allobaculum	Erysipelotrichaceae	Erysipelotrichales	Erysipelotrichia	Firmicutes	Bacteria
M01775:248:000000000-C8W97:1:1103:10277:4537	Lactobacillus	Lactobacillaceae	Lactobacillales	Bacilli	Firmicutes	Bacteria
M01775:248:000000000-C8W97:1:1103:9672:4634	Clostridium XlVa	Lachnospiraceae	Clostridiales	Clostridia	Firmicutes	Bacteria
M01775:248:000000000-C8W97:1:1103:12529:4656	Allobaculum	Erysipelotrichaceae	Erysipelotrichales	Erysipelotrichia	Firmicutes	Bacteria
M01775:248:000000000-C8W97:1:1103:17318:4664	Turicibacter	Erysipelotrichaceae	Erysipelotrichales	Erysipelotrichia	Firmicutes	Bacteria
M01775:248:000000000-C8W97:1:1103:23593:4751	Allobaculum	Erysipelotrichaceae	Erysipelotrichales	Erysipelotrichia	Firmicutes	Bacteria
M01775:248:000000000-C8W97:1:1103:26076:4767	Clostridium sensu stricto	Clostridiaceae 1	Clostridiales	Clostridia	Firmicutes	Bacteria
M01775:248:000000000-C8W97:1:1103:6169:4774	Lactobacillus	Lactobacillaceae	Lactobacillales	Bacilli	Firmicutes	Bacteria
M01775:248:000000000-C8W97:1:1103:23880:4817	Clostridium XlVa	Lachnospiraceae	Clostridiales	Clostridia	Firmicutes	Bacteria
M01775:248:000000000-C8W97:1:1103:21551:4817	Alloprevotella	Prevotellaceae	Bacteroidales	Bacteroidia	Bacteroidetes	Bacteria
M01775:248:000000000-C8W97:1:1103:13680:4820	Allobaculum	Erysipelotrichaceae	Erysipelotrichales	Erysipelotrichia	Firmicutes	Bacteria
M01775:248:000000000-C8W97:1:1103:21057:4867	Lactobacillus	Lactobacillaceae	Lactobacillales	Bacilli	Firmicutes	Bacteria
M01775:248:000000000-C8W97:1:1103:20247:4872	Allobaculum	Erysipelotrichaceae	Erysipelotrichales	Erysipelotrichia	Firmicutes	Bacteria
M01775:248:000000000-C8W97:1:1103:10990:4890	Allobaculum	Erysipelotrichaceae	Erysipelotrichales	Erysipelotrichia	Firmicutes	Bacteria
M01775:248:000000000-C8W97:1:1103:8424:4909	Clostridium sensu stricto	Clostridiaceae 1	Clostridiales	Clostridia	Firmicutes	Bacteria
M01775:248:000000000-C8W97:1:1103:6808:4928	Bacteroides	Bacteroidaceae	Bacteroidales	Bacteroidia	Bacteroidetes	Bacteria
M01775:248:000000000-C8W97:1:1103:20108:4964	Lactobacillus	Lactobacillaceae	Lactobacillales	Bacilli	Firmicutes	Bacteria
M01775:248:000000000-C8W97:1:1103:13438:5010	Clostridium sensu stricto	Clostridiaceae 1	Clostridiales	Clostridia	Firmicutes	Bacteria
M01775:248:000000000-C8W97:1:1103:6594:5034	Turicibacter	Erysipelotrichaceae	Erysipelotrichales	Erysipelotrichia	Firmicutes	Bacteria
M01775:248:000000000-C8W97:1:1103:26192:5050	Allobaculum	Erysipelotrichaceae	Erysipelotrichales	Erysipelotrichia	Firmicutes	Bacteria
M01775:248:000000000-C8W97:1:1103:25635:5053	Clostridium sensu stricto	Clostridiaceae 1	Clostridiales	Clostridia	Firmicutes	Bacteria
M01775:248:000000000-C8W97:1:1103:10836:5078	Clostridium sensu stricto	Clostridiaceae 1	Clostridiales	Clostridia	Firmicutes	Bacteria
M01775:248:000000000-C8W97:1:1103:8303:5110	Clostridium sensu stricto	Clostridiaceae 1	Clostridiales	Clostridia	Firmicutes	Bacteria
M01775:248:000000000-C8W97:1:1103:10540:5123	Allobaculum	Erysipelotrichaceae	Erysipelotrichales	Erysipelotrichia	Firmicutes	Bacteria
M01775:248:000000000-C8W97:1:1103:6296:5127	Allobaculum	Erysipelotrichaceae	Erysipelotrichales	Erysipelotrichia	Firmicutes	Bacteria
M01775:248:000000000-C8W97:1:1103:5478:5144	Allobaculum	Erysipelotrichaceae	Erysipelotrichales	Erysipelotrichia	Firmicutes	Bacteria
M01775:248:000000000-C8W97:1:1103:7336:5147	Turicibacter	Erysipelotrichaceae	Erysipelotrichales	Erysipelotrichia	Firmicutes	Bacteria
M01775:248:000000000-C8W97:1:1103:5975:5163	Turicibacter	Erysipelotrichaceae	Erysipelotrichales	Erysipelotrichia	Firmicutes	Bacteria
M01775:248:000000000-C8W97:1:1103:9567:5176	Enterorhabdus	Coriobacteriaceae	Coriobacteriales	Actinobacteria	Actinobacteria	Bacteria
M01775:248:000000000-C8W97:1:1103:19111:5217	Akkermansia	Verrucomicrobiaceae	Verrucomicrobiales	Verrucomicrobiae	Verrucomicrobia	Bacteria
M01775:248:000000000-C8W97:1:1103:15305:5251	Clostridium sensu stricto	Clostridiaceae 1	Clostridiales	Clostridia	Firmicutes	Bacteria
M01775:248:000000000-C8W97:1:1103:14206:5268	Allobaculum	Erysipelotrichaceae	Erysipelotrichales	Erysipelotrichia	Firmicutes	Bacteria
M01775:248:000000000-C8W97:1:1103:11078:5314	Turicibacter	Erysipelotrichaceae	Erysipelotrichales	Erysipelotrichia	Firmicutes	Bacteria
M01775:248:000000000-C8W97:1:1103:26742:5319	Allobaculum	Erysipelotrichaceae	Erysipelotrichales	Erysipelotrichia	Firmicutes	Bacteria
M01775:248:000000000-C8W97:1:1103:24982:5324	Akkermansia	Verrucomicrobiaceae	Verrucomicrobiales	Verrucomicrobiae	Verrucomicrobia	Bacteria
M01775:248:000000000-C8W97:1:1103:25078:5393	Allobaculum	Erysipelotrichaceae	Erysipelotrichales	Erysipelotrichia	Firmicutes	Bacteria
M01775:248:000000000-C8W97:1:1103:12890:5396	Allobaculum	Erysipelotrichaceae	Erysipelotrichales	Erysipelotrichia	Firmicutes	Bacteria
M01775:248:000000000-C8W97:1:1103:15507:5428	Lactobacillus	Lactobacillaceae	Lactobacillales	Bacilli	Firmicutes	Bacteria
M01775:248:000000000-C8W97:1:1103:9429:5500	Turicibacter	Erysipelotrichaceae	Erysipelotrichales	Erysipelotrichia	Firmicutes	Bacteria
M01775:248:000000000-C8W97:1:1103:25674:5518	Lactobacillus	Lactobacillaceae	Lactobacillales	Bacilli	Firmicutes	Bacteria
M01775:248:000000000-C8W97:1:1103:5718:5519	Allobaculum	Erysipelotrichaceae	Erysipelotrichales	Erysipelotrichia	Firmicutes	Bacteria
M01775:248:000000000-C8W97:1:1103:13070:5537	Allobaculum	Erysipelotrichaceae	Erysipelotrichales	Erysipelotrichia	Firmicutes	Bacteria
M01775:248:000000000-C8W97:1:1103:13551:5604	Allobaculum	Erysipelotrichaceae	Erysipelotrichales	Erysipelotrichia	Firmicutes	Bacteria
M01775:248:000000000-C8W97:1:1103:8471:5644	Turicibacter	Erysipelotrichaceae	Erysipelotrichales	Erysipelotrichia	Firmicutes	Bacteria
M01775:248:000000000-C8W97:1:1103:23829:5651	Allobaculum	Erysipelotrichaceae	Erysipelotrichales	Erysipelotrichia	Firmicutes	Bacteria
M01775:248:000000000-C8W97:1:1103:17902:5661	Clostridium sensu stricto	Clostridiaceae 1	Clostridiales	Clostridia	Firmicutes	Bacteria
M01775:248:000000000-C8W97:1:1103:19876:5732	Eubacterium	Eubacteriaceae	Clostridiales	Clostridia	Firmicutes	Bacteria
M01775:248:000000000-C8W97:1:1103:17374:5771	Lactobacillus	Lactobacillaceae	Lactobacillales	Bacilli	Firmicutes	Bacteria
M01775:248:000000000-C8W97:1:1103:6567:5785	Clostridium sensu stricto	Clostridiaceae 1	Clostridiales	Clostridia	Firmicutes	Bacteria
M01775:248:000000000-C8W97:1:1103:7479:5791	Clostridium sensu stricto	Clostridiaceae 1	Clostridiales	Clostridia	Firmicutes	Bacteria
M01775:248:000000000-C8W97:1:1103:21114:5807	Clostridium sensu stricto	Clostridiaceae 1	Clostridiales	Clostridia	Firmicutes	Bacteria
M01775:248:000000000-C8W97:1:1103:17244:5809	Clostridium sensu stricto	Clostridiaceae 1	Clostridiales	Clostridia	Firmicutes	Bacteria
M01775:248:000000000-C8W97:1:1103:15831:5843	Clostridium sensu stricto	Clostridiaceae 1	Clostridiales	Clostridia	Firmicutes	Bacteria
M01775:248:000000000-C8W97:1:1103:17908:5912	Lactobacillus	Lactobacillaceae	Lactobacillales	Bacilli	Firmicutes	Bacteria
M01775:248:000000000-C8W97:1:1103:14850:5922	Clostridium XlVa	Lachnospiraceae	Clostridiales	Clostridia	Firmicutes	Bacteria
M01775:248:000000000-C8W97:1:1103:5745:5946	Clostridium sensu stricto	Clostridiaceae 1	Clostridiales	Clostridia	Firmicutes	Bacteria
M01775:248:000000000-C8W97:1:1103:4306:5996	Allobaculum	Erysipelotrichaceae	Erysipelotrichales	Erysipelotrichia	Firmicutes	Bacteria
M01775:248:000000000-C8W97:1:1103:17948:6022	Allobaculum	Erysipelotrichaceae	Erysipelotrichales	Erysipelotrichia	Firmicutes	Bacteria
M01775:248:000000000-C8W97:1:1103:8345:6036	Allobaculum	Erysipelotrichaceae	Erysipelotrichales	Erysipelotrichia	Firmicutes	Bacteria
M01775:248:000000000-C8W97:1:1103:19426:6077	Allobaculum	Erysipelotrichaceae	Erysipelotrichales	Erysipelotrichia	Firmicutes	Bacteria
M01775:248:000000000-C8W97:1:1103:21199:6079	Clostridium sensu stricto	Clostridiaceae 1	Clostridiales	Clostridia	Firmicutes	Bacteria
M01775:248:000000000-C8W97:1:1103:27320:6093	Clostridium sensu stricto	Clostridiaceae 1	Clostridiales	Clostridia	Firmicutes	Bacteria
M01775:248:000000000-C8W97:1:1103:19812:6144	Allobaculum	Erysipelotrichaceae	Erysipelotrichales	Erysipelotrichia	Firmicutes	Bacteria
M01775:248:000000000-C8W97:1:1103:25117:6150	Allobaculum	Erysipelotrichaceae	Erysipelotrichales	Erysipelotrichia	Firmicutes	Bacteria
M01775:248:000000000-C8W97:1:1103:15044:6156	Allobaculum	Erysipelotrichaceae	Erysipelotrichales	Erysipelotrichia	Firmicutes	Bacteria
M01775:248:000000000-C8W97:1:1103:17239:6166	Bilophila	Desulfovibrionaceae	Desulfovibrionales	Deltaproteobacteria	Proteobacteria	Bacteria
M01775:248:000000000-C8W97:1:1103:20696:6222	Clostridium sensu stricto	Clostridiaceae 1	Clostridiales	Clostridia	Firmicutes	Bacteria
M01775:248:000000000-C8W97:1:1103:17729:6260	Allobaculum	Erysipelotrichaceae	Erysipelotrichales	Erysipelotrichia	Firmicutes	Bacteria
M01775:248:000000000-C8W97:1:1103:25232:6263	Allobaculum	Erysipelotrichaceae	Erysipelotrichales	Erysipelotrichia	Firmicutes	Bacteria
M01775:248:000000000-C8W97:1:1103:25025:6281	Allobaculum	Erysipelotrichaceae	Erysipelotrichales	Erysipelotrichia	Firmicutes	Bacteria
M01775:248:000000000-C8W97:1:1103:6688:6290	Turicibacter	Erysipelotrichaceae	Erysipelotrichales	Erysipelotrichia	Firmicutes	Bacteria
M01775:248:000000000-C8W97:1:1103:13142:6353	Clostridium sensu stricto	Clostridiaceae 1	Clostridiales	Clostridia	Firmicutes	Bacteria
M01775:248:000000000-C8W97:1:1103:8705:6369	Turicibacter	Erysipelotrichaceae	Erysipelotrichales	Erysipelotrichia	Firmicutes	Bacteria
M01775:248:000000000-C8W97:1:1103:13219:6376	Lactobacillus	Lactobacillaceae	Lactobacillales	Bacilli	Firmicutes	Bacteria
M01775:248:000000000-C8W97:1:1103:16733:6385	Allobaculum	Erysipelotrichaceae	Erysipelotrichales	Erysipelotrichia	Firmicutes	Bacteria
M01775:248:000000000-C8W97:1:1103:6863:6401	Allobaculum	Erysipelotrichaceae	Erysipelotrichales	Erysipelotrichia	Firmicutes	Bacteria
M01775:248:000000000-C8W97:1:1103:24074:6427	Clostridium sensu stricto	Clostridiaceae 1	Clostridiales	Clostridia	Firmicutes	Bacteria
M01775:248:000000000-C8W97:1:1103:27326:6438	Clostridium sensu stricto	Clostridiaceae 1	Clostridiales	Clostridia	Firmicutes	Bacteria
M01775:248:000000000-C8W97:1:1103:9643:6463	Lachnospiracea_incertae_sedis	Lachnospiraceae	Clostridiales	Clostridia	Firmicutes	Bacteria
M01775:248:000000000-C8W97:1:1103:6008:6481	Turicibacter	Erysipelotrichaceae	Erysipelotrichales	Erysipelotrichia	Firmicutes	Bacteria
M01775:248:000000000-C8W97:1:1103:19525:6519	Allobaculum	Erysipelotrichaceae	Erysipelotrichales	Erysipelotrichia	Firmicutes	Bacteria
M01775:248:000000000-C8W97:1:1103:13856:6525	Allobaculum	Erysipelotrichaceae	Erysipelotrichales	Erysipelotrichia	Firmicutes	Bacteria
M01775:248:000000000-C8W97:1:1103:4368:6540	Allobaculum	Erysipelotrichaceae	Erysipelotrichales	Erysipelotrichia	Firmicutes	Bacteria
M01775:248:000000000-C8W97:1:1103:19195:6571	Clostridium sensu stricto	Clostridiaceae 1	Clostridiales	Clostridia	Firmicutes	Bacteria
M01775:248:000000000-C8W97:1:1103:9525:6583	Allobaculum	Erysipelotrichaceae	Erysipelotrichales	Erysipelotrichia	Firmicutes	Bacteria
M01775:248:000000000-C8W97:1:1103:21220:6612	Lactobacillus	Lactobacillaceae	Lactobacillales	Bacilli	Firmicutes	Bacteria
M01775:248:000000000-C8W97:1:1103:10896:6625	Clostridium sensu stricto	Clostridiaceae 1	Clostridiales	Clostridia	Firmicutes	Bacteria
M01775:248:000000000-C8W97:1:1103:9207:6654	Clostridium sensu stricto	Clostridiaceae 1	Clostridiales	Clostridia	Firmicutes	Bacteria
M01775:248:000000000-C8W97:1:1103:26150:6689	Allobaculum	Erysipelotrichaceae	Erysipelotrichales	Erysipelotrichia	Firmicutes	Bacteria
M01775:248:000000000-C8W97:1:1103:8798:6755	Allobaculum	Erysipelotrichaceae	Erysipelotrichales	Erysipelotrichia	Firmicutes	Bacteria
M01775:248:000000000-C8W97:1:1103:5465:6777	Allobaculum	Erysipelotrichaceae	Erysipelotrichales	Erysipelotrichia	Firmicutes	Bacteria
M01775:248:000000000-C8W97:1:1103:20190:6778	Turicibacter	Erysipelotrichaceae	Erysipelotrichales	Erysipelotrichia	Firmicutes	Bacteria
M01775:248:000000000-C8W97:1:1103:17263:6784	Clostridium sensu stricto	Clostridiaceae 1	Clostridiales	Clostridia	Firmicutes	Bacteria
M01775:248:000000000-C8W97:1:1103:10213:6791	Allobaculum	Erysipelotrichaceae	Erysipelotrichales	Erysipelotrichia	Firmicutes	Bacteria
M01775:248:000000000-C8W97:1:1103:21740:6791	Turicibacter	Erysipelotrichaceae	Erysipelotrichales	Erysipelotrichia	Firmicutes	Bacteria
M01775:248:000000000-C8W97:1:1103:19942:6804	Allobaculum	Erysipelotrichaceae	Erysipelotrichales	Erysipelotrichia	Firmicutes	Bacteria
M01775:248:000000000-C8W97:1:1103:11869:6820	Clostridium sensu stricto	Clostridiaceae 1	Clostridiales	Clostridia	Firmicutes	Bacteria
M01775:248:000000000-C8W97:1:1103:16869:6845	Akkermansia	Verrucomicrobiaceae	Verrucomicrobiales	Verrucomicrobiae	Verrucomicrobia	Bacteria
M01775:248:000000000-C8W97:1:1103:17154:6857	Turicibacter	Erysipelotrichaceae	Erysipelotrichales	Erysipelotrichia	Firmicutes	Bacteria
M01775:248:000000000-C8W97:1:1103:17014:6884	Clostridium sensu stricto	Clostridiaceae 1	Clostridiales	Clostridia	Firmicutes	Bacteria
M01775:248:000000000-C8W97:1:1103:7547:6894	Turicibacter	Erysipelotrichaceae	Erysipelotrichales	Erysipelotrichia	Firmicutes	Bacteria
M01775:248:000000000-C8W97:1:1103:11106:6951	Allobaculum	Erysipelotrichaceae	Erysipelotrichales	Erysipelotrichia	Firmicutes	Bacteria
M01775:248:000000000-C8W97:1:1103:17943:6955	Allobaculum	Erysipelotrichaceae	Erysipelotrichales	Erysipelotrichia	Firmicutes	Bacteria
M01775:248:000000000-C8W97:1:1103:27567:6960	Coprococcus	Lachnospiraceae	Clostridiales	Clostridia	Firmicutes	Bacteria
M01775:248:000000000-C8W97:1:1103:23295:6962	Turicibacter	Erysipelotrichaceae	Erysipelotrichales	Erysipelotrichia	Firmicutes	Bacteria
M01775:248:000000000-C8W97:1:1103:17659:6963	Allobaculum	Erysipelotrichaceae	Erysipelotrichales	Erysipelotrichia	Firmicutes	Bacteria
M01775:248:000000000-C8W97:1:1103:17517:6970	Turicibacter	Erysipelotrichaceae	Erysipelotrichales	Erysipelotrichia	Firmicutes	Bacteria
M01775:248:000000000-C8W97:1:1103:21141:6978	Turicibacter	Erysipelotrichaceae	Erysipelotrichales	Erysipelotrichia	Firmicutes	Bacteria
M01775:248:000000000-C8W97:1:1103:5159:6995	Allobaculum	Erysipelotrichaceae	Erysipelotrichales	Erysipelotrichia	Firmicutes	Bacteria
M01775:248:000000000-C8W97:1:1103:15607:6998	Akkermansia	Verrucomicrobiaceae	Verrucomicrobiales	Verrucomicrobiae	Verrucomicrobia	Bacteria
M01775:248:000000000-C8W97:1:1103:23981:7042	Marvinbryantia	Lachnospiraceae	Clostridiales	Clostridia	Firmicutes	Bacteria
M01775:248:000000000-C8W97:1:1103:23032:7087	Turicibacter	Erysipelotrichaceae	Erysipelotrichales	Erysipelotrichia	Firmicutes	Bacteria
M01775:248:000000000-C8W97:1:1103:14098:7096	Allobaculum	Erysipelotrichaceae	Erysipelotrichales	Erysipelotrichia	Firmicutes	Bacteria
M01775:248:000000000-C8W97:1:1103:19305:7098	Turicibacter	Erysipelotrichaceae	Erysipelotrichales	Erysipelotrichia	Firmicutes	Bacteria
M01775:248:000000000-C8W97:1:1103:20760:7105	Clostridium sensu stricto	Clostridiaceae 1	Clostridiales	Clostridia	Firmicutes	Bacteria
M01775:248:000000000-C8W97:1:1103:11590:7135	Clostridium sensu stricto	Clostridiaceae 1	Clostridiales	Clostridia	Firmicutes	Bacteria
M01775:248:000000000-C8W97:1:1103:17819:7154	Allobaculum	Erysipelotrichaceae	Erysipelotrichales	Erysipelotrichia	Firmicutes	Bacteria
M01775:248:000000000-C8W97:1:1103:11883:7173	Clostridium sensu stricto	Clostridiaceae 1	Clostridiales	Clostridia	Firmicutes	Bacteria
M01775:248:000000000-C8W97:1:1103:26160:7180	Clostridium sensu stricto	Clostridiaceae 1	Clostridiales	Clostridia	Firmicutes	Bacteria
M01775:248:000000000-C8W97:1:1103:18117:7202	Allobaculum	Erysipelotrichaceae	Erysipelotrichales	Erysipelotrichia	Firmicutes	Bacteria
M01775:248:000000000-C8W97:1:1103:8467:7205	Allobaculum	Erysipelotrichaceae	Erysipelotrichales	Erysipelotrichia	Firmicutes	Bacteria
M01775:248:000000000-C8W97:1:1103:6219:7208	Allobaculum	Erysipelotrichaceae	Erysipelotrichales	Erysipelotrichia	Firmicutes	Bacteria
M01775:248:000000000-C8W97:1:1103:19113:7210	Clostridium sensu stricto	Clostridiaceae 1	Clostridiales	Clostridia	Firmicutes	Bacteria
M01775:248:000000000-C8W97:1:1103:22711:7247	Turicibacter	Erysipelotrichaceae	Erysipelotrichales	Erysipelotrichia	Firmicutes	Bacteria
M01775:248:000000000-C8W97:1:1103:19446:7256	Allobaculum	Erysipelotrichaceae	Erysipelotrichales	Erysipelotrichia	Firmicutes	Bacteria
M01775:248:000000000-C8W97:1:1103:16106:7273	Lactobacillus	Lactobacillaceae	Lactobacillales	Bacilli	Firmicutes	Bacteria
M01775:248:000000000-C8W97:1:1103:15928:7302	Allobaculum	Erysipelotrichaceae	Erysipelotrichales	Erysipelotrichia	Firmicutes	Bacteria
M01775:248:000000000-C8W97:1:1103:8503:7302	Lactobacillus	Lactobacillaceae	Lactobacillales	Bacilli	Firmicutes	Bacteria
M01775:248:000000000-C8W97:1:1103:5151:7306	Turicibacter	Erysipelotrichaceae	Erysipelotrichales	Erysipelotrichia	Firmicutes	Bacteria
M01775:248:000000000-C8W97:1:1103:20376:7320	Allobaculum	Erysipelotrichaceae	Erysipelotrichales	Erysipelotrichia	Firmicutes	Bacteria
M01775:248:000000000-C8W97:1:1103:22477:7331	Allobaculum	Erysipelotrichaceae	Erysipelotrichales	Erysipelotrichia	Firmicutes	Bacteria
M01775:248:000000000-C8W97:1:1103:20429:7344	Turicibacter	Erysipelotrichaceae	Erysipelotrichales	Erysipelotrichia	Firmicutes	Bacteria
M01775:248:000000000-C8W97:1:1103:20693:7345	Akkermansia	Verrucomicrobiaceae	Verrucomicrobiales	Verrucomicrobiae	Verrucomicrobia	Bacteria
M01775:248:000000000-C8W97:1:1103:20982:7363	Turicibacter	Erysipelotrichaceae	Erysipelotrichales	Erysipelotrichia	Firmicutes	Bacteria
M01775:248:000000000-C8W97:1:1103:11993:7386	Clostridium sensu stricto	Clostridiaceae 1	Clostridiales	Clostridia	Firmicutes	Bacteria
M01775:248:000000000-C8W97:1:1103:9906:7436	Allobaculum	Erysipelotrichaceae	Erysipelotrichales	Erysipelotrichia	Firmicutes	Bacteria
M01775:248:000000000-C8W97:1:1103:17015:7441	Allobaculum	Erysipelotrichaceae	Erysipelotrichales	Erysipelotrichia	Firmicutes	Bacteria
M01775:248:000000000-C8W97:1:1103:10898:7485	Lactobacillus	Lactobacillaceae	Lactobacillales	Bacilli	Firmicutes	Bacteria
M01775:248:000000000-C8W97:1:1103:22584:7486	Clostridium sensu stricto	Clostridiaceae 1	Clostridiales	Clostridia	Firmicutes	Bacteria
M01775:248:000000000-C8W97:1:1103:25332:7488	Allobaculum	Erysipelotrichaceae	Erysipelotrichales	Erysipelotrichia	Firmicutes	Bacteria
M01775:248:000000000-C8W97:1:1103:22316:7493	Allobaculum	Erysipelotrichaceae	Erysipelotrichales	Erysipelotrichia	Firmicutes	Bacteria
M01775:248:000000000-C8W97:1:1103:6573:7495	Akkermansia	Verrucomicrobiaceae	Verrucomicrobiales	Verrucomicrobiae	Verrucomicrobia	Bacteria
M01775:248:000000000-C8W97:1:1103:14305:7501	Turicibacter	Erysipelotrichaceae	Erysipelotrichales	Erysipelotrichia	Firmicutes	Bacteria
M01775:248:000000000-C8W97:1:1103:18957:7513	Allobaculum	Erysipelotrichaceae	Erysipelotrichales	Erysipelotrichia	Firmicutes	Bacteria
M01775:248:000000000-C8W97:1:1103:27429:7517	Allobaculum	Erysipelotrichaceae	Erysipelotrichales	Erysipelotrichia	Firmicutes	Bacteria
M01775:248:000000000-C8W97:1:1103:19260:7541	Allobaculum	Erysipelotrichaceae	Erysipelotrichales	Erysipelotrichia	Firmicutes	Bacteria
M01775:248:000000000-C8W97:1:1103:4517:7578	Clostridium sensu stricto	Clostridiaceae 1	Clostridiales	Clostridia	Firmicutes	Bacteria
M01775:248:000000000-C8W97:1:1103:12328:7580	Clostridium sensu stricto	Clostridiaceae 1	Clostridiales	Clostridia	Firmicutes	Bacteria
M01775:248:000000000-C8W97:1:1103:22723:7651	Clostridium sensu stricto	Clostridiaceae 1	Clostridiales	Clostridia	Firmicutes	Bacteria
M01775:248:000000000-C8W97:1:1103:4240:7652	Allobaculum	Erysipelotrichaceae	Erysipelotrichales	Erysipelotrichia	Firmicutes	Bacteria
M01775:248:000000000-C8W97:1:1103:27612:7663	Allobaculum	Erysipelotrichaceae	Erysipelotrichales	Erysipelotrichia	Firmicutes	Bacteria
M01775:248:000000000-C8W97:1:1103:3297:7724	Turicibacter	Erysipelotrichaceae	Erysipelotrichales	Erysipelotrichia	Firmicutes	Bacteria
M01775:248:000000000-C8W97:1:1103:8845:7753	Clostridium sensu stricto	Clostridiaceae 1	Clostridiales	Clostridia	Firmicutes	Bacteria
M01775:248:000000000-C8W97:1:1103:21211:7783	Clostridium sensu stricto	Clostridiaceae 1	Clostridiales	Clostridia	Firmicutes	Bacteria
M01775:248:000000000-C8W97:1:1103:24105:7839	Clostridium sensu stricto	Clostridiaceae 1	Clostridiales	Clostridia	Firmicutes	Bacteria
M01775:248:000000000-C8W97:1:1103:18121:7881	Allobaculum	Erysipelotrichaceae	Erysipelotrichales	Erysipelotrichia	Firmicutes	Bacteria
M01775:248:000000000-C8W97:1:1103:12987:7934	Turicibacter	Erysipelotrichaceae	Erysipelotrichales	Erysipelotrichia	Firmicutes	Bacteria
M01775:248:000000000-C8W97:1:1103:19849:7963	Clostridium sensu stricto	Clostridiaceae 1	Clostridiales	Clostridia	Firmicutes	Bacteria
M01775:248:000000000-C8W97:1:1103:19748:7983	Lactococcus	Streptococcaceae	Lactobacillales	Bacilli	Firmicutes	Bacteria
M01775:248:000000000-C8W97:1:1103:7855:7995	Allobaculum	Erysipelotrichaceae	Erysipelotrichales	Erysipelotrichia	Firmicutes	Bacteria
M01775:248:000000000-C8W97:1:1103:12595:8016	Clostridium sensu stricto	Clostridiaceae 1	Clostridiales	Clostridia	Firmicutes	Bacteria
M01775:248:000000000-C8W97:1:1103:8492:8049	Mucispirillum	Deferribacteraceae	Deferribacterales	Deferribacteres	Deferribacteres	Bacteria
M01775:248:000000000-C8W97:1:1103:5302:8103	Allobaculum	Erysipelotrichaceae	Erysipelotrichales	Erysipelotrichia	Firmicutes	Bacteria
M01775:248:000000000-C8W97:1:1103:22481:8123	Turicibacter	Erysipelotrichaceae	Erysipelotrichales	Erysipelotrichia	Firmicutes	Bacteria
M01775:248:000000000-C8W97:1:1103:4092:8135	Turicibacter	Erysipelotrichaceae	Erysipelotrichales	Erysipelotrichia	Firmicutes	Bacteria
M01775:248:000000000-C8W97:1:1103:15409:8136	Clostridium sensu stricto	Clostridiaceae 1	Clostridiales	Clostridia	Firmicutes	Bacteria
M01775:248:000000000-C8W97:1:1103:27465:8141	Allobaculum	Erysipelotrichaceae	Erysipelotrichales	Erysipelotrichia	Firmicutes	Bacteria
M01775:248:000000000-C8W97:1:1103:11986:8161	Turicibacter	Erysipelotrichaceae	Erysipelotrichales	Erysipelotrichia	Firmicutes	Bacteria
M01775:248:000000000-C8W97:1:1103:6912:8204	Turicibacter	Erysipelotrichaceae	Erysipelotrichales	Erysipelotrichia	Firmicutes	Bacteria
M01775:248:000000000-C8W97:1:1103:14116:8268	Clostridium sensu stricto	Clostridiaceae 1	Clostridiales	Clostridia	Firmicutes	Bacteria
M01775:248:000000000-C8W97:1:1103:16783:8274	Allobaculum	Erysipelotrichaceae	Erysipelotrichales	Erysipelotrichia	Firmicutes	Bacteria
M01775:248:000000000-C8W97:1:1103:20885:8312	Clostridium sensu stricto	Clostridiaceae 1	Clostridiales	Clostridia	Firmicutes	Bacteria
M01775:248:000000000-C8W97:1:1103:13408:8313	Allobaculum	Erysipelotrichaceae	Erysipelotrichales	Erysipelotrichia	Firmicutes	Bacteria
M01775:248:000000000-C8W97:1:1103:27923:8321	Clostridium sensu stricto	Clostridiaceae 1	Clostridiales	Clostridia	Firmicutes	Bacteria
M01775:248:000000000-C8W97:1:1103:24697:8345	Allobaculum	Erysipelotrichaceae	Erysipelotrichales	Erysipelotrichia	Firmicutes	Bacteria
M01775:248:000000000-C8W97:1:1103:12315:8356	Lactobacillus	Lactobacillaceae	Lactobacillales	Bacilli	Firmicutes	Bacteria
M01775:248:000000000-C8W97:1:1103:27557:8368	Clostridium sensu stricto	Clostridiaceae 1	Clostridiales	Clostridia	Firmicutes	Bacteria
M01775:248:000000000-C8W97:1:1103:19929:8382	Clostridium sensu stricto	Clostridiaceae 1	Clostridiales	Clostridia	Firmicutes	Bacteria
M01775:248:000000000-C8W97:1:1103:11553:8390	Allobaculum	Erysipelotrichaceae	Erysipelotrichales	Erysipelotrichia	Firmicutes	Bacteria
M01775:248:000000000-C8W97:1:1103:28782:8450	Clostridium XlVa	Lachnospiraceae	Clostridiales	Clostridia	Firmicutes	Bacteria
M01775:248:000000000-C8W97:1:1103:20865:8473	Eubacterium	Eubacteriaceae	Clostridiales	Clostridia	Firmicutes	Bacteria
M01775:248:000000000-C8W97:1:1103:21655:8494	Allobaculum	Erysipelotrichaceae	Erysipelotrichales	Erysipelotrichia	Firmicutes	Bacteria
M01775:248:000000000-C8W97:1:1103:12987:8506	Allobaculum	Erysipelotrichaceae	Erysipelotrichales	Erysipelotrichia	Firmicutes	Bacteria
M01775:248:000000000-C8W97:1:1103:5884:8541	Allobaculum	Erysipelotrichaceae	Erysipelotrichales	Erysipelotrichia	Firmicutes	Bacteria
M01775:248:000000000-C8W97:1:1103:24368:8544	Lactobacillus	Lactobacillaceae	Lactobacillales	Bacilli	Firmicutes	Bacteria
M01775:248:000000000-C8W97:1:1103:28126:8580	Clostridium sensu stricto	Clostridiaceae 1	Clostridiales	Clostridia	Firmicutes	Bacteria
M01775:248:000000000-C8W97:1:1103:23319:8600	Clostridium sensu stricto	Clostridiaceae 1	Clostridiales	Clostridia	Firmicutes	Bacteria
M01775:248:000000000-C8W97:1:1103:6279:8627	Allobaculum	Erysipelotrichaceae	Erysipelotrichales	Erysipelotrichia	Firmicutes	Bacteria
M01775:248:000000000-C8W97:1:1103:21763:8641	Turicibacter	Erysipelotrichaceae	Erysipelotrichales	Erysipelotrichia	Firmicutes	Bacteria
M01775:248:000000000-C8W97:1:1103:22399:8668	Allobaculum	Erysipelotrichaceae	Erysipelotrichales	Erysipelotrichia	Firmicutes	Bacteria
M01775:248:000000000-C8W97:1:1103:5553:8738	Lactobacillus	Lactobacillaceae	Lactobacillales	Bacilli	Firmicutes	Bacteria
M01775:248:000000000-C8W97:1:1103:20139:8746	Pseudoflavonifractor	Ruminococcaceae	Clostridiales	Clostridia	Firmicutes	Bacteria
M01775:248:000000000-C8W97:1:1103:16812:8747	Clostridium sensu stricto	Clostridiaceae 1	Clostridiales	Clostridia	Firmicutes	Bacteria
M01775:248:000000000-C8W97:1:1103:12078:8784	Turicibacter	Erysipelotrichaceae	Erysipelotrichales	Erysipelotrichia	Firmicutes	Bacteria
M01775:248:000000000-C8W97:1:1103:17358:8805	Clostridium XlVb	Lachnospiraceae	Clostridiales	Clostridia	Firmicutes	Bacteria
M01775:248:000000000-C8W97:1:1103:12135:8814	Allobaculum	Erysipelotrichaceae	Erysipelotrichales	Erysipelotrichia	Firmicutes	Bacteria
M01775:248:000000000-C8W97:1:1103:21350:8816	Allobaculum	Erysipelotrichaceae	Erysipelotrichales	Erysipelotrichia	Firmicutes	Bacteria
M01775:248:000000000-C8W97:1:1103:7121:8831	Allobaculum	Erysipelotrichaceae	Erysipelotrichales	Erysipelotrichia	Firmicutes	Bacteria
M01775:248:000000000-C8W97:1:1103:11621:8836	Clostridium sensu stricto	Clostridiaceae 1	Clostridiales	Clostridia	Firmicutes	Bacteria
M01775:248:000000000-C8W97:1:1103:23670:8860	Clostridium sensu stricto	Clostridiaceae 1	Clostridiales	Clostridia	Firmicutes	Bacteria
M01775:248:000000000-C8W97:1:1103:17618:8878	Clostridium sensu stricto	Clostridiaceae 1	Clostridiales	Clostridia	Firmicutes	Bacteria
M01775:248:000000000-C8W97:1:1103:5630:8928	Allobaculum	Erysipelotrichaceae	Erysipelotrichales	Erysipelotrichia	Firmicutes	Bacteria
M01775:248:000000000-C8W97:1:1103:26806:8939	Clostridium sensu stricto	Clostridiaceae 1	Clostridiales	Clostridia	Firmicutes	Bacteria
M01775:248:000000000-C8W97:1:1103:19387:8949	Clostridium sensu stricto	Clostridiaceae 1	Clostridiales	Clostridia	Firmicutes	Bacteria
M01775:248:000000000-C8W97:1:1103:6224:8956	Clostridium sensu stricto	Clostridiaceae 1	Clostridiales	Clostridia	Firmicutes	Bacteria
M01775:248:000000000-C8W97:1:1103:23293:8960	Allobaculum	Erysipelotrichaceae	Erysipelotrichales	Erysipelotrichia	Firmicutes	Bacteria
M01775:248:000000000-C8W97:1:1103:25299:8967	Allobaculum	Erysipelotrichaceae	Erysipelotrichales	Erysipelotrichia	Firmicutes	Bacteria
M01775:248:000000000-C8W97:1:1103:16679:8974	Clostridium sensu stricto	Clostridiaceae 1	Clostridiales	Clostridia	Firmicutes	Bacteria
M01775:248:000000000-C8W97:1:1103:10719:8974	Clostridium XlVa	Lachnospiraceae	Clostridiales	Clostridia	Firmicutes	Bacteria
M01775:248:000000000-C8W97:1:1103:19065:8978	Allobaculum	Erysipelotrichaceae	Erysipelotrichales	Erysipelotrichia	Firmicutes	Bacteria
M01775:248:000000000-C8W97:1:1103:18482:8994	Allobaculum	Erysipelotrichaceae	Erysipelotrichales	Erysipelotrichia	Firmicutes	Bacteria
M01775:248:000000000-C8W97:1:1103:17718:9011	Allobaculum	Erysipelotrichaceae	Erysipelotrichales	Erysipelotrichia	Firmicutes	Bacteria
M01775:248:000000000-C8W97:1:1103:24273:9021	Allobaculum	Erysipelotrichaceae	Erysipelotrichales	Erysipelotrichia	Firmicutes	Bacteria
M01775:248:000000000-C8W97:1:1103:5101:9023	Allobaculum	Erysipelotrichaceae	Erysipelotrichales	Erysipelotrichia	Firmicutes	Bacteria
M01775:248:000000000-C8W97:1:1103:5581:9052	Clostridium sensu stricto	Clostridiaceae 1	Clostridiales	Clostridia	Firmicutes	Bacteria
M01775:248:000000000-C8W97:1:1103:16301:9057	Allobaculum	Erysipelotrichaceae	Erysipelotrichales	Erysipelotrichia	Firmicutes	Bacteria
M01775:248:000000000-C8W97:1:1103:11760:9057	Turicibacter	Erysipelotrichaceae	Erysipelotrichales	Erysipelotrichia	Firmicutes	Bacteria
M01775:248:000000000-C8W97:1:1103:11610:9059	Allobaculum	Erysipelotrichaceae	Erysipelotrichales	Erysipelotrichia	Firmicutes	Bacteria
M01775:248:000000000-C8W97:1:1103:9703:9107	Clostridium sensu stricto	Clostridiaceae 1	Clostridiales	Clostridia	Firmicutes	Bacteria
M01775:248:000000000-C8W97:1:1103:14388:9113	Allobaculum	Erysipelotrichaceae	Erysipelotrichales	Erysipelotrichia	Firmicutes	Bacteria
M01775:248:000000000-C8W97:1:1103:19186:9118	Enterorhabdus	Coriobacteriaceae	Coriobacteriales	Actinobacteria	Actinobacteria	Bacteria
M01775:248:000000000-C8W97:1:1103:7878:9134	Allobaculum	Erysipelotrichaceae	Erysipelotrichales	Erysipelotrichia	Firmicutes	Bacteria
M01775:248:000000000-C8W97:1:1103:4978:9136	Clostridium sensu stricto	Clostridiaceae 1	Clostridiales	Clostridia	Firmicutes	Bacteria
M01775:248:000000000-C8W97:1:1103:10576:9172	Turicibacter	Erysipelotrichaceae	Erysipelotrichales	Erysipelotrichia	Firmicutes	Bacteria
M01775:248:000000000-C8W97:1:1103:28432:9183	Turicibacter	Erysipelotrichaceae	Erysipelotrichales	Erysipelotrichia	Firmicutes	Bacteria
M01775:248:000000000-C8W97:1:1103:23958:9194	Turicibacter	Erysipelotrichaceae	Erysipelotrichales	Erysipelotrichia	Firmicutes	Bacteria
M01775:248:000000000-C8W97:1:1103:5142:9210	Lactobacillus	Lactobacillaceae	Lactobacillales	Bacilli	Firmicutes	Bacteria
M01775:248:000000000-C8W97:1:1103:15689:9212	Clostridium sensu stricto	Clostridiaceae 1	Clostridiales	Clostridia	Firmicutes	Bacteria
M01775:248:000000000-C8W97:1:1103:22252:9239	Allobaculum	Erysipelotrichaceae	Erysipelotrichales	Erysipelotrichia	Firmicutes	Bacteria
M01775:248:000000000-C8W97:1:1103:12516:9245	Allobaculum	Erysipelotrichaceae	Erysipelotrichales	Erysipelotrichia	Firmicutes	Bacteria
M01775:248:000000000-C8W97:1:1103:19927:9252	Allobaculum	Erysipelotrichaceae	Erysipelotrichales	Erysipelotrichia	Firmicutes	Bacteria
M01775:248:000000000-C8W97:1:1103:11013:9257	Lactobacillus	Lactobacillaceae	Lactobacillales	Bacilli	Firmicutes	Bacteria
M01775:248:000000000-C8W97:1:1103:21488:9291	Clostridium sensu stricto	Clostridiaceae 1	Clostridiales	Clostridia	Firmicutes	Bacteria
M01775:248:000000000-C8W97:1:1103:23630:9303	Turicibacter	Erysipelotrichaceae	Erysipelotrichales	Erysipelotrichia	Firmicutes	Bacteria
M01775:248:000000000-C8W97:1:1103:18538:9309	Turicibacter	Erysipelotrichaceae	Erysipelotrichales	Erysipelotrichia	Firmicutes	Bacteria
M01775:248:000000000-C8W97:1:1103:26756:9340	Turicibacter	Erysipelotrichaceae	Erysipelotrichales	Erysipelotrichia	Firmicutes	Bacteria
M01775:248:000000000-C8W97:1:1103:13961:9349	Allobaculum	Erysipelotrichaceae	Erysipelotrichales	Erysipelotrichia	Firmicutes	Bacteria
M01775:248:000000000-C8W97:1:1103:26789:9382	Enterorhabdus	Coriobacteriaceae	Coriobacteriales	Actinobacteria	Actinobacteria	Bacteria
M01775:248:000000000-C8W97:1:1103:17387:9383	Allobaculum	Erysipelotrichaceae	Erysipelotrichales	Erysipelotrichia	Firmicutes	Bacteria
M01775:248:000000000-C8W97:1:1103:10888:9407	Allobaculum	Erysipelotrichaceae	Erysipelotrichales	Erysipelotrichia	Firmicutes	Bacteria
M01775:248:000000000-C8W97:1:1103:20748:9413	Clostridium sensu stricto	Clostridiaceae 1	Clostridiales	Clostridia	Firmicutes	Bacteria
M01775:248:000000000-C8W97:1:1103:28998:9435	Akkermansia	Verrucomicrobiaceae	Verrucomicrobiales	Verrucomicrobiae	Verrucomicrobia	Bacteria
M01775:248:000000000-C8W97:1:1103:18712:9444	Allobaculum	Erysipelotrichaceae	Erysipelotrichales	Erysipelotrichia	Firmicutes	Bacteria
M01775:248:000000000-C8W97:1:1103:11025:9448	Turicibacter	Erysipelotrichaceae	Erysipelotrichales	Erysipelotrichia	Firmicutes	Bacteria
M01775:248:000000000-C8W97:1:1103:11771:9460	Allobaculum	Erysipelotrichaceae	Erysipelotrichales	Erysipelotrichia	Firmicutes	Bacteria
M01775:248:000000000-C8W97:1:1103:11163:9465	Turicibacter	Erysipelotrichaceae	Erysipelotrichales	Erysipelotrichia	Firmicutes	Bacteria
M01775:248:000000000-C8W97:1:1103:19803:9499	Clostridium sensu stricto	Clostridiaceae 1	Clostridiales	Clostridia	Firmicutes	Bacteria
M01775:248:000000000-C8W97:1:1103:7513:9502	Clostridium sensu stricto	Clostridiaceae 1	Clostridiales	Clostridia	Firmicutes	Bacteria
M01775:248:000000000-C8W97:1:1103:12780:9552	Turicibacter	Erysipelotrichaceae	Erysipelotrichales	Erysipelotrichia	Firmicutes	Bacteria
M01775:248:000000000-C8W97:1:1103:26371:9562	Turicibacter	Erysipelotrichaceae	Erysipelotrichales	Erysipelotrichia	Firmicutes	Bacteria
M01775:248:000000000-C8W97:1:1103:24816:9568	Clostridium sensu stricto	Clostridiaceae 1	Clostridiales	Clostridia	Firmicutes	Bacteria
M01775:248:000000000-C8W97:1:1103:21826:9605	Clostridium sensu stricto	Clostridiaceae 1	Clostridiales	Clostridia	Firmicutes	Bacteria
M01775:248:000000000-C8W97:1:1103:22923:9626	Allobaculum	Erysipelotrichaceae	Erysipelotrichales	Erysipelotrichia	Firmicutes	Bacteria
M01775:248:000000000-C8W97:1:1103:17758:9655	Clostridium sensu stricto	Clostridiaceae 1	Clostridiales	Clostridia	Firmicutes	Bacteria
M01775:248:000000000-C8W97:1:1103:7535:9708	Allobaculum	Erysipelotrichaceae	Erysipelotrichales	Erysipelotrichia	Firmicutes	Bacteria
M01775:248:000000000-C8W97:1:1103:26523:9726	Allobaculum	Erysipelotrichaceae	Erysipelotrichales	Erysipelotrichia	Firmicutes	Bacteria
M01775:248:000000000-C8W97:1:1103:14115:9732	Allobaculum	Erysipelotrichaceae	Erysipelotrichales	Erysipelotrichia	Firmicutes	Bacteria
M01775:248:000000000-C8W97:1:1103:7767:9739	Turicibacter	Erysipelotrichaceae	Erysipelotrichales	Erysipelotrichia	Firmicutes	Bacteria
M01775:248:000000000-C8W97:1:1103:23934:9767	Clostridium IV	Ruminococcaceae	Clostridiales	Clostridia	Firmicutes	Bacteria
M01775:248:000000000-C8W97:1:1103:24196:9812	Allobaculum	Erysipelotrichaceae	Erysipelotrichales	Erysipelotrichia	Firmicutes	Bacteria
M01775:248:000000000-C8W97:1:1103:9719:9814	Clostridium sensu stricto	Clostridiaceae 1	Clostridiales	Clostridia	Firmicutes	Bacteria
M01775:248:000000000-C8W97:1:1103:12403:9828	Clostridium sensu stricto	Clostridiaceae 1	Clostridiales	Clostridia	Firmicutes	Bacteria
M01775:248:000000000-C8W97:1:1103:13516:9872	Clostridium sensu stricto	Clostridiaceae 1	Clostridiales	Clostridia	Firmicutes	Bacteria
M01775:248:000000000-C8W97:1:1103:8405:9881	Lactobacillus	Lactobacillaceae	Lactobacillales	Bacilli	Firmicutes	Bacteria
M01775:248:000000000-C8W97:1:1103:24403:9897	Akkermansia	Verrucomicrobiaceae	Verrucomicrobiales	Verrucomicrobiae	Verrucomicrobia	Bacteria
M01775:248:000000000-C8W97:1:1103:3996:9948	Clostridium sensu stricto	Clostridiaceae 1	Clostridiales	Clostridia	Firmicutes	Bacteria
M01775:248:000000000-C8W97:1:1103:26806:9962	Allobaculum	Erysipelotrichaceae	Erysipelotrichales	Erysipelotrichia	Firmicutes	Bacteria
M01775:248:000000000-C8W97:1:1103:22590:9979	Allobaculum	Erysipelotrichaceae	Erysipelotrichales	Erysipelotrichia	Firmicutes	Bacteria
M01775:248:000000000-C8W97:1:1103:24693:10012	Allobaculum	Erysipelotrichaceae	Erysipelotrichales	Erysipelotrichia	Firmicutes	Bacteria
M01775:248:000000000-C8W97:1:1103:17558:10039	Turicibacter	Erysipelotrichaceae	Erysipelotrichales	Erysipelotrichia	Firmicutes	Bacteria
M01775:248:000000000-C8W97:1:1103:10322:10051	Lactobacillus	Lactobacillaceae	Lactobacillales	Bacilli	Firmicutes	Bacteria
M01775:248:000000000-C8W97:1:1103:4662:10073	Clostridium sensu stricto	Clostridiaceae 1	Clostridiales	Clostridia	Firmicutes	Bacteria
M01775:248:000000000-C8W97:1:1103:3954:10074	Allobaculum	Erysipelotrichaceae	Erysipelotrichales	Erysipelotrichia	Firmicutes	Bacteria
M01775:248:000000000-C8W97:1:1103:9234:10094	Clostridium sensu stricto	Clostridiaceae 1	Clostridiales	Clostridia	Firmicutes	Bacteria
M01775:248:000000000-C8W97:1:1103:24990:10121	Adlercreutzia	Coriobacteriaceae	Coriobacteriales	Actinobacteria	Actinobacteria	Bacteria
M01775:248:000000000-C8W97:1:1103:15441:10125	Allobaculum	Erysipelotrichaceae	Erysipelotrichales	Erysipelotrichia	Firmicutes	Bacteria
M01775:248:000000000-C8W97:1:1103:10137:10160	Lactobacillus	Lactobacillaceae	Lactobacillales	Bacilli	Firmicutes	Bacteria
M01775:248:000000000-C8W97:1:1103:20422:10182	Turicibacter	Erysipelotrichaceae	Erysipelotrichales	Erysipelotrichia	Firmicutes	Bacteria
M01775:248:000000000-C8W97:1:1103:23779:10191	Allobaculum	Erysipelotrichaceae	Erysipelotrichales	Erysipelotrichia	Firmicutes	Bacteria
M01775:248:000000000-C8W97:1:1103:7482:10226	Clostridium sensu stricto	Clostridiaceae 1	Clostridiales	Clostridia	Firmicutes	Bacteria
M01775:248:000000000-C8W97:1:1103:2363:10243	Flavonifractor	Ruminococcaceae	Clostridiales	Clostridia	Firmicutes	Bacteria
M01775:248:000000000-C8W97:1:1103:5639:10277	Clostridium sensu stricto	Clostridiaceae 1	Clostridiales	Clostridia	Firmicutes	Bacteria
M01775:248:000000000-C8W97:1:1103:18428:10286	Allobaculum	Erysipelotrichaceae	Erysipelotrichales	Erysipelotrichia	Firmicutes	Bacteria
M01775:248:000000000-C8W97:1:1103:11183:10292	Clostridium sensu stricto	Clostridiaceae 1	Clostridiales	Clostridia	Firmicutes	Bacteria
M01775:248:000000000-C8W97:1:1103:6949:10292	Turicibacter	Erysipelotrichaceae	Erysipelotrichales	Erysipelotrichia	Firmicutes	Bacteria
M01775:248:000000000-C8W97:1:1103:22497:10304	Clostridium sensu stricto	Clostridiaceae 1	Clostridiales	Clostridia	Firmicutes	Bacteria
M01775:248:000000000-C8W97:1:1103:15452:10368	Turicibacter	Erysipelotrichaceae	Erysipelotrichales	Erysipelotrichia	Firmicutes	Bacteria
M01775:248:000000000-C8W97:1:1103:20490:10371	Allobaculum	Erysipelotrichaceae	Erysipelotrichales	Erysipelotrichia	Firmicutes	Bacteria
M01775:248:000000000-C8W97:1:1103:20066:10373	Adlercreutzia	Coriobacteriaceae	Coriobacteriales	Actinobacteria	Actinobacteria	Bacteria
M01775:248:000000000-C8W97:1:1103:11789:10394	Allobaculum	Erysipelotrichaceae	Erysipelotrichales	Erysipelotrichia	Firmicutes	Bacteria
M01775:248:000000000-C8W97:1:1103:19133:10418	Clostridium sensu stricto	Clostridiaceae 1	Clostridiales	Clostridia	Firmicutes	Bacteria
M01775:248:000000000-C8W97:1:1103:17736:10424	Allobaculum	Erysipelotrichaceae	Erysipelotrichales	Erysipelotrichia	Firmicutes	Bacteria
M01775:248:000000000-C8W97:1:1103:27112:10431	Clostridium sensu stricto	Clostridiaceae 1	Clostridiales	Clostridia	Firmicutes	Bacteria
M01775:248:000000000-C8W97:1:1103:23665:10471	Allobaculum	Erysipelotrichaceae	Erysipelotrichales	Erysipelotrichia	Firmicutes	Bacteria
M01775:248:000000000-C8W97:1:1103:20458:10485	Allobaculum	Erysipelotrichaceae	Erysipelotrichales	Erysipelotrichia	Firmicutes	Bacteria
M01775:248:000000000-C8W97:1:1103:12989:10505	Allobaculum	Erysipelotrichaceae	Erysipelotrichales	Erysipelotrichia	Firmicutes	Bacteria
M01775:248:000000000-C8W97:1:1103:17960:10517	Allobaculum	Erysipelotrichaceae	Erysipelotrichales	Erysipelotrichia	Firmicutes	Bacteria
M01775:248:000000000-C8W97:1:1103:26568:10521	Allobaculum	Erysipelotrichaceae	Erysipelotrichales	Erysipelotrichia	Firmicutes	Bacteria
M01775:248:000000000-C8W97:1:1103:6827:10528	Turicibacter	Erysipelotrichaceae	Erysipelotrichales	Erysipelotrichia	Firmicutes	Bacteria
M01775:248:000000000-C8W97:1:1103:7896:10529	Enterorhabdus	Coriobacteriaceae	Coriobacteriales	Actinobacteria	Actinobacteria	Bacteria
M01775:248:000000000-C8W97:1:1103:21408:10598	Clostridium sensu stricto	Clostridiaceae 1	Clostridiales	Clostridia	Firmicutes	Bacteria
M01775:248:000000000-C8W97:1:1103:28336:10606	Turicibacter	Erysipelotrichaceae	Erysipelotrichales	Erysipelotrichia	Firmicutes	Bacteria
M01775:248:000000000-C8W97:1:1103:16239:10614	Clostridium XlVa	Lachnospiraceae	Clostridiales	Clostridia	Firmicutes	Bacteria
M01775:248:000000000-C8W97:1:1103:20603:10620	Allobaculum	Erysipelotrichaceae	Erysipelotrichales	Erysipelotrichia	Firmicutes	Bacteria
M01775:248:000000000-C8W97:1:1103:4628:10627	Allobaculum	Erysipelotrichaceae	Erysipelotrichales	Erysipelotrichia	Firmicutes	Bacteria
M01775:248:000000000-C8W97:1:1103:10952:10655	Marvinbryantia	Lachnospiraceae	Clostridiales	Clostridia	Firmicutes	Bacteria
M01775:248:000000000-C8W97:1:1103:28762:10658	Allobaculum	Erysipelotrichaceae	Erysipelotrichales	Erysipelotrichia	Firmicutes	Bacteria
M01775:248:000000000-C8W97:1:1103:11273:10664	Lactobacillus	Lactobacillaceae	Lactobacillales	Bacilli	Firmicutes	Bacteria
M01775:248:000000000-C8W97:1:1103:10655:10672	Clostridium sensu stricto	Clostridiaceae 1	Clostridiales	Clostridia	Firmicutes	Bacteria
M01775:248:000000000-C8W97:1:1103:12865:10685	Lactobacillus	Lactobacillaceae	Lactobacillales	Bacilli	Firmicutes	Bacteria
M01775:248:000000000-C8W97:1:1103:19143:10690	Turicibacter	Erysipelotrichaceae	Erysipelotrichales	Erysipelotrichia	Firmicutes	Bacteria
M01775:248:000000000-C8W97:1:1103:25875:10701	Clostridium sensu stricto	Clostridiaceae 1	Clostridiales	Clostridia	Firmicutes	Bacteria
M01775:248:000000000-C8W97:1:1103:16652:10710	Allobaculum	Erysipelotrichaceae	Erysipelotrichales	Erysipelotrichia	Firmicutes	Bacteria
M01775:248:000000000-C8W97:1:1103:14685:10714	Clostridium sensu stricto	Clostridiaceae 1	Clostridiales	Clostridia	Firmicutes	Bacteria
M01775:248:000000000-C8W97:1:1103:22506:10720	Paraeggerthella	Coriobacteriaceae	Coriobacteriales	Actinobacteria	Actinobacteria	Bacteria
M01775:248:000000000-C8W97:1:1103:20775:10758	Allobaculum	Erysipelotrichaceae	Erysipelotrichales	Erysipelotrichia	Firmicutes	Bacteria
M01775:248:000000000-C8W97:1:1103:8506:10760	Turicibacter	Erysipelotrichaceae	Erysipelotrichales	Erysipelotrichia	Firmicutes	Bacteria
M01775:248:000000000-C8W97:1:1103:25295:10779	Clostridium sensu stricto	Clostridiaceae 1	Clostridiales	Clostridia	Firmicutes	Bacteria
M01775:248:000000000-C8W97:1:1103:21443:10787	Clostridium sensu stricto	Clostridiaceae 1	Clostridiales	Clostridia	Firmicutes	Bacteria
M01775:248:000000000-C8W97:1:1103:6330:10813	Turicibacter	Erysipelotrichaceae	Erysipelotrichales	Erysipelotrichia	Firmicutes	Bacteria
M01775:248:000000000-C8W97:1:1103:22178:10826	Allobaculum	Erysipelotrichaceae	Erysipelotrichales	Erysipelotrichia	Firmicutes	Bacteria
M01775:248:000000000-C8W97:1:1103:23518:10851	Clostridium sensu stricto	Clostridiaceae 1	Clostridiales	Clostridia	Firmicutes	Bacteria
M01775:248:000000000-C8W97:1:1103:26843:10858	Allobaculum	Erysipelotrichaceae	Erysipelotrichales	Erysipelotrichia	Firmicutes	Bacteria
M01775:248:000000000-C8W97:1:1103:8479:10879	Clostridium XlVa	Lachnospiraceae	Clostridiales	Clostridia	Firmicutes	Bacteria
M01775:248:000000000-C8W97:1:1103:25128:10951	Lactobacillus	Lactobacillaceae	Lactobacillales	Bacilli	Firmicutes	Bacteria
M01775:248:000000000-C8W97:1:1103:10721:10953	Clostridium sensu stricto	Clostridiaceae 1	Clostridiales	Clostridia	Firmicutes	Bacteria
M01775:248:000000000-C8W97:1:1103:21989:10968	Allobaculum	Erysipelotrichaceae	Erysipelotrichales	Erysipelotrichia	Firmicutes	Bacteria
M01775:248:000000000-C8W97:1:1103:14558:10970	Clostridium sensu stricto	Clostridiaceae 1	Clostridiales	Clostridia	Firmicutes	Bacteria
M01775:248:000000000-C8W97:1:1103:19018:11036	Allobaculum	Erysipelotrichaceae	Erysipelotrichales	Erysipelotrichia	Firmicutes	Bacteria
M01775:248:000000000-C8W97:1:1103:18530:11038	Turicibacter	Erysipelotrichaceae	Erysipelotrichales	Erysipelotrichia	Firmicutes	Bacteria
M01775:248:000000000-C8W97:1:1103:14529:11051	Allobaculum	Erysipelotrichaceae	Erysipelotrichales	Erysipelotrichia	Firmicutes	Bacteria
M01775:248:000000000-C8W97:1:1103:13663:11067	Clostridium sensu stricto	Clostridiaceae 1	Clostridiales	Clostridia	Firmicutes	Bacteria
M01775:248:000000000-C8W97:1:1103:9734:11072	Clostridium sensu stricto	Clostridiaceae 1	Clostridiales	Clostridia	Firmicutes	Bacteria
M01775:248:000000000-C8W97:1:1103:2876:11087	Allobaculum	Erysipelotrichaceae	Erysipelotrichales	Erysipelotrichia	Firmicutes	Bacteria
M01775:248:000000000-C8W97:1:1103:12845:11108	Allobaculum	Erysipelotrichaceae	Erysipelotrichales	Erysipelotrichia	Firmicutes	Bacteria
M01775:248:000000000-C8W97:1:1103:9306:11132	Clostridium sensu stricto	Clostridiaceae 1	Clostridiales	Clostridia	Firmicutes	Bacteria
M01775:248:000000000-C8W97:1:1103:23542:11207	Allobaculum	Erysipelotrichaceae	Erysipelotrichales	Erysipelotrichia	Firmicutes	Bacteria
M01775:248:000000000-C8W97:1:1103:11801:11211	Allobaculum	Erysipelotrichaceae	Erysipelotrichales	Erysipelotrichia	Firmicutes	Bacteria
M01775:248:000000000-C8W97:1:1103:21429:11215	Allobaculum	Erysipelotrichaceae	Erysipelotrichales	Erysipelotrichia	Firmicutes	Bacteria
M01775:248:000000000-C8W97:1:1103:24035:11254	Clostridium sensu stricto	Clostridiaceae 1	Clostridiales	Clostridia	Firmicutes	Bacteria
M01775:248:000000000-C8W97:1:1103:14025:11262	Allobaculum	Erysipelotrichaceae	Erysipelotrichales	Erysipelotrichia	Firmicutes	Bacteria
M01775:248:000000000-C8W97:1:1103:26429:11274	Clostridium sensu stricto	Clostridiaceae 1	Clostridiales	Clostridia	Firmicutes	Bacteria
M01775:248:000000000-C8W97:1:1103:19132:11296	Clostridium sensu stricto	Clostridiaceae 1	Clostridiales	Clostridia	Firmicutes	Bacteria
M01775:248:000000000-C8W97:1:1103:18979:11313	Turicibacter	Erysipelotrichaceae	Erysipelotrichales	Erysipelotrichia	Firmicutes	Bacteria
M01775:248:000000000-C8W97:1:1103:26099:11323	Lactobacillus	Lactobacillaceae	Lactobacillales	Bacilli	Firmicutes	Bacteria
M01775:248:000000000-C8W97:1:1103:3483:11324	Clostridium XlVa	Lachnospiraceae	Clostridiales	Clostridia	Firmicutes	Bacteria
M01775:248:000000000-C8W97:1:1103:15088:11350	Lactobacillus	Lactobacillaceae	Lactobacillales	Bacilli	Firmicutes	Bacteria
M01775:248:000000000-C8W97:1:1103:16742:11359	Allobaculum	Erysipelotrichaceae	Erysipelotrichales	Erysipelotrichia	Firmicutes	Bacteria
M01775:248:000000000-C8W97:1:1103:11429:11407	Clostridium sensu stricto	Clostridiaceae 1	Clostridiales	Clostridia	Firmicutes	Bacteria
M01775:248:000000000-C8W97:1:1103:22132:11419	Lactococcus	Streptococcaceae	Lactobacillales	Bacilli	Firmicutes	Bacteria
M01775:248:000000000-C8W97:1:1103:20338:11460	Clostridium sensu stricto	Clostridiaceae 1	Clostridiales	Clostridia	Firmicutes	Bacteria
M01775:248:000000000-C8W97:1:1103:14134:11465	Clostridium sensu stricto	Clostridiaceae 1	Clostridiales	Clostridia	Firmicutes	Bacteria
M01775:248:000000000-C8W97:1:1103:22789:11479	Allobaculum	Erysipelotrichaceae	Erysipelotrichales	Erysipelotrichia	Firmicutes	Bacteria
M01775:248:000000000-C8W97:1:1103:9408:11509	Allobaculum	Erysipelotrichaceae	Erysipelotrichales	Erysipelotrichia	Firmicutes	Bacteria
M01775:248:000000000-C8W97:1:1103:14948:11522	Clostridium sensu stricto	Clostridiaceae 1	Clostridiales	Clostridia	Firmicutes	Bacteria
M01775:248:000000000-C8W97:1:1103:8416:11534	Clostridium XlVa	Lachnospiraceae	Clostridiales	Clostridia	Firmicutes	Bacteria
M01775:248:000000000-C8W97:1:1103:22106:11534	Allobaculum	Erysipelotrichaceae	Erysipelotrichales	Erysipelotrichia	Firmicutes	Bacteria
M01775:248:000000000-C8W97:1:1103:5778:11586	Clostridium sensu stricto	Clostridiaceae 1	Clostridiales	Clostridia	Firmicutes	Bacteria
M01775:248:000000000-C8W97:1:1103:16528:11589	Lactobacillus	Lactobacillaceae	Lactobacillales	Bacilli	Firmicutes	Bacteria
M01775:248:000000000-C8W97:1:1103:4050:11594	Turicibacter	Erysipelotrichaceae	Erysipelotrichales	Erysipelotrichia	Firmicutes	Bacteria
M01775:248:000000000-C8W97:1:1103:17449:11617	Clostridium sensu stricto	Clostridiaceae 1	Clostridiales	Clostridia	Firmicutes	Bacteria
M01775:248:000000000-C8W97:1:1103:5675:11617	Allobaculum	Erysipelotrichaceae	Erysipelotrichales	Erysipelotrichia	Firmicutes	Bacteria
M01775:248:000000000-C8W97:1:1103:5779:11641	Allobaculum	Erysipelotrichaceae	Erysipelotrichales	Erysipelotrichia	Firmicutes	Bacteria
M01775:248:000000000-C8W97:1:1103:3093:11723	Clostridium sensu stricto	Clostridiaceae 1	Clostridiales	Clostridia	Firmicutes	Bacteria
M01775:248:000000000-C8W97:1:1103:16336:11727	Allobaculum	Erysipelotrichaceae	Erysipelotrichales	Erysipelotrichia	Firmicutes	Bacteria
M01775:248:000000000-C8W97:1:1103:28350:11729	Lactobacillus	Lactobacillaceae	Lactobacillales	Bacilli	Firmicutes	Bacteria
M01775:248:000000000-C8W97:1:1103:26130:11771	Clostridium sensu stricto	Clostridiaceae 1	Clostridiales	Clostridia	Firmicutes	Bacteria
M01775:248:000000000-C8W97:1:1103:11762:11855	Turicibacter	Erysipelotrichaceae	Erysipelotrichales	Erysipelotrichia	Firmicutes	Bacteria
M01775:248:000000000-C8W97:1:1103:9826:11864	Turicibacter	Erysipelotrichaceae	Erysipelotrichales	Erysipelotrichia	Firmicutes	Bacteria
M01775:248:000000000-C8W97:1:1103:28979:11880	Clostridium sensu stricto	Clostridiaceae 1	Clostridiales	Clostridia	Firmicutes	Bacteria
M01775:248:000000000-C8W97:1:1103:20929:11884	Clostridium XlVa	Lachnospiraceae	Clostridiales	Clostridia	Firmicutes	Bacteria
M01775:248:000000000-C8W97:1:1103:19120:11929	Allobaculum	Erysipelotrichaceae	Erysipelotrichales	Erysipelotrichia	Firmicutes	Bacteria
M01775:248:000000000-C8W97:1:1103:26938:11930	Turicibacter	Erysipelotrichaceae	Erysipelotrichales	Erysipelotrichia	Firmicutes	Bacteria
M01775:248:000000000-C8W97:1:1103:16749:11960	Clostridium sensu stricto	Clostridiaceae 1	Clostridiales	Clostridia	Firmicutes	Bacteria
M01775:248:000000000-C8W97:1:1103:19483:11975	Clostridium sensu stricto	Clostridiaceae 1	Clostridiales	Clostridia	Firmicutes	Bacteria
M01775:248:000000000-C8W97:1:1103:27635:11994	Allobaculum	Erysipelotrichaceae	Erysipelotrichales	Erysipelotrichia	Firmicutes	Bacteria
M01775:248:000000000-C8W97:1:1103:11491:12004	Clostridium sensu stricto	Clostridiaceae 1	Clostridiales	Clostridia	Firmicutes	Bacteria
M01775:248:000000000-C8W97:1:1103:16490:12041	Akkermansia	Verrucomicrobiaceae	Verrucomicrobiales	Verrucomicrobiae	Verrucomicrobia	Bacteria
M01775:248:000000000-C8W97:1:1103:26865:12049	Allobaculum	Erysipelotrichaceae	Erysipelotrichales	Erysipelotrichia	Firmicutes	Bacteria
M01775:248:000000000-C8W97:1:1103:16215:12070	Clostridium IV	Ruminococcaceae	Clostridiales	Clostridia	Firmicutes	Bacteria
M01775:248:000000000-C8W97:1:1103:17129:12072	Allobaculum	Erysipelotrichaceae	Erysipelotrichales	Erysipelotrichia	Firmicutes	Bacteria
M01775:248:000000000-C8W97:1:1103:22418:12074	Allobaculum	Erysipelotrichaceae	Erysipelotrichales	Erysipelotrichia	Firmicutes	Bacteria
M01775:248:000000000-C8W97:1:1103:29266:12079	Allobaculum	Erysipelotrichaceae	Erysipelotrichales	Erysipelotrichia	Firmicutes	Bacteria
M01775:248:000000000-C8W97:1:1103:15705:12085	Clostridium sensu stricto	Clostridiaceae 1	Clostridiales	Clostridia	Firmicutes	Bacteria
M01775:248:000000000-C8W97:1:1103:2280:12120	Clostridium sensu stricto	Clostridiaceae 1	Clostridiales	Clostridia	Firmicutes	Bacteria
M01775:248:000000000-C8W97:1:1103:17508:12123	Clostridium sensu stricto	Clostridiaceae 1	Clostridiales	Clostridia	Firmicutes	Bacteria
M01775:248:000000000-C8W97:1:1103:6569:12146	Clostridium sensu stricto	Clostridiaceae 1	Clostridiales	Clostridia	Firmicutes	Bacteria
M01775:248:000000000-C8W97:1:1103:22826:12164	Allobaculum	Erysipelotrichaceae	Erysipelotrichales	Erysipelotrichia	Firmicutes	Bacteria
M01775:248:000000000-C8W97:1:1103:23619:12195	Lactobacillus	Lactobacillaceae	Lactobacillales	Bacilli	Firmicutes	Bacteria
M01775:248:000000000-C8W97:1:1103:21289:12202	Allobaculum	Erysipelotrichaceae	Erysipelotrichales	Erysipelotrichia	Firmicutes	Bacteria
M01775:248:000000000-C8W97:1:1103:26338:12237	Lactobacillus	Lactobacillaceae	Lactobacillales	Bacilli	Firmicutes	Bacteria
M01775:248:000000000-C8W97:1:1103:10783:12242	Allobaculum	Erysipelotrichaceae	Erysipelotrichales	Erysipelotrichia	Firmicutes	Bacteria
M01775:248:000000000-C8W97:1:1103:18324:12249	Lactobacillus	Lactobacillaceae	Lactobacillales	Bacilli	Firmicutes	Bacteria
M01775:248:000000000-C8W97:1:1103:21860:12257	Lactobacillus	Lactobacillaceae	Lactobacillales	Bacilli	Firmicutes	Bacteria
M01775:248:000000000-C8W97:1:1103:6902:12300	Clostridium XlVb	Lachnospiraceae	Clostridiales	Clostridia	Firmicutes	Bacteria
M01775:248:000000000-C8W97:1:1103:13278:12316	Clostridium sensu stricto	Clostridiaceae 1	Clostridiales	Clostridia	Firmicutes	Bacteria
M01775:248:000000000-C8W97:1:1103:9016:12348	Turicibacter	Erysipelotrichaceae	Erysipelotrichales	Erysipelotrichia	Firmicutes	Bacteria
M01775:248:000000000-C8W97:1:1103:27385:12355	Allobaculum	Erysipelotrichaceae	Erysipelotrichales	Erysipelotrichia	Firmicutes	Bacteria
M01775:248:000000000-C8W97:1:1103:22039:12411	Clostridium sensu stricto	Clostridiaceae 1	Clostridiales	Clostridia	Firmicutes	Bacteria
M01775:248:000000000-C8W97:1:1103:4891:12434	Akkermansia	Verrucomicrobiaceae	Verrucomicrobiales	Verrucomicrobiae	Verrucomicrobia	Bacteria
M01775:248:000000000-C8W97:1:1103:4038:12434	Akkermansia	Verrucomicrobiaceae	Verrucomicrobiales	Verrucomicrobiae	Verrucomicrobia	Bacteria
M01775:248:000000000-C8W97:1:1103:17362:12438	Allobaculum	Erysipelotrichaceae	Erysipelotrichales	Erysipelotrichia	Firmicutes	Bacteria
M01775:248:000000000-C8W97:1:1103:17265:12447	Allobaculum	Erysipelotrichaceae	Erysipelotrichales	Erysipelotrichia	Firmicutes	Bacteria
M01775:248:000000000-C8W97:1:1103:11374:12482	Allobaculum	Erysipelotrichaceae	Erysipelotrichales	Erysipelotrichia	Firmicutes	Bacteria
M01775:248:000000000-C8W97:1:1103:23051:12504	Allobaculum	Erysipelotrichaceae	Erysipelotrichales	Erysipelotrichia	Firmicutes	Bacteria
M01775:248:000000000-C8W97:1:1103:13108:12546	Allobaculum	Erysipelotrichaceae	Erysipelotrichales	Erysipelotrichia	Firmicutes	Bacteria
M01775:248:000000000-C8W97:1:1103:8191:12547	Clostridium XlVa	Lachnospiraceae	Clostridiales	Clostridia	Firmicutes	Bacteria
M01775:248:000000000-C8W97:1:1103:17810:12568	Allobaculum	Erysipelotrichaceae	Erysipelotrichales	Erysipelotrichia	Firmicutes	Bacteria
M01775:248:000000000-C8W97:1:1103:25824:12569	Turicibacter	Erysipelotrichaceae	Erysipelotrichales	Erysipelotrichia	Firmicutes	Bacteria
M01775:248:000000000-C8W97:1:1103:21841:12599	Allobaculum	Erysipelotrichaceae	Erysipelotrichales	Erysipelotrichia	Firmicutes	Bacteria
M01775:248:000000000-C8W97:1:1103:3885:12674	Allobaculum	Erysipelotrichaceae	Erysipelotrichales	Erysipelotrichia	Firmicutes	Bacteria
M01775:248:000000000-C8W97:1:1103:3115:12680	Akkermansia	Verrucomicrobiaceae	Verrucomicrobiales	Verrucomicrobiae	Verrucomicrobia	Bacteria
M01775:248:000000000-C8W97:1:1103:23611:12686	Allobaculum	Erysipelotrichaceae	Erysipelotrichales	Erysipelotrichia	Firmicutes	Bacteria
M01775:248:000000000-C8W97:1:1103:11320:12710	Turicibacter	Erysipelotrichaceae	Erysipelotrichales	Erysipelotrichia	Firmicutes	Bacteria
M01775:248:000000000-C8W97:1:1103:7775:12779	Turicibacter	Erysipelotrichaceae	Erysipelotrichales	Erysipelotrichia	Firmicutes	Bacteria
M01775:248:000000000-C8W97:1:1103:21429:12786	Akkermansia	Verrucomicrobiaceae	Verrucomicrobiales	Verrucomicrobiae	Verrucomicrobia	Bacteria
M01775:248:000000000-C8W97:1:1103:27123:12789	Clostridium sensu stricto	Clostridiaceae 1	Clostridiales	Clostridia	Firmicutes	Bacteria
M01775:248:000000000-C8W97:1:1103:26115:12832	Clostridium sensu stricto	Clostridiaceae 1	Clostridiales	Clostridia	Firmicutes	Bacteria
M01775:248:000000000-C8W97:1:1103:13635:12839	Allobaculum	Erysipelotrichaceae	Erysipelotrichales	Erysipelotrichia	Firmicutes	Bacteria
M01775:248:000000000-C8W97:1:1103:11898:12862	Allobaculum	Erysipelotrichaceae	Erysipelotrichales	Erysipelotrichia	Firmicutes	Bacteria
M01775:248:000000000-C8W97:1:1103:18411:12865	Turicibacter	Erysipelotrichaceae	Erysipelotrichales	Erysipelotrichia	Firmicutes	Bacteria
M01775:248:000000000-C8W97:1:1103:24221:12932	Allobaculum	Erysipelotrichaceae	Erysipelotrichales	Erysipelotrichia	Firmicutes	Bacteria
M01775:248:000000000-C8W97:1:1103:22485:12932	Clostridium sensu stricto	Clostridiaceae 1	Clostridiales	Clostridia	Firmicutes	Bacteria
M01775:248:000000000-C8W97:1:1103:20298:12948	Allobaculum	Erysipelotrichaceae	Erysipelotrichales	Erysipelotrichia	Firmicutes	Bacteria
M01775:248:000000000-C8W97:1:1103:16730:12952	Turicibacter	Erysipelotrichaceae	Erysipelotrichales	Erysipelotrichia	Firmicutes	Bacteria
M01775:248:000000000-C8W97:1:1103:16843:12962	Clostridium sensu stricto	Clostridiaceae 1	Clostridiales	Clostridia	Firmicutes	Bacteria
M01775:248:000000000-C8W97:1:1103:27755:12968	Turicibacter	Erysipelotrichaceae	Erysipelotrichales	Erysipelotrichia	Firmicutes	Bacteria
M01775:248:000000000-C8W97:1:1103:11996:13000	Clostridium sensu stricto	Clostridiaceae 1	Clostridiales	Clostridia	Firmicutes	Bacteria
M01775:248:000000000-C8W97:1:1103:5999:13038	Clostridium sensu stricto	Clostridiaceae 1	Clostridiales	Clostridia	Firmicutes	Bacteria
M01775:248:000000000-C8W97:1:1103:25202:13041	Turicibacter	Erysipelotrichaceae	Erysipelotrichales	Erysipelotrichia	Firmicutes	Bacteria
M01775:248:000000000-C8W97:1:1103:27444:13042	Clostridium sensu stricto	Clostridiaceae 1	Clostridiales	Clostridia	Firmicutes	Bacteria
M01775:248:000000000-C8W97:1:1103:24554:13060	Allobaculum	Erysipelotrichaceae	Erysipelotrichales	Erysipelotrichia	Firmicutes	Bacteria
M01775:248:000000000-C8W97:1:1103:13057:13089	Allobaculum	Erysipelotrichaceae	Erysipelotrichales	Erysipelotrichia	Firmicutes	Bacteria
M01775:248:000000000-C8W97:1:1103:5031:13090	Turicibacter	Erysipelotrichaceae	Erysipelotrichales	Erysipelotrichia	Firmicutes	Bacteria
M01775:248:000000000-C8W97:1:1103:18423:13148	Lactobacillus	Lactobacillaceae	Lactobacillales	Bacilli	Firmicutes	Bacteria
M01775:248:000000000-C8W97:1:1103:18246:13161	Eubacterium	Eubacteriaceae	Clostridiales	Clostridia	Firmicutes	Bacteria
M01775:248:000000000-C8W97:1:1103:20381:13181	Allobaculum	Erysipelotrichaceae	Erysipelotrichales	Erysipelotrichia	Firmicutes	Bacteria
M01775:248:000000000-C8W97:1:1103:17323:13195	Allobaculum	Erysipelotrichaceae	Erysipelotrichales	Erysipelotrichia	Firmicutes	Bacteria
M01775:248:000000000-C8W97:1:1103:7825:13207	Turicibacter	Erysipelotrichaceae	Erysipelotrichales	Erysipelotrichia	Firmicutes	Bacteria
M01775:248:000000000-C8W97:1:1103:7359:13244	Clostridium sensu stricto	Clostridiaceae 1	Clostridiales	Clostridia	Firmicutes	Bacteria
M01775:248:000000000-C8W97:1:1103:5912:13267	Akkermansia	Verrucomicrobiaceae	Verrucomicrobiales	Verrucomicrobiae	Verrucomicrobia	Bacteria
M01775:248:000000000-C8W97:1:1103:4034:13273	Turicibacter	Erysipelotrichaceae	Erysipelotrichales	Erysipelotrichia	Firmicutes	Bacteria
M01775:248:000000000-C8W97:1:1103:12775:13306	Clostridium sensu stricto	Clostridiaceae 1	Clostridiales	Clostridia	Firmicutes	Bacteria
M01775:248:000000000-C8W97:1:1103:26769:13321	Flavonifractor	Ruminococcaceae	Clostridiales	Clostridia	Firmicutes	Bacteria
M01775:248:000000000-C8W97:1:1103:7441:13325	Clostridium sensu stricto	Clostridiaceae 1	Clostridiales	Clostridia	Firmicutes	Bacteria
M01775:248:000000000-C8W97:1:1103:13942:13353	Turicibacter	Erysipelotrichaceae	Erysipelotrichales	Erysipelotrichia	Firmicutes	Bacteria
M01775:248:000000000-C8W97:1:1103:26864:13360	Allobaculum	Erysipelotrichaceae	Erysipelotrichales	Erysipelotrichia	Firmicutes	Bacteria
M01775:248:000000000-C8W97:1:1103:3805:13360	Turicibacter	Erysipelotrichaceae	Erysipelotrichales	Erysipelotrichia	Firmicutes	Bacteria
M01775:248:000000000-C8W97:1:1103:24736:13392	Allobaculum	Erysipelotrichaceae	Erysipelotrichales	Erysipelotrichia	Firmicutes	Bacteria
M01775:248:000000000-C8W97:1:1103:24887:13397	Turicibacter	Erysipelotrichaceae	Erysipelotrichales	Erysipelotrichia	Firmicutes	Bacteria
M01775:248:000000000-C8W97:1:1103:12620:13398	Turicibacter	Erysipelotrichaceae	Erysipelotrichales	Erysipelotrichia	Firmicutes	Bacteria
M01775:248:000000000-C8W97:1:1103:21209:13406	Clostridium sensu stricto	Clostridiaceae 1	Clostridiales	Clostridia	Firmicutes	Bacteria
M01775:248:000000000-C8W97:1:1103:5269:13435	Clostridium sensu stricto	Clostridiaceae 1	Clostridiales	Clostridia	Firmicutes	Bacteria
M01775:248:000000000-C8W97:1:1103:15052:13523	Allobaculum	Erysipelotrichaceae	Erysipelotrichales	Erysipelotrichia	Firmicutes	Bacteria
M01775:248:000000000-C8W97:1:1103:12828:13534	Turicibacter	Erysipelotrichaceae	Erysipelotrichales	Erysipelotrichia	Firmicutes	Bacteria
M01775:248:000000000-C8W97:1:1103:8598:13550	Turicibacter	Erysipelotrichaceae	Erysipelotrichales	Erysipelotrichia	Firmicutes	Bacteria
M01775:248:000000000-C8W97:1:1103:11565:13565	Clostridium sensu stricto	Clostridiaceae 1	Clostridiales	Clostridia	Firmicutes	Bacteria
M01775:248:000000000-C8W97:1:1103:25573:13579	Allobaculum	Erysipelotrichaceae	Erysipelotrichales	Erysipelotrichia	Firmicutes	Bacteria
M01775:248:000000000-C8W97:1:1103:7963:13594	Clostridium sensu stricto	Clostridiaceae 1	Clostridiales	Clostridia	Firmicutes	Bacteria
M01775:248:000000000-C8W97:1:1103:13714:13607	Turicibacter	Erysipelotrichaceae	Erysipelotrichales	Erysipelotrichia	Firmicutes	Bacteria
M01775:248:000000000-C8W97:1:1103:9277:13615	Allobaculum	Erysipelotrichaceae	Erysipelotrichales	Erysipelotrichia	Firmicutes	Bacteria
M01775:248:000000000-C8W97:1:1103:22565:13629	Clostridium sensu stricto	Clostridiaceae 1	Clostridiales	Clostridia	Firmicutes	Bacteria
M01775:248:000000000-C8W97:1:1103:21171:13631	Allobaculum	Erysipelotrichaceae	Erysipelotrichales	Erysipelotrichia	Firmicutes	Bacteria
M01775:248:000000000-C8W97:1:1103:3866:13642	Clostridium sensu stricto	Clostridiaceae 1	Clostridiales	Clostridia	Firmicutes	Bacteria
M01775:248:000000000-C8W97:1:1103:25383:13659	Clostridium sensu stricto	Clostridiaceae 1	Clostridiales	Clostridia	Firmicutes	Bacteria
M01775:248:000000000-C8W97:1:1103:3317:13669	Clostridium sensu stricto	Clostridiaceae 1	Clostridiales	Clostridia	Firmicutes	Bacteria
M01775:248:000000000-C8W97:1:1103:23412:13721	Allobaculum	Erysipelotrichaceae	Erysipelotrichales	Erysipelotrichia	Firmicutes	Bacteria
M01775:248:000000000-C8W97:1:1103:22918:13732	Allobaculum	Erysipelotrichaceae	Erysipelotrichales	Erysipelotrichia	Firmicutes	Bacteria
M01775:248:000000000-C8W97:1:1103:17575:13760	Clostridium sensu stricto	Clostridiaceae 1	Clostridiales	Clostridia	Firmicutes	Bacteria
M01775:248:000000000-C8W97:1:1103:13616:13791	Clostridium sensu stricto	Clostridiaceae 1	Clostridiales	Clostridia	Firmicutes	Bacteria
M01775:248:000000000-C8W97:1:1103:24951:13796	Clostridium XlVa	Lachnospiraceae	Clostridiales	Clostridia	Firmicutes	Bacteria
M01775:248:000000000-C8W97:1:1103:29701:13800	Clostridium sensu stricto	Clostridiaceae 1	Clostridiales	Clostridia	Firmicutes	Bacteria
M01775:248:000000000-C8W97:1:1103:21203:13814	Allobaculum	Erysipelotrichaceae	Erysipelotrichales	Erysipelotrichia	Firmicutes	Bacteria
M01775:248:000000000-C8W97:1:1103:14729:13856	Clostridium sensu stricto	Clostridiaceae 1	Clostridiales	Clostridia	Firmicutes	Bacteria
M01775:248:000000000-C8W97:1:1103:15334:13860	Clostridium sensu stricto	Clostridiaceae 1	Clostridiales	Clostridia	Firmicutes	Bacteria
M01775:248:000000000-C8W97:1:1103:20885:13867	Akkermansia	Verrucomicrobiaceae	Verrucomicrobiales	Verrucomicrobiae	Verrucomicrobia	Bacteria
M01775:248:000000000-C8W97:1:1103:7204:13890	Clostridium sensu stricto	Clostridiaceae 1	Clostridiales	Clostridia	Firmicutes	Bacteria
M01775:248:000000000-C8W97:1:1103:19730:13941	Clostridium sensu stricto	Clostridiaceae 1	Clostridiales	Clostridia	Firmicutes	Bacteria
M01775:248:000000000-C8W97:1:1103:4544:13942	Enterorhabdus	Coriobacteriaceae	Coriobacteriales	Actinobacteria	Actinobacteria	Bacteria
M01775:248:000000000-C8W97:1:1103:12936:13942	Allobaculum	Erysipelotrichaceae	Erysipelotrichales	Erysipelotrichia	Firmicutes	Bacteria
M01775:248:000000000-C8W97:1:1103:26490:13945	Allobaculum	Erysipelotrichaceae	Erysipelotrichales	Erysipelotrichia	Firmicutes	Bacteria
M01775:248:000000000-C8W97:1:1103:21443:13966	Allobaculum	Erysipelotrichaceae	Erysipelotrichales	Erysipelotrichia	Firmicutes	Bacteria
M01775:248:000000000-C8W97:1:1103:20800:13975	Turicibacter	Erysipelotrichaceae	Erysipelotrichales	Erysipelotrichia	Firmicutes	Bacteria
M01775:248:000000000-C8W97:1:1103:18803:13979	Enterorhabdus	Coriobacteriaceae	Coriobacteriales	Actinobacteria	Actinobacteria	Bacteria
M01775:248:000000000-C8W97:1:1103:20254:14000	Turicibacter	Erysipelotrichaceae	Erysipelotrichales	Erysipelotrichia	Firmicutes	Bacteria
M01775:248:000000000-C8W97:1:1103:9979:14014	Turicibacter	Erysipelotrichaceae	Erysipelotrichales	Erysipelotrichia	Firmicutes	Bacteria
M01775:248:000000000-C8W97:1:1103:2946:14021	Turicibacter	Erysipelotrichaceae	Erysipelotrichales	Erysipelotrichia	Firmicutes	Bacteria
M01775:248:000000000-C8W97:1:1103:15738:14030	Clostridium sensu stricto	Clostridiaceae 1	Clostridiales	Clostridia	Firmicutes	Bacteria
M01775:248:000000000-C8W97:1:1103:16272:14040	Clostridium sensu stricto	Clostridiaceae 1	Clostridiales	Clostridia	Firmicutes	Bacteria
M01775:248:000000000-C8W97:1:1103:19193:14045	Allobaculum	Erysipelotrichaceae	Erysipelotrichales	Erysipelotrichia	Firmicutes	Bacteria
M01775:248:000000000-C8W97:1:1103:10324:14050	Allobaculum	Erysipelotrichaceae	Erysipelotrichales	Erysipelotrichia	Firmicutes	Bacteria
M01775:248:000000000-C8W97:1:1103:12620:14061	Turicibacter	Erysipelotrichaceae	Erysipelotrichales	Erysipelotrichia	Firmicutes	Bacteria
M01775:248:000000000-C8W97:1:1103:2313:14070	Clostridium sensu stricto	Clostridiaceae 1	Clostridiales	Clostridia	Firmicutes	Bacteria
M01775:248:000000000-C8W97:1:1103:23442:14089	Allobaculum	Erysipelotrichaceae	Erysipelotrichales	Erysipelotrichia	Firmicutes	Bacteria
M01775:248:000000000-C8W97:1:1103:16936:14136	Turicibacter	Erysipelotrichaceae	Erysipelotrichales	Erysipelotrichia	Firmicutes	Bacteria
M01775:248:000000000-C8W97:1:1103:18330:14154	Flavonifractor	Ruminococcaceae	Clostridiales	Clostridia	Firmicutes	Bacteria
M01775:248:000000000-C8W97:1:1103:22362:14177	Clostridium sensu stricto	Clostridiaceae 1	Clostridiales	Clostridia	Firmicutes	Bacteria
M01775:248:000000000-C8W97:1:1103:25958:14214	Allobaculum	Erysipelotrichaceae	Erysipelotrichales	Erysipelotrichia	Firmicutes	Bacteria
M01775:248:000000000-C8W97:1:1103:28630:14217	Allobaculum	Erysipelotrichaceae	Erysipelotrichales	Erysipelotrichia	Firmicutes	Bacteria
M01775:248:000000000-C8W97:1:1103:7331:14230	Allobaculum	Erysipelotrichaceae	Erysipelotrichales	Erysipelotrichia	Firmicutes	Bacteria
M01775:248:000000000-C8W97:1:1103:24799:14243	Enterorhabdus	Coriobacteriaceae	Coriobacteriales	Actinobacteria	Actinobacteria	Bacteria
M01775:248:000000000-C8W97:1:1103:12510:14261	Allobaculum	Erysipelotrichaceae	Erysipelotrichales	Erysipelotrichia	Firmicutes	Bacteria
M01775:248:000000000-C8W97:1:1103:17440:14263	Allobaculum	Erysipelotrichaceae	Erysipelotrichales	Erysipelotrichia	Firmicutes	Bacteria
M01775:248:000000000-C8W97:1:1103:9767:14264	Akkermansia	Verrucomicrobiaceae	Verrucomicrobiales	Verrucomicrobiae	Verrucomicrobia	Bacteria
M01775:248:000000000-C8W97:1:1103:28658:14292	Clostridium sensu stricto	Clostridiaceae 1	Clostridiales	Clostridia	Firmicutes	Bacteria
M01775:248:000000000-C8W97:1:1103:12636:14306	Allobaculum	Erysipelotrichaceae	Erysipelotrichales	Erysipelotrichia	Firmicutes	Bacteria
M01775:248:000000000-C8W97:1:1103:20510:14309	Clostridium sensu stricto	Clostridiaceae 1	Clostridiales	Clostridia	Firmicutes	Bacteria
M01775:248:000000000-C8W97:1:1103:19477:14323	Clostridium sensu stricto	Clostridiaceae 1	Clostridiales	Clostridia	Firmicutes	Bacteria
M01775:248:000000000-C8W97:1:1103:13349:14337	Allobaculum	Erysipelotrichaceae	Erysipelotrichales	Erysipelotrichia	Firmicutes	Bacteria
M01775:248:000000000-C8W97:1:1103:22148:14339	Allobaculum	Erysipelotrichaceae	Erysipelotrichales	Erysipelotrichia	Firmicutes	Bacteria
M01775:248:000000000-C8W97:1:1103:14606:14385	Clostridium sensu stricto	Clostridiaceae 1	Clostridiales	Clostridia	Firmicutes	Bacteria
M01775:248:000000000-C8W97:1:1103:5148:14388	Clostridium XlVa	Lachnospiraceae	Clostridiales	Clostridia	Firmicutes	Bacteria
M01775:248:000000000-C8W97:1:1103:6353:14406	Lachnospiracea_incertae_sedis	Lachnospiraceae	Clostridiales	Clostridia	Firmicutes	Bacteria
M01775:248:000000000-C8W97:1:1103:2445:14416	Allobaculum	Erysipelotrichaceae	Erysipelotrichales	Erysipelotrichia	Firmicutes	Bacteria
M01775:248:000000000-C8W97:1:1103:11446:14417	Enterorhabdus	Coriobacteriaceae	Coriobacteriales	Actinobacteria	Actinobacteria	Bacteria
M01775:248:000000000-C8W97:1:1103:21023:14443	Allobaculum	Erysipelotrichaceae	Erysipelotrichales	Erysipelotrichia	Firmicutes	Bacteria
M01775:248:000000000-C8W97:1:1103:24450:14447	Turicibacter	Erysipelotrichaceae	Erysipelotrichales	Erysipelotrichia	Firmicutes	Bacteria
M01775:248:000000000-C8W97:1:1103:14367:14465	Allobaculum	Erysipelotrichaceae	Erysipelotrichales	Erysipelotrichia	Firmicutes	Bacteria
M01775:248:000000000-C8W97:1:1103:27674:14499	Allobaculum	Erysipelotrichaceae	Erysipelotrichales	Erysipelotrichia	Firmicutes	Bacteria
M01775:248:000000000-C8W97:1:1103:22081:14531	Turicibacter	Erysipelotrichaceae	Erysipelotrichales	Erysipelotrichia	Firmicutes	Bacteria
M01775:248:000000000-C8W97:1:1103:27517:14580	Allobaculum	Erysipelotrichaceae	Erysipelotrichales	Erysipelotrichia	Firmicutes	Bacteria
M01775:248:000000000-C8W97:1:1103:16551:14582	Allobaculum	Erysipelotrichaceae	Erysipelotrichales	Erysipelotrichia	Firmicutes	Bacteria
M01775:248:000000000-C8W97:1:1103:6238:14598	Allobaculum	Erysipelotrichaceae	Erysipelotrichales	Erysipelotrichia	Firmicutes	Bacteria
M01775:248:000000000-C8W97:1:1103:17484:14602	Clostridium sensu stricto	Clostridiaceae 1	Clostridiales	Clostridia	Firmicutes	Bacteria
M01775:248:000000000-C8W97:1:1103:17721:14610	Turicibacter	Erysipelotrichaceae	Erysipelotrichales	Erysipelotrichia	Firmicutes	Bacteria
M01775:248:000000000-C8W97:1:1103:21189:14611	Clostridium sensu stricto	Clostridiaceae 1	Clostridiales	Clostridia	Firmicutes	Bacteria
M01775:248:000000000-C8W97:1:1103:9403:14638	Allobaculum	Erysipelotrichaceae	Erysipelotrichales	Erysipelotrichia	Firmicutes	Bacteria
M01775:248:000000000-C8W97:1:1103:4801:14643	Allobaculum	Erysipelotrichaceae	Erysipelotrichales	Erysipelotrichia	Firmicutes	Bacteria
M01775:248:000000000-C8W97:1:1103:21714:14662	Clostridium sensu stricto	Clostridiaceae 1	Clostridiales	Clostridia	Firmicutes	Bacteria
M01775:248:000000000-C8W97:1:1103:6887:14666	Allobaculum	Erysipelotrichaceae	Erysipelotrichales	Erysipelotrichia	Firmicutes	Bacteria
M01775:248:000000000-C8W97:1:1103:15438:14679	Clostridium sensu stricto	Clostridiaceae 1	Clostridiales	Clostridia	Firmicutes	Bacteria
M01775:248:000000000-C8W97:1:1103:12527:14721	Allobaculum	Erysipelotrichaceae	Erysipelotrichales	Erysipelotrichia	Firmicutes	Bacteria
M01775:248:000000000-C8W97:1:1103:19564:14728	Akkermansia	Verrucomicrobiaceae	Verrucomicrobiales	Verrucomicrobiae	Verrucomicrobia	Bacteria
M01775:248:000000000-C8W97:1:1103:19745:14746	Clostridium sensu stricto	Clostridiaceae 1	Clostridiales	Clostridia	Firmicutes	Bacteria
M01775:248:000000000-C8W97:1:1103:28870:14750	Lactobacillus	Lactobacillaceae	Lactobacillales	Bacilli	Firmicutes	Bacteria
M01775:248:000000000-C8W97:1:1103:21004:14763	Lachnoanaerobaculum	Lachnospiraceae	Clostridiales	Clostridia	Firmicutes	Bacteria
M01775:248:000000000-C8W97:1:1103:6833:14792	Clostridium sensu stricto	Clostridiaceae 1	Clostridiales	Clostridia	Firmicutes	Bacteria
M01775:248:000000000-C8W97:1:1103:5637:14821	Clostridium sensu stricto	Clostridiaceae 1	Clostridiales	Clostridia	Firmicutes	Bacteria
M01775:248:000000000-C8W97:1:1103:13178:14822	Allobaculum	Erysipelotrichaceae	Erysipelotrichales	Erysipelotrichia	Firmicutes	Bacteria
M01775:248:000000000-C8W97:1:1103:14836:14875	Allobaculum	Erysipelotrichaceae	Erysipelotrichales	Erysipelotrichia	Firmicutes	Bacteria
M01775:248:000000000-C8W97:1:1103:11694:14901	Allobaculum	Erysipelotrichaceae	Erysipelotrichales	Erysipelotrichia	Firmicutes	Bacteria
M01775:248:000000000-C8W97:1:1103:12544:14919	Clostridium sensu stricto	Clostridiaceae 1	Clostridiales	Clostridia	Firmicutes	Bacteria
M01775:248:000000000-C8W97:1:1103:20094:14926	Turicibacter	Erysipelotrichaceae	Erysipelotrichales	Erysipelotrichia	Firmicutes	Bacteria
M01775:248:000000000-C8W97:1:1103:10782:14955	Clostridium sensu stricto	Clostridiaceae 1	Clostridiales	Clostridia	Firmicutes	Bacteria
M01775:248:000000000-C8W97:1:1103:25274:14974	Clostridium sensu stricto	Clostridiaceae 1	Clostridiales	Clostridia	Firmicutes	Bacteria
M01775:248:000000000-C8W97:1:1103:6938:14975	Lactobacillus	Lactobacillaceae	Lactobacillales	Bacilli	Firmicutes	Bacteria
M01775:248:000000000-C8W97:1:1103:9403:14982	Allobaculum	Erysipelotrichaceae	Erysipelotrichales	Erysipelotrichia	Firmicutes	Bacteria
M01775:248:000000000-C8W97:1:1103:9111:14992	Allobaculum	Erysipelotrichaceae	Erysipelotrichales	Erysipelotrichia	Firmicutes	Bacteria
M01775:248:000000000-C8W97:1:1103:14978:15009	Clostridium sensu stricto	Clostridiaceae 1	Clostridiales	Clostridia	Firmicutes	Bacteria
M01775:248:000000000-C8W97:1:1103:2311:15024	Allobaculum	Erysipelotrichaceae	Erysipelotrichales	Erysipelotrichia	Firmicutes	Bacteria
M01775:248:000000000-C8W97:1:1103:22497:15032	Clostridium sensu stricto	Clostridiaceae 1	Clostridiales	Clostridia	Firmicutes	Bacteria
M01775:248:000000000-C8W97:1:1103:9965:15035	Turicibacter	Erysipelotrichaceae	Erysipelotrichales	Erysipelotrichia	Firmicutes	Bacteria
M01775:248:000000000-C8W97:1:1103:13146:15049	Allobaculum	Erysipelotrichaceae	Erysipelotrichales	Erysipelotrichia	Firmicutes	Bacteria
M01775:248:000000000-C8W97:1:1103:19374:15069	Eubacterium	Eubacteriaceae	Clostridiales	Clostridia	Firmicutes	Bacteria
M01775:248:000000000-C8W97:1:1103:22166:15077	Clostridium sensu stricto	Clostridiaceae 1	Clostridiales	Clostridia	Firmicutes	Bacteria
M01775:248:000000000-C8W97:1:1103:26645:15088	Enterorhabdus	Coriobacteriaceae	Coriobacteriales	Actinobacteria	Actinobacteria	Bacteria
M01775:248:000000000-C8W97:1:1103:28079:15100	Clostridium XlVa	Lachnospiraceae	Clostridiales	Clostridia	Firmicutes	Bacteria
M01775:248:000000000-C8W97:1:1103:26746:15104	Allobaculum	Erysipelotrichaceae	Erysipelotrichales	Erysipelotrichia	Firmicutes	Bacteria
M01775:248:000000000-C8W97:1:1103:15801:15114	Allobaculum	Erysipelotrichaceae	Erysipelotrichales	Erysipelotrichia	Firmicutes	Bacteria
M01775:248:000000000-C8W97:1:1103:19843:15117	Allobaculum	Erysipelotrichaceae	Erysipelotrichales	Erysipelotrichia	Firmicutes	Bacteria
M01775:248:000000000-C8W97:1:1103:15142:15154	Turicibacter	Erysipelotrichaceae	Erysipelotrichales	Erysipelotrichia	Firmicutes	Bacteria
M01775:248:000000000-C8W97:1:1103:27112:15212	Allobaculum	Erysipelotrichaceae	Erysipelotrichales	Erysipelotrichia	Firmicutes	Bacteria
M01775:248:000000000-C8W97:1:1103:18990:15250	Allobaculum	Erysipelotrichaceae	Erysipelotrichales	Erysipelotrichia	Firmicutes	Bacteria
M01775:248:000000000-C8W97:1:1103:11957:15278	Allobaculum	Erysipelotrichaceae	Erysipelotrichales	Erysipelotrichia	Firmicutes	Bacteria
M01775:248:000000000-C8W97:1:1103:20909:15294	Lactobacillus	Lactobacillaceae	Lactobacillales	Bacilli	Firmicutes	Bacteria
M01775:248:000000000-C8W97:1:1103:28306:15343	Lactobacillus	Lactobacillaceae	Lactobacillales	Bacilli	Firmicutes	Bacteria
M01775:248:000000000-C8W97:1:1103:29183:15351	Turicibacter	Erysipelotrichaceae	Erysipelotrichales	Erysipelotrichia	Firmicutes	Bacteria
M01775:248:000000000-C8W97:1:1103:10742:15393	Allobaculum	Erysipelotrichaceae	Erysipelotrichales	Erysipelotrichia	Firmicutes	Bacteria
M01775:248:000000000-C8W97:1:1103:24678:15411	Turicibacter	Erysipelotrichaceae	Erysipelotrichales	Erysipelotrichia	Firmicutes	Bacteria
M01775:248:000000000-C8W97:1:1103:11566:15426	Clostridium sensu stricto	Clostridiaceae 1	Clostridiales	Clostridia	Firmicutes	Bacteria
M01775:248:000000000-C8W97:1:1103:20550:15429	Allobaculum	Erysipelotrichaceae	Erysipelotrichales	Erysipelotrichia	Firmicutes	Bacteria
M01775:248:000000000-C8W97:1:1103:24735:15429	Clostridium sensu stricto	Clostridiaceae 1	Clostridiales	Clostridia	Firmicutes	Bacteria
M01775:248:000000000-C8W97:1:1103:23958:15448	Allobaculum	Erysipelotrichaceae	Erysipelotrichales	Erysipelotrichia	Firmicutes	Bacteria
M01775:248:000000000-C8W97:1:1103:13841:15452	Turicibacter	Erysipelotrichaceae	Erysipelotrichales	Erysipelotrichia	Firmicutes	Bacteria
M01775:248:000000000-C8W97:1:1103:8861:15483	Allobaculum	Erysipelotrichaceae	Erysipelotrichales	Erysipelotrichia	Firmicutes	Bacteria
M01775:248:000000000-C8W97:1:1103:19991:15507	Clostridium sensu stricto	Clostridiaceae 1	Clostridiales	Clostridia	Firmicutes	Bacteria
M01775:248:000000000-C8W97:1:1103:22405:15535	Allobaculum	Erysipelotrichaceae	Erysipelotrichales	Erysipelotrichia	Firmicutes	Bacteria
M01775:248:000000000-C8W97:1:1103:10877:15536	Allobaculum	Erysipelotrichaceae	Erysipelotrichales	Erysipelotrichia	Firmicutes	Bacteria
M01775:248:000000000-C8W97:1:1103:18756:15547	Allobaculum	Erysipelotrichaceae	Erysipelotrichales	Erysipelotrichia	Firmicutes	Bacteria
M01775:248:000000000-C8W97:1:1103:16988:15572	Turicibacter	Erysipelotrichaceae	Erysipelotrichales	Erysipelotrichia	Firmicutes	Bacteria
M01775:248:000000000-C8W97:1:1103:7021:15646	Lactobacillus	Lactobacillaceae	Lactobacillales	Bacilli	Firmicutes	Bacteria
M01775:248:000000000-C8W97:1:1103:10420:15651	Allobaculum	Erysipelotrichaceae	Erysipelotrichales	Erysipelotrichia	Firmicutes	Bacteria
M01775:248:000000000-C8W97:1:1103:13062:15657	Allobaculum	Erysipelotrichaceae	Erysipelotrichales	Erysipelotrichia	Firmicutes	Bacteria
M01775:248:000000000-C8W97:1:1103:4720:15664	Turicibacter	Erysipelotrichaceae	Erysipelotrichales	Erysipelotrichia	Firmicutes	Bacteria
M01775:248:000000000-C8W97:1:1103:16383:15669	Turicibacter	Erysipelotrichaceae	Erysipelotrichales	Erysipelotrichia	Firmicutes	Bacteria
M01775:248:000000000-C8W97:1:1103:8330:15671	Allobaculum	Erysipelotrichaceae	Erysipelotrichales	Erysipelotrichia	Firmicutes	Bacteria
M01775:248:000000000-C8W97:1:1103:9731:15673	Turicibacter	Erysipelotrichaceae	Erysipelotrichales	Erysipelotrichia	Firmicutes	Bacteria
M01775:248:000000000-C8W97:1:1103:15860:15697	Allobaculum	Erysipelotrichaceae	Erysipelotrichales	Erysipelotrichia	Firmicutes	Bacteria
M01775:248:000000000-C8W97:1:1103:12031:15701	Clostridium sensu stricto	Clostridiaceae 1	Clostridiales	Clostridia	Firmicutes	Bacteria
M01775:248:000000000-C8W97:1:1103:27396:15717	Clostridium sensu stricto	Clostridiaceae 1	Clostridiales	Clostridia	Firmicutes	Bacteria
M01775:248:000000000-C8W97:1:1103:28532:15744	Turicibacter	Erysipelotrichaceae	Erysipelotrichales	Erysipelotrichia	Firmicutes	Bacteria
M01775:248:000000000-C8W97:1:1103:17327:15755	Turicibacter	Erysipelotrichaceae	Erysipelotrichales	Erysipelotrichia	Firmicutes	Bacteria
M01775:248:000000000-C8W97:1:1103:2957:15760	Allobaculum	Erysipelotrichaceae	Erysipelotrichales	Erysipelotrichia	Firmicutes	Bacteria
M01775:248:000000000-C8W97:1:1103:28573:15787	Turicibacter	Erysipelotrichaceae	Erysipelotrichales	Erysipelotrichia	Firmicutes	Bacteria
M01775:248:000000000-C8W97:1:1103:24665:15787	Allobaculum	Erysipelotrichaceae	Erysipelotrichales	Erysipelotrichia	Firmicutes	Bacteria
M01775:248:000000000-C8W97:1:1103:9207:15792	Allobaculum	Erysipelotrichaceae	Erysipelotrichales	Erysipelotrichia	Firmicutes	Bacteria
M01775:248:000000000-C8W97:1:1103:29162:15792	Allobaculum	Erysipelotrichaceae	Erysipelotrichales	Erysipelotrichia	Firmicutes	Bacteria
M01775:248:000000000-C8W97:1:1103:12140:15795	Turicibacter	Erysipelotrichaceae	Erysipelotrichales	Erysipelotrichia	Firmicutes	Bacteria
M01775:248:000000000-C8W97:1:1103:5659:15805	Allobaculum	Erysipelotrichaceae	Erysipelotrichales	Erysipelotrichia	Firmicutes	Bacteria
M01775:248:000000000-C8W97:1:1103:22240:15823	Clostridium sensu stricto	Clostridiaceae 1	Clostridiales	Clostridia	Firmicutes	Bacteria
M01775:248:000000000-C8W97:1:1103:3814:15835	Lactobacillus	Lactobacillaceae	Lactobacillales	Bacilli	Firmicutes	Bacteria
M01775:248:000000000-C8W97:1:1103:19025:15852	Clostridium sensu stricto	Clostridiaceae 1	Clostridiales	Clostridia	Firmicutes	Bacteria
M01775:248:000000000-C8W97:1:1103:20864:15883	Allobaculum	Erysipelotrichaceae	Erysipelotrichales	Erysipelotrichia	Firmicutes	Bacteria
M01775:248:000000000-C8W97:1:1103:28594:15885	Lactobacillus	Lactobacillaceae	Lactobacillales	Bacilli	Firmicutes	Bacteria
M01775:248:000000000-C8W97:1:1103:13212:15886	Clostridium sensu stricto	Clostridiaceae 1	Clostridiales	Clostridia	Firmicutes	Bacteria
M01775:248:000000000-C8W97:1:1103:15361:15890	Allobaculum	Erysipelotrichaceae	Erysipelotrichales	Erysipelotrichia	Firmicutes	Bacteria
M01775:248:000000000-C8W97:1:1103:7484:15917	Akkermansia	Verrucomicrobiaceae	Verrucomicrobiales	Verrucomicrobiae	Verrucomicrobia	Bacteria
M01775:248:000000000-C8W97:1:1103:11242:15919	Allobaculum	Erysipelotrichaceae	Erysipelotrichales	Erysipelotrichia	Firmicutes	Bacteria
M01775:248:000000000-C8W97:1:1103:25278:15941	Allobaculum	Erysipelotrichaceae	Erysipelotrichales	Erysipelotrichia	Firmicutes	Bacteria
M01775:248:000000000-C8W97:1:1103:16984:15991	Clostridium sensu stricto	Clostridiaceae 1	Clostridiales	Clostridia	Firmicutes	Bacteria
M01775:248:000000000-C8W97:1:1103:16193:16002	Enterorhabdus	Coriobacteriaceae	Coriobacteriales	Actinobacteria	Actinobacteria	Bacteria
M01775:248:000000000-C8W97:1:1103:15776:16022	Allobaculum	Erysipelotrichaceae	Erysipelotrichales	Erysipelotrichia	Firmicutes	Bacteria
M01775:248:000000000-C8W97:1:1103:11445:16051	Allobaculum	Erysipelotrichaceae	Erysipelotrichales	Erysipelotrichia	Firmicutes	Bacteria
M01775:248:000000000-C8W97:1:1103:15990:16054	Allobaculum	Erysipelotrichaceae	Erysipelotrichales	Erysipelotrichia	Firmicutes	Bacteria
M01775:248:000000000-C8W97:1:1103:25247:16076	Allobaculum	Erysipelotrichaceae	Erysipelotrichales	Erysipelotrichia	Firmicutes	Bacteria
M01775:248:000000000-C8W97:1:1103:16354:16091	Lactobacillus	Lactobacillaceae	Lactobacillales	Bacilli	Firmicutes	Bacteria
M01775:248:000000000-C8W97:1:1103:23863:16111	Clostridium sensu stricto	Clostridiaceae 1	Clostridiales	Clostridia	Firmicutes	Bacteria
M01775:248:000000000-C8W97:1:1103:13006:16143	Allobaculum	Erysipelotrichaceae	Erysipelotrichales	Erysipelotrichia	Firmicutes	Bacteria
M01775:248:000000000-C8W97:1:1103:11763:16161	Clostridium sensu stricto	Clostridiaceae 1	Clostridiales	Clostridia	Firmicutes	Bacteria
M01775:248:000000000-C8W97:1:1103:16853:16162	Allobaculum	Erysipelotrichaceae	Erysipelotrichales	Erysipelotrichia	Firmicutes	Bacteria
M01775:248:000000000-C8W97:1:1103:15445:16185	Allobaculum	Erysipelotrichaceae	Erysipelotrichales	Erysipelotrichia	Firmicutes	Bacteria
M01775:248:000000000-C8W97:1:1103:19964:16189	Clostridium sensu stricto	Clostridiaceae 1	Clostridiales	Clostridia	Firmicutes	Bacteria
M01775:248:000000000-C8W97:1:1103:12207:16208	Clostridium sensu stricto	Clostridiaceae 1	Clostridiales	Clostridia	Firmicutes	Bacteria
M01775:248:000000000-C8W97:1:1103:19940:16212	Allobaculum	Erysipelotrichaceae	Erysipelotrichales	Erysipelotrichia	Firmicutes	Bacteria
M01775:248:000000000-C8W97:1:1103:18038:16229	Allobaculum	Erysipelotrichaceae	Erysipelotrichales	Erysipelotrichia	Firmicutes	Bacteria
M01775:248:000000000-C8W97:1:1103:8636:16247	Allobaculum	Erysipelotrichaceae	Erysipelotrichales	Erysipelotrichia	Firmicutes	Bacteria
M01775:248:000000000-C8W97:1:1103:21335:16270	Allobaculum	Erysipelotrichaceae	Erysipelotrichales	Erysipelotrichia	Firmicutes	Bacteria
M01775:248:000000000-C8W97:1:1103:13516:16301	Clostridium sensu stricto	Clostridiaceae 1	Clostridiales	Clostridia	Firmicutes	Bacteria
M01775:248:000000000-C8W97:1:1103:17099:16368	Allobaculum	Erysipelotrichaceae	Erysipelotrichales	Erysipelotrichia	Firmicutes	Bacteria
M01775:248:000000000-C8W97:1:1103:27473:16377	Turicibacter	Erysipelotrichaceae	Erysipelotrichales	Erysipelotrichia	Firmicutes	Bacteria
M01775:248:000000000-C8W97:1:1103:25081:16401	Clostridium sensu stricto	Clostridiaceae 1	Clostridiales	Clostridia	Firmicutes	Bacteria
M01775:248:000000000-C8W97:1:1103:12322:16425	Turicibacter	Erysipelotrichaceae	Erysipelotrichales	Erysipelotrichia	Firmicutes	Bacteria
M01775:248:000000000-C8W97:1:1103:6717:16432	Clostridium sensu stricto	Clostridiaceae 1	Clostridiales	Clostridia	Firmicutes	Bacteria
M01775:248:000000000-C8W97:1:1103:24372:16442	Turicibacter	Erysipelotrichaceae	Erysipelotrichales	Erysipelotrichia	Firmicutes	Bacteria
M01775:248:000000000-C8W97:1:1103:2828:16485	Allobaculum	Erysipelotrichaceae	Erysipelotrichales	Erysipelotrichia	Firmicutes	Bacteria
M01775:248:000000000-C8W97:1:1103:19739:16503	Lactobacillus	Lactobacillaceae	Lactobacillales	Bacilli	Firmicutes	Bacteria
M01775:248:000000000-C8W97:1:1103:11231:16507	Turicibacter	Erysipelotrichaceae	Erysipelotrichales	Erysipelotrichia	Firmicutes	Bacteria
M01775:248:000000000-C8W97:1:1103:28641:16514	Allobaculum	Erysipelotrichaceae	Erysipelotrichales	Erysipelotrichia	Firmicutes	Bacteria
M01775:248:000000000-C8W97:1:1103:11398:16539	Lactobacillus	Lactobacillaceae	Lactobacillales	Bacilli	Firmicutes	Bacteria
M01775:248:000000000-C8W97:1:1103:5295:16539	Clostridium sensu stricto	Clostridiaceae 1	Clostridiales	Clostridia	Firmicutes	Bacteria
M01775:248:000000000-C8W97:1:1103:22471:16570	Bacteroides	Bacteroidaceae	Bacteroidales	Bacteroidia	Bacteroidetes	Bacteria
M01775:248:000000000-C8W97:1:1103:8913:16572	Clostridium sensu stricto	Clostridiaceae 1	Clostridiales	Clostridia	Firmicutes	Bacteria
M01775:248:000000000-C8W97:1:1103:11970:16580	Turicibacter	Erysipelotrichaceae	Erysipelotrichales	Erysipelotrichia	Firmicutes	Bacteria
M01775:248:000000000-C8W97:1:1103:28197:16585	Lactobacillus	Lactobacillaceae	Lactobacillales	Bacilli	Firmicutes	Bacteria
M01775:248:000000000-C8W97:1:1103:23589:16591	Allobaculum	Erysipelotrichaceae	Erysipelotrichales	Erysipelotrichia	Firmicutes	Bacteria
M01775:248:000000000-C8W97:1:1103:26302:16605	Turicibacter	Erysipelotrichaceae	Erysipelotrichales	Erysipelotrichia	Firmicutes	Bacteria
M01775:248:000000000-C8W97:1:1103:11473:16609	Clostridium sensu stricto	Clostridiaceae 1	Clostridiales	Clostridia	Firmicutes	Bacteria
M01775:248:000000000-C8W97:1:1103:5974:16612	Turicibacter	Erysipelotrichaceae	Erysipelotrichales	Erysipelotrichia	Firmicutes	Bacteria
M01775:248:000000000-C8W97:1:1103:9948:16613	Allobaculum	Erysipelotrichaceae	Erysipelotrichales	Erysipelotrichia	Firmicutes	Bacteria
M01775:248:000000000-C8W97:1:1103:13306:16628	Clostridium sensu stricto	Clostridiaceae 1	Clostridiales	Clostridia	Firmicutes	Bacteria
M01775:248:000000000-C8W97:1:1103:6426:16643	Allobaculum	Erysipelotrichaceae	Erysipelotrichales	Erysipelotrichia	Firmicutes	Bacteria
M01775:248:000000000-C8W97:1:1103:20394:16646	Turicibacter	Erysipelotrichaceae	Erysipelotrichales	Erysipelotrichia	Firmicutes	Bacteria
M01775:248:000000000-C8W97:1:1103:16100:16669	Allobaculum	Erysipelotrichaceae	Erysipelotrichales	Erysipelotrichia	Firmicutes	Bacteria
M01775:248:000000000-C8W97:1:1103:22403:16729	Clostridium sensu stricto	Clostridiaceae 1	Clostridiales	Clostridia	Firmicutes	Bacteria
M01775:248:000000000-C8W97:1:1103:26010:16741	Allobaculum	Erysipelotrichaceae	Erysipelotrichales	Erysipelotrichia	Firmicutes	Bacteria
M01775:248:000000000-C8W97:1:1103:21346:16749	Allobaculum	Erysipelotrichaceae	Erysipelotrichales	Erysipelotrichia	Firmicutes	Bacteria
M01775:248:000000000-C8W97:1:1103:21571:16814	Clostridium sensu stricto	Clostridiaceae 1	Clostridiales	Clostridia	Firmicutes	Bacteria
M01775:248:000000000-C8W97:1:1103:10692:16827	Clostridium sensu stricto	Clostridiaceae 1	Clostridiales	Clostridia	Firmicutes	Bacteria
M01775:248:000000000-C8W97:1:1103:11251:16836	Clostridium sensu stricto	Clostridiaceae 1	Clostridiales	Clostridia	Firmicutes	Bacteria
M01775:248:000000000-C8W97:1:1103:27560:16849	Staphylococcus	Staphylococcaceae	Bacillales	Bacilli	Firmicutes	Bacteria
M01775:248:000000000-C8W97:1:1103:21064:16857	Clostridium sensu stricto	Clostridiaceae 1	Clostridiales	Clostridia	Firmicutes	Bacteria
M01775:248:000000000-C8W97:1:1103:12351:16857	Akkermansia	Verrucomicrobiaceae	Verrucomicrobiales	Verrucomicrobiae	Verrucomicrobia	Bacteria
M01775:248:000000000-C8W97:1:1103:20139:16915	Turicibacter	Erysipelotrichaceae	Erysipelotrichales	Erysipelotrichia	Firmicutes	Bacteria
M01775:248:000000000-C8W97:1:1103:4998:16929	Lachnospiracea_incertae_sedis	Lachnospiraceae	Clostridiales	Clostridia	Firmicutes	Bacteria
M01775:248:000000000-C8W97:1:1103:25890:16959	Allobaculum	Erysipelotrichaceae	Erysipelotrichales	Erysipelotrichia	Firmicutes	Bacteria
M01775:248:000000000-C8W97:1:1103:16008:16981	Bilophila	Desulfovibrionaceae	Desulfovibrionales	Deltaproteobacteria	Proteobacteria	Bacteria
M01775:248:000000000-C8W97:1:1103:18700:16988	Turicibacter	Erysipelotrichaceae	Erysipelotrichales	Erysipelotrichia	Firmicutes	Bacteria
M01775:248:000000000-C8W97:1:1103:16803:17058	Lactobacillus	Lactobacillaceae	Lactobacillales	Bacilli	Firmicutes	Bacteria
M01775:248:000000000-C8W97:1:1103:24267:17110	Allobaculum	Erysipelotrichaceae	Erysipelotrichales	Erysipelotrichia	Firmicutes	Bacteria
M01775:248:000000000-C8W97:1:1103:7114:17123	Clostridium sensu stricto	Clostridiaceae 1	Clostridiales	Clostridia	Firmicutes	Bacteria
M01775:248:000000000-C8W97:1:1103:16558:17135	Clostridium sensu stricto	Clostridiaceae 1	Clostridiales	Clostridia	Firmicutes	Bacteria
M01775:248:000000000-C8W97:1:1103:25013:17155	Turicibacter	Erysipelotrichaceae	Erysipelotrichales	Erysipelotrichia	Firmicutes	Bacteria
M01775:248:000000000-C8W97:1:1103:20152:17171	Allobaculum	Erysipelotrichaceae	Erysipelotrichales	Erysipelotrichia	Firmicutes	Bacteria
M01775:248:000000000-C8W97:1:1103:10053:17174	Allobaculum	Erysipelotrichaceae	Erysipelotrichales	Erysipelotrichia	Firmicutes	Bacteria
M01775:248:000000000-C8W97:1:1103:6914:17186	Turicibacter	Erysipelotrichaceae	Erysipelotrichales	Erysipelotrichia	Firmicutes	Bacteria
M01775:248:000000000-C8W97:1:1103:7887:17193	Lactobacillus	Lactobacillaceae	Lactobacillales	Bacilli	Firmicutes	Bacteria
M01775:248:000000000-C8W97:1:1103:11354:17263	Eubacterium	Eubacteriaceae	Clostridiales	Clostridia	Firmicutes	Bacteria
M01775:248:000000000-C8W97:1:1103:5962:17268	Allobaculum	Erysipelotrichaceae	Erysipelotrichales	Erysipelotrichia	Firmicutes	Bacteria
M01775:248:000000000-C8W97:1:1103:18911:17287	Clostridium sensu stricto	Clostridiaceae 1	Clostridiales	Clostridia	Firmicutes	Bacteria
M01775:248:000000000-C8W97:1:1103:25910:17353	Bacteroides	Bacteroidaceae	Bacteroidales	Bacteroidia	Bacteroidetes	Bacteria
M01775:248:000000000-C8W97:1:1103:14271:17413	Eubacterium	Eubacteriaceae	Clostridiales	Clostridia	Firmicutes	Bacteria
M01775:248:000000000-C8W97:1:1103:8315:17415	Allobaculum	Erysipelotrichaceae	Erysipelotrichales	Erysipelotrichia	Firmicutes	Bacteria
M01775:248:000000000-C8W97:1:1103:11047:17449	Allobaculum	Erysipelotrichaceae	Erysipelotrichales	Erysipelotrichia	Firmicutes	Bacteria
M01775:248:000000000-C8W97:1:1103:19378:17501	Barnesiella	Porphyromonadaceae	Bacteroidales	Bacteroidia	Bacteroidetes	Bacteria
M01775:248:000000000-C8W97:1:1103:16721:17520	Clostridium sensu stricto	Clostridiaceae 1	Clostridiales	Clostridia	Firmicutes	Bacteria
M01775:248:000000000-C8W97:1:1103:19224:17522	Clostridium sensu stricto	Clostridiaceae 1	Clostridiales	Clostridia	Firmicutes	Bacteria
M01775:248:000000000-C8W97:1:1103:21644:17572	Clostridium sensu stricto	Clostridiaceae 1	Clostridiales	Clostridia	Firmicutes	Bacteria
M01775:248:000000000-C8W97:1:1103:8760:17587	Clostridium sensu stricto	Clostridiaceae 1	Clostridiales	Clostridia	Firmicutes	Bacteria
M01775:248:000000000-C8W97:1:1103:28541:17604	Clostridium sensu stricto	Clostridiaceae 1	Clostridiales	Clostridia	Firmicutes	Bacteria
M01775:248:000000000-C8W97:1:1103:12409:17633	Allobaculum	Erysipelotrichaceae	Erysipelotrichales	Erysipelotrichia	Firmicutes	Bacteria
M01775:248:000000000-C8W97:1:1103:24092:17660	Allobaculum	Erysipelotrichaceae	Erysipelotrichales	Erysipelotrichia	Firmicutes	Bacteria
M01775:248:000000000-C8W97:1:1103:20378:17662	Allobaculum	Erysipelotrichaceae	Erysipelotrichales	Erysipelotrichia	Firmicutes	Bacteria
M01775:248:000000000-C8W97:1:1103:25066:17662	Eubacterium	Eubacteriaceae	Clostridiales	Clostridia	Firmicutes	Bacteria
M01775:248:000000000-C8W97:1:1103:4020:17673	Clostridium sensu stricto	Clostridiaceae 1	Clostridiales	Clostridia	Firmicutes	Bacteria
M01775:248:000000000-C8W97:1:1103:15999:17696	Allobaculum	Erysipelotrichaceae	Erysipelotrichales	Erysipelotrichia	Firmicutes	Bacteria
M01775:248:000000000-C8W97:1:1103:10081:17718	Clostridium sensu stricto	Clostridiaceae 1	Clostridiales	Clostridia	Firmicutes	Bacteria
M01775:248:000000000-C8W97:1:1103:16830:17730	Turicibacter	Erysipelotrichaceae	Erysipelotrichales	Erysipelotrichia	Firmicutes	Bacteria
M01775:248:000000000-C8W97:1:1103:10370:17758	Clostridium sensu stricto	Clostridiaceae 1	Clostridiales	Clostridia	Firmicutes	Bacteria
M01775:248:000000000-C8W97:1:1103:6973:17760	Lactobacillus	Lactobacillaceae	Lactobacillales	Bacilli	Firmicutes	Bacteria
M01775:248:000000000-C8W97:1:1103:8506:17770	Allobaculum	Erysipelotrichaceae	Erysipelotrichales	Erysipelotrichia	Firmicutes	Bacteria
M01775:248:000000000-C8W97:1:1103:6746:17792	Clostridium sensu stricto	Clostridiaceae 1	Clostridiales	Clostridia	Firmicutes	Bacteria
M01775:248:000000000-C8W97:1:1103:26024:17796	Turicibacter	Erysipelotrichaceae	Erysipelotrichales	Erysipelotrichia	Firmicutes	Bacteria
M01775:248:000000000-C8W97:1:1103:9764:17821	Turicibacter	Erysipelotrichaceae	Erysipelotrichales	Erysipelotrichia	Firmicutes	Bacteria
M01775:248:000000000-C8W97:1:1103:7435:17823	Allobaculum	Erysipelotrichaceae	Erysipelotrichales	Erysipelotrichia	Firmicutes	Bacteria
M01775:248:000000000-C8W97:1:1103:22088:17833	Turicibacter	Erysipelotrichaceae	Erysipelotrichales	Erysipelotrichia	Firmicutes	Bacteria
M01775:248:000000000-C8W97:1:1103:10090:17876	Clostridium sensu stricto	Clostridiaceae 1	Clostridiales	Clostridia	Firmicutes	Bacteria
M01775:248:000000000-C8W97:1:1103:28430:17909	Allobaculum	Erysipelotrichaceae	Erysipelotrichales	Erysipelotrichia	Firmicutes	Bacteria
M01775:248:000000000-C8W97:1:1103:10203:17916	Allobaculum	Erysipelotrichaceae	Erysipelotrichales	Erysipelotrichia	Firmicutes	Bacteria
M01775:248:000000000-C8W97:1:1103:4287:17926	Allobaculum	Erysipelotrichaceae	Erysipelotrichales	Erysipelotrichia	Firmicutes	Bacteria
M01775:248:000000000-C8W97:1:1103:10908:17948	Turicibacter	Erysipelotrichaceae	Erysipelotrichales	Erysipelotrichia	Firmicutes	Bacteria
M01775:248:000000000-C8W97:1:1103:19946:17980	Clostridium sensu stricto	Clostridiaceae 1	Clostridiales	Clostridia	Firmicutes	Bacteria
M01775:248:000000000-C8W97:1:1103:24220:17985	Lactobacillus	Lactobacillaceae	Lactobacillales	Bacilli	Firmicutes	Bacteria
M01775:248:000000000-C8W97:1:1103:22442:17993	Allobaculum	Erysipelotrichaceae	Erysipelotrichales	Erysipelotrichia	Firmicutes	Bacteria
M01775:248:000000000-C8W97:1:1103:27520:18023	Turicibacter	Erysipelotrichaceae	Erysipelotrichales	Erysipelotrichia	Firmicutes	Bacteria
M01775:248:000000000-C8W97:1:1103:19191:18054	Clostridium sensu stricto	Clostridiaceae 1	Clostridiales	Clostridia	Firmicutes	Bacteria
M01775:248:000000000-C8W97:1:1103:24070:18059	Turicibacter	Erysipelotrichaceae	Erysipelotrichales	Erysipelotrichia	Firmicutes	Bacteria
M01775:248:000000000-C8W97:1:1103:22090:18064	Clostridium XlVa	Lachnospiraceae	Clostridiales	Clostridia	Firmicutes	Bacteria
M01775:248:000000000-C8W97:1:1103:18374:18084	Clostridium sensu stricto	Clostridiaceae 1	Clostridiales	Clostridia	Firmicutes	Bacteria
M01775:248:000000000-C8W97:1:1103:17340:18091	Allobaculum	Erysipelotrichaceae	Erysipelotrichales	Erysipelotrichia	Firmicutes	Bacteria
M01775:248:000000000-C8W97:1:1103:5611:18100	Allobaculum	Erysipelotrichaceae	Erysipelotrichales	Erysipelotrichia	Firmicutes	Bacteria
M01775:248:000000000-C8W97:1:1103:16415:18104	Clostridium sensu stricto	Clostridiaceae 1	Clostridiales	Clostridia	Firmicutes	Bacteria
M01775:248:000000000-C8W97:1:1103:8079:18142	Clostridium sensu stricto	Clostridiaceae 1	Clostridiales	Clostridia	Firmicutes	Bacteria
M01775:248:000000000-C8W97:1:1103:20119:18238	Turicibacter	Erysipelotrichaceae	Erysipelotrichales	Erysipelotrichia	Firmicutes	Bacteria
M01775:248:000000000-C8W97:1:1103:24696:18253	Enterorhabdus	Coriobacteriaceae	Coriobacteriales	Actinobacteria	Actinobacteria	Bacteria
M01775:248:000000000-C8W97:1:1103:28294:18328	Allobaculum	Erysipelotrichaceae	Erysipelotrichales	Erysipelotrichia	Firmicutes	Bacteria
M01775:248:000000000-C8W97:1:1103:14708:18357	Clostridium sensu stricto	Clostridiaceae 1	Clostridiales	Clostridia	Firmicutes	Bacteria
M01775:248:000000000-C8W97:1:1103:15394:18359	Lactobacillus	Lactobacillaceae	Lactobacillales	Bacilli	Firmicutes	Bacteria
M01775:248:000000000-C8W97:1:1103:9783:18387	Turicibacter	Erysipelotrichaceae	Erysipelotrichales	Erysipelotrichia	Firmicutes	Bacteria
M01775:248:000000000-C8W97:1:1103:19514:18399	Turicibacter	Erysipelotrichaceae	Erysipelotrichales	Erysipelotrichia	Firmicutes	Bacteria
M01775:248:000000000-C8W97:1:1103:7515:18402	Clostridium sensu stricto	Clostridiaceae 1	Clostridiales	Clostridia	Firmicutes	Bacteria
M01775:248:000000000-C8W97:1:1103:16009:18411	Lactobacillus	Lactobacillaceae	Lactobacillales	Bacilli	Firmicutes	Bacteria
M01775:248:000000000-C8W97:1:1103:14284:18428	Clostridium sensu stricto	Clostridiaceae 1	Clostridiales	Clostridia	Firmicutes	Bacteria
M01775:248:000000000-C8W97:1:1103:14395:18449	Marvinbryantia	Lachnospiraceae	Clostridiales	Clostridia	Firmicutes	Bacteria
M01775:248:000000000-C8W97:1:1103:23878:18461	Allobaculum	Erysipelotrichaceae	Erysipelotrichales	Erysipelotrichia	Firmicutes	Bacteria
M01775:248:000000000-C8W97:1:1103:8633:18462	Turicibacter	Erysipelotrichaceae	Erysipelotrichales	Erysipelotrichia	Firmicutes	Bacteria
M01775:248:000000000-C8W97:1:1103:13473:18491	Turicibacter	Erysipelotrichaceae	Erysipelotrichales	Erysipelotrichia	Firmicutes	Bacteria
M01775:248:000000000-C8W97:1:1103:22997:18514	Clostridium sensu stricto	Clostridiaceae 1	Clostridiales	Clostridia	Firmicutes	Bacteria
M01775:248:000000000-C8W97:1:1103:16093:18520	Turicibacter	Erysipelotrichaceae	Erysipelotrichales	Erysipelotrichia	Firmicutes	Bacteria
M01775:248:000000000-C8W97:1:1103:19938:18528	Clostridium sensu stricto	Clostridiaceae 1	Clostridiales	Clostridia	Firmicutes	Bacteria
M01775:248:000000000-C8W97:1:1103:23717:18561	Allobaculum	Erysipelotrichaceae	Erysipelotrichales	Erysipelotrichia	Firmicutes	Bacteria
M01775:248:000000000-C8W97:1:1103:13498:18573	Turicibacter	Erysipelotrichaceae	Erysipelotrichales	Erysipelotrichia	Firmicutes	Bacteria
M01775:248:000000000-C8W97:1:1103:22927:18603	Turicibacter	Erysipelotrichaceae	Erysipelotrichales	Erysipelotrichia	Firmicutes	Bacteria
M01775:248:000000000-C8W97:1:1103:21299:18620	Allobaculum	Erysipelotrichaceae	Erysipelotrichales	Erysipelotrichia	Firmicutes	Bacteria
M01775:248:000000000-C8W97:1:1103:8566:18645	Allobaculum	Erysipelotrichaceae	Erysipelotrichales	Erysipelotrichia	Firmicutes	Bacteria
M01775:248:000000000-C8W97:1:1103:24654:18660	Allobaculum	Erysipelotrichaceae	Erysipelotrichales	Erysipelotrichia	Firmicutes	Bacteria
M01775:248:000000000-C8W97:1:1103:15511:18682	Allobaculum	Erysipelotrichaceae	Erysipelotrichales	Erysipelotrichia	Firmicutes	Bacteria
M01775:248:000000000-C8W97:1:1103:23300:18706	Turicibacter	Erysipelotrichaceae	Erysipelotrichales	Erysipelotrichia	Firmicutes	Bacteria
M01775:248:000000000-C8W97:1:1103:15600:18708	Allobaculum	Erysipelotrichaceae	Erysipelotrichales	Erysipelotrichia	Firmicutes	Bacteria
M01775:248:000000000-C8W97:1:1103:23667:18722	Allobaculum	Erysipelotrichaceae	Erysipelotrichales	Erysipelotrichia	Firmicutes	Bacteria
M01775:248:000000000-C8W97:1:1103:14190:18747	Clostridium sensu stricto	Clostridiaceae 1	Clostridiales	Clostridia	Firmicutes	Bacteria
M01775:248:000000000-C8W97:1:1103:24864:18757	Clostridium sensu stricto	Clostridiaceae 1	Clostridiales	Clostridia	Firmicutes	Bacteria
M01775:248:000000000-C8W97:1:1103:20740:18797	Enterorhabdus	Coriobacteriaceae	Coriobacteriales	Actinobacteria	Actinobacteria	Bacteria
M01775:248:000000000-C8W97:1:1103:8670:18806	Clostridium sensu stricto	Clostridiaceae 1	Clostridiales	Clostridia	Firmicutes	Bacteria
M01775:248:000000000-C8W97:1:1103:7219:18813	Allobaculum	Erysipelotrichaceae	Erysipelotrichales	Erysipelotrichia	Firmicutes	Bacteria
M01775:248:000000000-C8W97:1:1103:6378:18833	Allobaculum	Erysipelotrichaceae	Erysipelotrichales	Erysipelotrichia	Firmicutes	Bacteria
M01775:248:000000000-C8W97:1:1103:14924:18850	Lactobacillus	Lactobacillaceae	Lactobacillales	Bacilli	Firmicutes	Bacteria
M01775:248:000000000-C8W97:1:1103:22840:18939	Clostridium sensu stricto	Clostridiaceae 1	Clostridiales	Clostridia	Firmicutes	Bacteria
M01775:248:000000000-C8W97:1:1103:9357:18959	Clostridium sensu stricto	Clostridiaceae 1	Clostridiales	Clostridia	Firmicutes	Bacteria
M01775:248:000000000-C8W97:1:1103:12063:18968	Allobaculum	Erysipelotrichaceae	Erysipelotrichales	Erysipelotrichia	Firmicutes	Bacteria
M01775:248:000000000-C8W97:1:1103:15507:19007	Clostridium sensu stricto	Clostridiaceae 1	Clostridiales	Clostridia	Firmicutes	Bacteria
M01775:248:000000000-C8W97:1:1103:28456:19013	Akkermansia	Verrucomicrobiaceae	Verrucomicrobiales	Verrucomicrobiae	Verrucomicrobia	Bacteria
M01775:248:000000000-C8W97:1:1103:3218:19028	Turicibacter	Erysipelotrichaceae	Erysipelotrichales	Erysipelotrichia	Firmicutes	Bacteria
M01775:248:000000000-C8W97:1:1103:11560:19058	Allobaculum	Erysipelotrichaceae	Erysipelotrichales	Erysipelotrichia	Firmicutes	Bacteria
M01775:248:000000000-C8W97:1:1103:8387:19083	Allobaculum	Erysipelotrichaceae	Erysipelotrichales	Erysipelotrichia	Firmicutes	Bacteria
M01775:248:000000000-C8W97:1:1103:26282:19117	Clostridium sensu stricto	Clostridiaceae 1	Clostridiales	Clostridia	Firmicutes	Bacteria
M01775:248:000000000-C8W97:1:1103:22458:19184	Lactobacillus	Lactobacillaceae	Lactobacillales	Bacilli	Firmicutes	Bacteria
M01775:248:000000000-C8W97:1:1103:5056:19188	Clostridium sensu stricto	Clostridiaceae 1	Clostridiales	Clostridia	Firmicutes	Bacteria
M01775:248:000000000-C8W97:1:1103:17906:19214	Allobaculum	Erysipelotrichaceae	Erysipelotrichales	Erysipelotrichia	Firmicutes	Bacteria
M01775:248:000000000-C8W97:1:1103:10633:19251	Allobaculum	Erysipelotrichaceae	Erysipelotrichales	Erysipelotrichia	Firmicutes	Bacteria
M01775:248:000000000-C8W97:1:1103:8858:19257	Allobaculum	Erysipelotrichaceae	Erysipelotrichales	Erysipelotrichia	Firmicutes	Bacteria
M01775:248:000000000-C8W97:1:1103:6617:19269	Allobaculum	Erysipelotrichaceae	Erysipelotrichales	Erysipelotrichia	Firmicutes	Bacteria
M01775:248:000000000-C8W97:1:1103:11238:19289	Clostridium sensu stricto	Clostridiaceae 1	Clostridiales	Clostridia	Firmicutes	Bacteria
M01775:248:000000000-C8W97:1:1103:21349:19311	Allobaculum	Erysipelotrichaceae	Erysipelotrichales	Erysipelotrichia	Firmicutes	Bacteria
M01775:248:000000000-C8W97:1:1103:22252:19327	Clostridium XlVa	Lachnospiraceae	Clostridiales	Clostridia	Firmicutes	Bacteria
M01775:248:000000000-C8W97:1:1103:18897:19340	Lactobacillus	Lactobacillaceae	Lactobacillales	Bacilli	Firmicutes	Bacteria
M01775:248:000000000-C8W97:1:1103:13872:19355	Allobaculum	Erysipelotrichaceae	Erysipelotrichales	Erysipelotrichia	Firmicutes	Bacteria
M01775:248:000000000-C8W97:1:1103:13784:19358	Clostridium sensu stricto	Clostridiaceae 1	Clostridiales	Clostridia	Firmicutes	Bacteria
M01775:248:000000000-C8W97:1:1103:10595:19364	Allobaculum	Erysipelotrichaceae	Erysipelotrichales	Erysipelotrichia	Firmicutes	Bacteria
M01775:248:000000000-C8W97:1:1103:21052:19373	Allobaculum	Erysipelotrichaceae	Erysipelotrichales	Erysipelotrichia	Firmicutes	Bacteria
M01775:248:000000000-C8W97:1:1103:20589:19426	Turicibacter	Erysipelotrichaceae	Erysipelotrichales	Erysipelotrichia	Firmicutes	Bacteria
M01775:248:000000000-C8W97:1:1103:20440:19465	Clostridium sensu stricto	Clostridiaceae 1	Clostridiales	Clostridia	Firmicutes	Bacteria
M01775:248:000000000-C8W97:1:1103:21314:19467	Turicibacter	Erysipelotrichaceae	Erysipelotrichales	Erysipelotrichia	Firmicutes	Bacteria
M01775:248:000000000-C8W97:1:1103:8888:19477	Clostridium sensu stricto	Clostridiaceae 1	Clostridiales	Clostridia	Firmicutes	Bacteria
M01775:248:000000000-C8W97:1:1103:17974:19515	Clostridium sensu stricto	Clostridiaceae 1	Clostridiales	Clostridia	Firmicutes	Bacteria
M01775:248:000000000-C8W97:1:1103:27203:19545	Allobaculum	Erysipelotrichaceae	Erysipelotrichales	Erysipelotrichia	Firmicutes	Bacteria
M01775:248:000000000-C8W97:1:1103:21043:19555	Allobaculum	Erysipelotrichaceae	Erysipelotrichales	Erysipelotrichia	Firmicutes	Bacteria
M01775:248:000000000-C8W97:1:1103:11982:19565	Allobaculum	Erysipelotrichaceae	Erysipelotrichales	Erysipelotrichia	Firmicutes	Bacteria
[truncated: 40,494 more rows]

## Sheet: CO_rejected
Query ID
M01775:248:000000000-C8W97:1:1102:18879:2594
M01775:248:000000000-C8W97:1:1103:28507:10911
M01775:248:000000000-C8W97:1:1105:7323:6187
M01775:248:000000000-C8W97:1:1106:19232:5994
M01775:248:000000000-C8W97:1:1108:14883:6048
M01775:248:000000000-C8W97:1:1111:10601:10337
M01775:248:000000000-C8W97:1:1112:8869:2914
M01775:248:000000000-C8W97:1:1112:27387:10808
M01775:248:000000000-C8W97:1:1112:15036:22028
M01775:248:000000000-C8W97:1:1115:16388:7704
M01775:248:000000000-C8W97:1:1118:23487:7291
M01775:248:000000000-C8W97:1:1118:20694:10823
M01775:248:000000000-C8W97:1:1118:20491:14774
M01775:248:000000000-C8W97:1:2101:25306:4479
M01775:248:000000000-C8W97:1:2101:25757:13158
M01775:248:000000000-C8W97:1:2101:8995:13217
M01775:248:000000000-C8W97:1:2101:19018:15293
M01775:248:000000000-C8W97:1:2103:9017:20124
M01775:248:000000000-C8W97:1:2104:4360:16272
M01775:248:000000000-C8W97:1:2105:25720:11229
M01775:248:000000000-C8W97:1:2107:13998:9822
M01775:248:000000000-C8W97:1:2107:10452:12073
M01775:248:000000000-C8W97:1:2109:20982:13537
M01775:248:000000000-C8W97:1:2110:21492:4906
M01775:248:000000000-C8W97:1:2110:14473:20542
M01775:248:000000000-C8W97:1:2112:6347:4709
M01775:248:000000000-C8W97:1:2113:27358:9707
M01775:248:000000000-C8W97:1:2115:18575:3889
M01775:248:000000000-C8W97:1:2116:6484:6769
M01775:248:000000000-C8W97:1:2116:16031:12631
M01775:248:000000000-C8W97:1:2117:12473:1980
M01775:248:000000000-C8W97:1:2119:12222:10882
M01775:248:000000000-C8W97:1:2119:23701:19931

## Sheet: CO+FPs_accepted
Query ID	Genus	Family	Order	Class	Phylum	Domain
M01775:248:000000000-C8W97:1:1102:20587:1165	Clostridium XlVa	Lachnospiraceae	Clostridiales	Clostridia	Firmicutes	Bacteria
M01775:248:000000000-C8W97:1:1102:13075:1191	Clostridium IV	Ruminococcaceae	Clostridiales	Clostridia	Firmicutes	Bacteria
M01775:248:000000000-C8W97:1:1102:15959:1194	Allobaculum	Erysipelotrichaceae	Erysipelotrichales	Erysipelotrichia	Firmicutes	Bacteria
M01775:248:000000000-C8W97:1:1102:16293:1195	Bacteroides	Bacteroidaceae	Bacteroidales	Bacteroidia	Bacteroidetes	Bacteria
M01775:248:000000000-C8W97:1:1102:11412:1237	Eisenbergiella	Lachnospiraceae	Clostridiales	Clostridia	Firmicutes	Bacteria
M01775:248:000000000-C8W97:1:1102:15223:1250	Turicibacter	Erysipelotrichaceae	Erysipelotrichales	Erysipelotrichia	Firmicutes	Bacteria
M01775:248:000000000-C8W97:1:1102:18490:1356	Lachnospiracea_incertae_sedis	Lachnospiraceae	Clostridiales	Clostridia	Firmicutes	Bacteria
M01775:248:000000000-C8W97:1:1102:19061:1362	Allobaculum	Erysipelotrichaceae	Erysipelotrichales	Erysipelotrichia	Firmicutes	Bacteria
M01775:248:000000000-C8W97:1:1102:15548:1453	Clostridium XlVa	Lachnospiraceae	Clostridiales	Clostridia	Firmicutes	Bacteria
M01775:248:000000000-C8W97:1:1102:13535:1495	Anaerotruncus	Ruminococcaceae	Clostridiales	Clostridia	Firmicutes	Bacteria
M01775:248:000000000-C8W97:1:1102:14168:1515	Lachnospiracea_incertae_sedis	Lachnospiraceae	Clostridiales	Clostridia	Firmicutes	Bacteria
M01775:248:000000000-C8W97:1:1102:17164:1524	Marvinbryantia	Lachnospiraceae	Clostridiales	Clostridia	Firmicutes	Bacteria
M01775:248:000000000-C8W97:1:1102:8384:1598	Clostridium XlVa	Lachnospiraceae	Clostridiales	Clostridia	Firmicutes	Bacteria
M01775:248:000000000-C8W97:1:1102:21181:1617	Alkalitalea	Marinilabiliaceae	Bacteroidales	Bacteroidia	Bacteroidetes	Bacteria
M01775:248:000000000-C8W97:1:1102:9245:1660	Lachnospiracea_incertae_sedis	Lachnospiraceae	Clostridiales	Clostridia	Firmicutes	Bacteria
M01775:248:000000000-C8W97:1:1102:22195:1697	Ruminococcus2	Lachnospiraceae	Clostridiales	Clostridia	Firmicutes	Bacteria
M01775:248:000000000-C8W97:1:1102:15936:1702	Turicibacter	Erysipelotrichaceae	Erysipelotrichales	Erysipelotrichia	Firmicutes	Bacteria
M01775:248:000000000-C8W97:1:1102:18784:1741	Allobaculum	Erysipelotrichaceae	Erysipelotrichales	Erysipelotrichia	Firmicutes	Bacteria
M01775:248:000000000-C8W97:1:1102:21318:1755	Oscillibacter	Ruminococcaceae	Clostridiales	Clostridia	Firmicutes	Bacteria
M01775:248:000000000-C8W97:1:1102:21159:1755	Flavonifractor	Ruminococcaceae	Clostridiales	Clostridia	Firmicutes	Bacteria
M01775:248:000000000-C8W97:1:1102:12228:1765	Turicibacter	Erysipelotrichaceae	Erysipelotrichales	Erysipelotrichia	Firmicutes	Bacteria
M01775:248:000000000-C8W97:1:1102:15473:1792	Ruminococcus2	Lachnospiraceae	Clostridiales	Clostridia	Firmicutes	Bacteria
M01775:248:000000000-C8W97:1:1102:13696:1825	Clostridium XlVa	Lachnospiraceae	Clostridiales	Clostridia	Firmicutes	Bacteria
M01775:248:000000000-C8W97:1:1102:23245:1828	Clostridium XlVa	Lachnospiraceae	Clostridiales	Clostridia	Firmicutes	Bacteria
M01775:248:000000000-C8W97:1:1102:18337:1855	Ruminococcus2	Lachnospiraceae	Clostridiales	Clostridia	Firmicutes	Bacteria
M01775:248:000000000-C8W97:1:1102:15635:1861	Allobaculum	Erysipelotrichaceae	Erysipelotrichales	Erysipelotrichia	Firmicutes	Bacteria
M01775:248:000000000-C8W97:1:1102:11487:1904	Allobaculum	Erysipelotrichaceae	Erysipelotrichales	Erysipelotrichia	Firmicutes	Bacteria
M01775:248:000000000-C8W97:1:1102:23590:1932	Bacteroides	Bacteroidaceae	Bacteroidales	Bacteroidia	Bacteroidetes	Bacteria
M01775:248:000000000-C8W97:1:1102:17759:2007	Allobaculum	Erysipelotrichaceae	Erysipelotrichales	Erysipelotrichia	Firmicutes	Bacteria
M01775:248:000000000-C8W97:1:1102:10613:2027	Allobaculum	Erysipelotrichaceae	Erysipelotrichales	Erysipelotrichia	Firmicutes	Bacteria
M01775:248:000000000-C8W97:1:1102:22876:2042	Lactobacillus	Lactobacillaceae	Lactobacillales	Bacilli	Firmicutes	Bacteria
M01775:248:000000000-C8W97:1:1102:10748:2089	Allobaculum	Erysipelotrichaceae	Erysipelotrichales	Erysipelotrichia	Firmicutes	Bacteria
M01775:248:000000000-C8W97:1:1102:10266:2118	Dorea	Lachnospiraceae	Clostridiales	Clostridia	Firmicutes	Bacteria
M01775:248:000000000-C8W97:1:1102:21135:2151	Eubacterium	Eubacteriaceae	Clostridiales	Clostridia	Firmicutes	Bacteria
M01775:248:000000000-C8W97:1:1102:24007:2152	Lachnospiracea_incertae_sedis	Lachnospiraceae	Clostridiales	Clostridia	Firmicutes	Bacteria
M01775:248:000000000-C8W97:1:1102:23718:2189	Allobaculum	Erysipelotrichaceae	Erysipelotrichales	Erysipelotrichia	Firmicutes	Bacteria
M01775:248:000000000-C8W97:1:1102:16803:2220	Allobaculum	Erysipelotrichaceae	Erysipelotrichales	Erysipelotrichia	Firmicutes	Bacteria
M01775:248:000000000-C8W97:1:1102:13269:2228	Clostridium XlVa	Lachnospiraceae	Clostridiales	Clostridia	Firmicutes	Bacteria
M01775:248:000000000-C8W97:1:1102:20145:2237	Coprobacter	Porphyromonadaceae	Bacteroidales	Bacteroidia	Bacteroidetes	Bacteria
M01775:248:000000000-C8W97:1:1102:20773:2261	Allobaculum	Erysipelotrichaceae	Erysipelotrichales	Erysipelotrichia	Firmicutes	Bacteria
M01775:248:000000000-C8W97:1:1102:19651:2287	Allobaculum	Erysipelotrichaceae	Erysipelotrichales	Erysipelotrichia	Firmicutes	Bacteria
M01775:248:000000000-C8W97:1:1102:13786:2301	Lactobacillus	Lactobacillaceae	Lactobacillales	Bacilli	Firmicutes	Bacteria
M01775:248:000000000-C8W97:1:1102:19349:2306	Marvinbryantia	Lachnospiraceae	Clostridiales	Clostridia	Firmicutes	Bacteria
M01775:248:000000000-C8W97:1:1102:23657:2334	Flavonifractor	Ruminococcaceae	Clostridiales	Clostridia	Firmicutes	Bacteria
M01775:248:000000000-C8W97:1:1102:19495:2353	Allobaculum	Erysipelotrichaceae	Erysipelotrichales	Erysipelotrichia	Firmicutes	Bacteria
M01775:248:000000000-C8W97:1:1102:11637:2398	Clostridium XlVa	Lachnospiraceae	Clostridiales	Clostridia	Firmicutes	Bacteria
M01775:248:000000000-C8W97:1:1102:23491:2453	Clostridium XlVa	Lachnospiraceae	Clostridiales	Clostridia	Firmicutes	Bacteria
M01775:248:000000000-C8W97:1:1102:6909:2473	Allobaculum	Erysipelotrichaceae	Erysipelotrichales	Erysipelotrichia	Firmicutes	Bacteria
M01775:248:000000000-C8W97:1:1102:8619:2499	Coprobacter	Porphyromonadaceae	Bacteroidales	Bacteroidia	Bacteroidetes	Bacteria
M01775:248:000000000-C8W97:1:1102:22209:2517	Eisenbergiella	Lachnospiraceae	Clostridiales	Clostridia	Firmicutes	Bacteria
M01775:248:000000000-C8W97:1:1102:13912:2541	Allobaculum	Erysipelotrichaceae	Erysipelotrichales	Erysipelotrichia	Firmicutes	Bacteria
M01775:248:000000000-C8W97:1:1102:24217:2560	Clostridium IV	Ruminococcaceae	Clostridiales	Clostridia	Firmicutes	Bacteria
M01775:248:000000000-C8W97:1:1102:10705:2582	Allobaculum	Erysipelotrichaceae	Erysipelotrichales	Erysipelotrichia	Firmicutes	Bacteria
M01775:248:000000000-C8W97:1:1102:18955:2591	Allobaculum	Erysipelotrichaceae	Erysipelotrichales	Erysipelotrichia	Firmicutes	Bacteria
M01775:248:000000000-C8W97:1:1102:14764:2596	Allobaculum	Erysipelotrichaceae	Erysipelotrichales	Erysipelotrichia	Firmicutes	Bacteria
M01775:248:000000000-C8W97:1:1102:17531:2647	Allobaculum	Erysipelotrichaceae	Erysipelotrichales	Erysipelotrichia	Firmicutes	Bacteria
M01775:248:000000000-C8W97:1:1102:10024:2648	Bacteroides	Bacteroidaceae	Bacteroidales	Bacteroidia	Bacteroidetes	Bacteria
M01775:248:000000000-C8W97:1:1102:16522:2697	Barnesiella	Porphyromonadaceae	Bacteroidales	Bacteroidia	Bacteroidetes	Bacteria
M01775:248:000000000-C8W97:1:1102:13002:2698	Marvinbryantia	Lachnospiraceae	Clostridiales	Clostridia	Firmicutes	Bacteria
M01775:248:000000000-C8W97:1:1102:15983:2711	Turicibacter	Erysipelotrichaceae	Erysipelotrichales	Erysipelotrichia	Firmicutes	Bacteria
M01775:248:000000000-C8W97:1:1102:6510:2732	Robinsoniella	Lachnospiraceae	Clostridiales	Clostridia	Firmicutes	Bacteria
M01775:248:000000000-C8W97:1:1102:14405:2734	Lactobacillus	Lactobacillaceae	Lactobacillales	Bacilli	Firmicutes	Bacteria
M01775:248:000000000-C8W97:1:1102:10053:2734	Allobaculum	Erysipelotrichaceae	Erysipelotrichales	Erysipelotrichia	Firmicutes	Bacteria
M01775:248:000000000-C8W97:1:1102:13980:2771	Bacteroides	Bacteroidaceae	Bacteroidales	Bacteroidia	Bacteroidetes	Bacteria
M01775:248:000000000-C8W97:1:1102:10742:2800	Lachnospiracea_incertae_sedis	Lachnospiraceae	Clostridiales	Clostridia	Firmicutes	Bacteria
M01775:248:000000000-C8W97:1:1102:20107:2824	Marvinbryantia	Lachnospiraceae	Clostridiales	Clostridia	Firmicutes	Bacteria
M01775:248:000000000-C8W97:1:1102:20688:2825	Lachnospiracea_incertae_sedis	Lachnospiraceae	Clostridiales	Clostridia	Firmicutes	Bacteria
M01775:248:000000000-C8W97:1:1102:21020:2889	Allobaculum	Erysipelotrichaceae	Erysipelotrichales	Erysipelotrichia	Firmicutes	Bacteria
M01775:248:000000000-C8W97:1:1102:18042:2920	Allobaculum	Erysipelotrichaceae	Erysipelotrichales	Erysipelotrichia	Firmicutes	Bacteria
M01775:248:000000000-C8W97:1:1102:10176:2989	Turicibacter	Erysipelotrichaceae	Erysipelotrichales	Erysipelotrichia	Firmicutes	Bacteria
M01775:248:000000000-C8W97:1:1102:15155:3028	Allobaculum	Erysipelotrichaceae	Erysipelotrichales	Erysipelotrichia	Firmicutes	Bacteria
M01775:248:000000000-C8W97:1:1102:7233:3040	Allobaculum	Erysipelotrichaceae	Erysipelotrichales	Erysipelotrichia	Firmicutes	Bacteria
M01775:248:000000000-C8W97:1:1102:16247:3085	Fusicatenibacter	Lachnospiraceae	Clostridiales	Clostridia	Firmicutes	Bacteria
M01775:248:000000000-C8W97:1:1102:23177:3086	Turicibacter	Erysipelotrichaceae	Erysipelotrichales	Erysipelotrichia	Firmicutes	Bacteria
M01775:248:000000000-C8W97:1:1102:16692:3191	Turicibacter	Erysipelotrichaceae	Erysipelotrichales	Erysipelotrichia	Firmicutes	Bacteria
M01775:248:000000000-C8W97:1:1102:23735:3206	Clostridium IV	Ruminococcaceae	Clostridiales	Clostridia	Firmicutes	Bacteria
M01775:248:000000000-C8W97:1:1102:23408:3233	Turicibacter	Erysipelotrichaceae	Erysipelotrichales	Erysipelotrichia	Firmicutes	Bacteria
M01775:248:000000000-C8W97:1:1102:11793:3266	Dorea	Lachnospiraceae	Clostridiales	Clostridia	Firmicutes	Bacteria
M01775:248:000000000-C8W97:1:1102:6917:3294	Lachnospiracea_incertae_sedis	Lachnospiraceae	Clostridiales	Clostridia	Firmicutes	Bacteria
M01775:248:000000000-C8W97:1:1102:16214:3413	Lachnospiracea_incertae_sedis	Lachnospiraceae	Clostridiales	Clostridia	Firmicutes	Bacteria
M01775:248:000000000-C8W97:1:1102:8030:3415	Allobaculum	Erysipelotrichaceae	Erysipelotrichales	Erysipelotrichia	Firmicutes	Bacteria
M01775:248:000000000-C8W97:1:1102:13389:3418	Allobaculum	Erysipelotrichaceae	Erysipelotrichales	Erysipelotrichia	Firmicutes	Bacteria
M01775:248:000000000-C8W97:1:1102:11732:3459	Clostridium XlVa	Lachnospiraceae	Clostridiales	Clostridia	Firmicutes	Bacteria
M01775:248:000000000-C8W97:1:1102:8573:3471	Acetitomaculum	Lachnospiraceae	Clostridiales	Clostridia	Firmicutes	Bacteria
M01775:248:000000000-C8W97:1:1102:22513:3508	Bacteroides	Bacteroidaceae	Bacteroidales	Bacteroidia	Bacteroidetes	Bacteria
M01775:248:000000000-C8W97:1:1102:15061:3516	Lachnospiracea_incertae_sedis	Lachnospiraceae	Clostridiales	Clostridia	Firmicutes	Bacteria
M01775:248:000000000-C8W97:1:1102:11491:3523	Alistipes	Rikenellaceae	Bacteroidales	Bacteroidia	Bacteroidetes	Bacteria
M01775:248:000000000-C8W97:1:1102:8703:3580	Turicibacter	Erysipelotrichaceae	Erysipelotrichales	Erysipelotrichia	Firmicutes	Bacteria
M01775:248:000000000-C8W97:1:1102:20496:3622	Bacteroides	Bacteroidaceae	Bacteroidales	Bacteroidia	Bacteroidetes	Bacteria
M01775:248:000000000-C8W97:1:1102:10084:3641	Allobaculum	Erysipelotrichaceae	Erysipelotrichales	Erysipelotrichia	Firmicutes	Bacteria
M01775:248:000000000-C8W97:1:1102:20413:3666	Clostridium XlVa	Lachnospiraceae	Clostridiales	Clostridia	Firmicutes	Bacteria
M01775:248:000000000-C8W97:1:1102:14571:3672	Allobaculum	Erysipelotrichaceae	Erysipelotrichales	Erysipelotrichia	Firmicutes	Bacteria
M01775:248:000000000-C8W97:1:1102:11434:3678	Lachnospiracea_incertae_sedis	Lachnospiraceae	Clostridiales	Clostridia	Firmicutes	Bacteria
M01775:248:000000000-C8W97:1:1102:16437:3687	Allobaculum	Erysipelotrichaceae	Erysipelotrichales	Erysipelotrichia	Firmicutes	Bacteria
M01775:248:000000000-C8W97:1:1102:10439:3735	Lactobacillus	Lactobacillaceae	Lactobacillales	Bacilli	Firmicutes	Bacteria
M01775:248:000000000-C8W97:1:1102:15439:3749	Allobaculum	Erysipelotrichaceae	Erysipelotrichales	Erysipelotrichia	Firmicutes	Bacteria
M01775:248:000000000-C8W97:1:1102:17110:3774	Allobaculum	Erysipelotrichaceae	Erysipelotrichales	Erysipelotrichia	Firmicutes	Bacteria
M01775:248:000000000-C8W97:1:1102:23377:3799	Allobaculum	Erysipelotrichaceae	Erysipelotrichales	Erysipelotrichia	Firmicutes	Bacteria
M01775:248:000000000-C8W97:1:1102:15957:3911	Clostridium XlVa	Lachnospiraceae	Clostridiales	Clostridia	Firmicutes	Bacteria
M01775:248:000000000-C8W97:1:1102:23916:3913	Clostridium XlVa	Lachnospiraceae	Clostridiales	Clostridia	Firmicutes	Bacteria
M01775:248:000000000-C8W97:1:1102:16257:3936	Turicibacter	Erysipelotrichaceae	Erysipelotrichales	Erysipelotrichia	Firmicutes	Bacteria
M01775:248:000000000-C8W97:1:1102:12969:3966	Turicibacter	Erysipelotrichaceae	Erysipelotrichales	Erysipelotrichia	Firmicutes	Bacteria
M01775:248:000000000-C8W97:1:1102:18882:4002	Eisenbergiella	Lachnospiraceae	Clostridiales	Clostridia	Firmicutes	Bacteria
M01775:248:000000000-C8W97:1:1102:6926:4078	Allobaculum	Erysipelotrichaceae	Erysipelotrichales	Erysipelotrichia	Firmicutes	Bacteria
M01775:248:000000000-C8W97:1:1102:11193:4091	Marvinbryantia	Lachnospiraceae	Clostridiales	Clostridia	Firmicutes	Bacteria
M01775:248:000000000-C8W97:1:1102:9744:4093	Turicibacter	Erysipelotrichaceae	Erysipelotrichales	Erysipelotrichia	Firmicutes	Bacteria
M01775:248:000000000-C8W97:1:1102:24728:4101	Allobaculum	Erysipelotrichaceae	Erysipelotrichales	Erysipelotrichia	Firmicutes	Bacteria
M01775:248:000000000-C8W97:1:1102:21793:4128	Allobaculum	Erysipelotrichaceae	Erysipelotrichales	Erysipelotrichia	Firmicutes	Bacteria
M01775:248:000000000-C8W97:1:1102:16731:4134	Allobaculum	Erysipelotrichaceae	Erysipelotrichales	Erysipelotrichia	Firmicutes	Bacteria
M01775:248:000000000-C8W97:1:1102:8545:4139	Turicibacter	Erysipelotrichaceae	Erysipelotrichales	Erysipelotrichia	Firmicutes	Bacteria
M01775:248:000000000-C8W97:1:1102:14752:4140	Ruminococcus2	Lachnospiraceae	Clostridiales	Clostridia	Firmicutes	Bacteria
M01775:248:000000000-C8W97:1:1102:10296:4144	Marvinbryantia	Lachnospiraceae	Clostridiales	Clostridia	Firmicutes	Bacteria
M01775:248:000000000-C8W97:1:1102:14584:4164	Lactobacillus	Lactobacillaceae	Lactobacillales	Bacilli	Firmicutes	Bacteria
M01775:248:000000000-C8W97:1:1102:5307:4180	Alistipes	Rikenellaceae	Bacteroidales	Bacteroidia	Bacteroidetes	Bacteria
M01775:248:000000000-C8W97:1:1102:11191:4233	Allobaculum	Erysipelotrichaceae	Erysipelotrichales	Erysipelotrichia	Firmicutes	Bacteria
M01775:248:000000000-C8W97:1:1102:6555:4294	Lachnospiracea_incertae_sedis	Lachnospiraceae	Clostridiales	Clostridia	Firmicutes	Bacteria
M01775:248:000000000-C8W97:1:1102:11183:4366	Allobaculum	Erysipelotrichaceae	Erysipelotrichales	Erysipelotrichia	Firmicutes	Bacteria
M01775:248:000000000-C8W97:1:1102:9846:4424	Coprococcus	Lachnospiraceae	Clostridiales	Clostridia	Firmicutes	Bacteria
M01775:248:000000000-C8W97:1:1102:26341:4503	Barnesiella	Porphyromonadaceae	Bacteroidales	Bacteroidia	Bacteroidetes	Bacteria
M01775:248:000000000-C8W97:1:1102:17090:4519	Eisenbergiella	Lachnospiraceae	Clostridiales	Clostridia	Firmicutes	Bacteria
M01775:248:000000000-C8W97:1:1102:23161:4608	Marvinbryantia	Lachnospiraceae	Clostridiales	Clostridia	Firmicutes	Bacteria
M01775:248:000000000-C8W97:1:1102:10913:4615	Alistipes	Rikenellaceae	Bacteroidales	Bacteroidia	Bacteroidetes	Bacteria
M01775:248:000000000-C8W97:1:1102:6678:4737	Allobaculum	Erysipelotrichaceae	Erysipelotrichales	Erysipelotrichia	Firmicutes	Bacteria
M01775:248:000000000-C8W97:1:1102:8908:4747	Clostridium XlVa	Lachnospiraceae	Clostridiales	Clostridia	Firmicutes	Bacteria
M01775:248:000000000-C8W97:1:1102:24576:4770	Bacteroides	Bacteroidaceae	Bacteroidales	Bacteroidia	Bacteroidetes	Bacteria
M01775:248:000000000-C8W97:1:1102:9031:4778	Bacteroides	Bacteroidaceae	Bacteroidales	Bacteroidia	Bacteroidetes	Bacteria
M01775:248:000000000-C8W97:1:1102:17455:4796	Allobaculum	Erysipelotrichaceae	Erysipelotrichales	Erysipelotrichia	Firmicutes	Bacteria
M01775:248:000000000-C8W97:1:1102:19463:4798	Allobaculum	Erysipelotrichaceae	Erysipelotrichales	Erysipelotrichia	Firmicutes	Bacteria
M01775:248:000000000-C8W97:1:1102:9708:4874	Clostridium IV	Ruminococcaceae	Clostridiales	Clostridia	Firmicutes	Bacteria
M01775:248:000000000-C8W97:1:1102:20637:4915	Lachnospiracea_incertae_sedis	Lachnospiraceae	Clostridiales	Clostridia	Firmicutes	Bacteria
M01775:248:000000000-C8W97:1:1102:15311:4932	Butyrivibrio	Lachnospiraceae	Clostridiales	Clostridia	Firmicutes	Bacteria
M01775:248:000000000-C8W97:1:1102:22935:4948	Bacteroides	Bacteroidaceae	Bacteroidales	Bacteroidia	Bacteroidetes	Bacteria
M01775:248:000000000-C8W97:1:1102:22227:4984	Eisenbergiella	Lachnospiraceae	Clostridiales	Clostridia	Firmicutes	Bacteria
M01775:248:000000000-C8W97:1:1102:22289:4992	Lactobacillus	Lactobacillaceae	Lactobacillales	Bacilli	Firmicutes	Bacteria
M01775:248:000000000-C8W97:1:1102:9505:5004	Turicibacter	Erysipelotrichaceae	Erysipelotrichales	Erysipelotrichia	Firmicutes	Bacteria
M01775:248:000000000-C8W97:1:1102:26744:5030	Coprococcus	Lachnospiraceae	Clostridiales	Clostridia	Firmicutes	Bacteria
M01775:248:000000000-C8W97:1:1102:26636:5033	Bacteroides	Bacteroidaceae	Bacteroidales	Bacteroidia	Bacteroidetes	Bacteria
M01775:248:000000000-C8W97:1:1102:11946:5037	Lachnospiracea_incertae_sedis	Lachnospiraceae	Clostridiales	Clostridia	Firmicutes	Bacteria
M01775:248:000000000-C8W97:1:1102:16975:5095	Mucispirillum	Deferribacteraceae	Deferribacterales	Deferribacteres	Deferribacteres	Bacteria
M01775:248:000000000-C8W97:1:1102:12051:5130	Turicibacter	Erysipelotrichaceae	Erysipelotrichales	Erysipelotrichia	Firmicutes	Bacteria
M01775:248:000000000-C8W97:1:1102:24948:5140	Lachnospiracea_incertae_sedis	Lachnospiraceae	Clostridiales	Clostridia	Firmicutes	Bacteria
M01775:248:000000000-C8W97:1:1102:21473:5161	Allobaculum	Erysipelotrichaceae	Erysipelotrichales	Erysipelotrichia	Firmicutes	Bacteria
M01775:248:000000000-C8W97:1:1102:17165:5162	Lactobacillus	Lactobacillaceae	Lactobacillales	Bacilli	Firmicutes	Bacteria
M01775:248:000000000-C8W97:1:1102:4710:5258	Allobaculum	Erysipelotrichaceae	Erysipelotrichales	Erysipelotrichia	Firmicutes	Bacteria
M01775:248:000000000-C8W97:1:1102:14161:5262	Turicibacter	Erysipelotrichaceae	Erysipelotrichales	Erysipelotrichia	Firmicutes	Bacteria
M01775:248:000000000-C8W97:1:1102:8174:5277	Oscillibacter	Ruminococcaceae	Clostridiales	Clostridia	Firmicutes	Bacteria
M01775:248:000000000-C8W97:1:1102:25441:5324	Allobaculum	Erysipelotrichaceae	Erysipelotrichales	Erysipelotrichia	Firmicutes	Bacteria
M01775:248:000000000-C8W97:1:1102:23567:5328	Eubacterium	Eubacteriaceae	Clostridiales	Clostridia	Firmicutes	Bacteria
M01775:248:000000000-C8W97:1:1102:12145:5343	Clostridium XlVa	Lachnospiraceae	Clostridiales	Clostridia	Firmicutes	Bacteria
M01775:248:000000000-C8W97:1:1102:11453:5356	Marvinbryantia	Lachnospiraceae	Clostridiales	Clostridia	Firmicutes	Bacteria
M01775:248:000000000-C8W97:1:1102:7367:5369	Allobaculum	Erysipelotrichaceae	Erysipelotrichales	Erysipelotrichia	Firmicutes	Bacteria
M01775:248:000000000-C8W97:1:1102:17258:5390	Turicibacter	Erysipelotrichaceae	Erysipelotrichales	Erysipelotrichia	Firmicutes	Bacteria
M01775:248:000000000-C8W97:1:1102:8017:5418	Ruminococcus2	Lachnospiraceae	Clostridiales	Clostridia	Firmicutes	Bacteria
M01775:248:000000000-C8W97:1:1102:23681:5465	Lachnospiracea_incertae_sedis	Lachnospiraceae	Clostridiales	Clostridia	Firmicutes	Bacteria
M01775:248:000000000-C8W97:1:1102:23245:5549	Coprococcus	Lachnospiraceae	Clostridiales	Clostridia	Firmicutes	Bacteria
M01775:248:000000000-C8W97:1:1102:17603:5577	Turicibacter	Erysipelotrichaceae	Erysipelotrichales	Erysipelotrichia	Firmicutes	Bacteria
M01775:248:000000000-C8W97:1:1102:6181:5582	Allobaculum	Erysipelotrichaceae	Erysipelotrichales	Erysipelotrichia	Firmicutes	Bacteria
M01775:248:000000000-C8W97:1:1102:15783:5588	Eisenbergiella	Lachnospiraceae	Clostridiales	Clostridia	Firmicutes	Bacteria
M01775:248:000000000-C8W97:1:1102:12372:5588	Allobaculum	Erysipelotrichaceae	Erysipelotrichales	Erysipelotrichia	Firmicutes	Bacteria
M01775:248:000000000-C8W97:1:1102:26411:5617	Bacteroides	Bacteroidaceae	Bacteroidales	Bacteroidia	Bacteroidetes	Bacteria
M01775:248:000000000-C8W97:1:1102:5240:5628	Marvinbryantia	Lachnospiraceae	Clostridiales	Clostridia	Firmicutes	Bacteria
M01775:248:000000000-C8W97:1:1102:24708:5631	Eisenbergiella	Lachnospiraceae	Clostridiales	Clostridia	Firmicutes	Bacteria
M01775:248:000000000-C8W97:1:1102:16723:5645	Turicibacter	Erysipelotrichaceae	Erysipelotrichales	Erysipelotrichia	Firmicutes	Bacteria
M01775:248:000000000-C8W97:1:1102:16234:5655	Allobaculum	Erysipelotrichaceae	Erysipelotrichales	Erysipelotrichia	Firmicutes	Bacteria
M01775:248:000000000-C8W97:1:1102:25522:5659	Butyrivibrio	Lachnospiraceae	Clostridiales	Clostridia	Firmicutes	Bacteria
M01775:248:000000000-C8W97:1:1102:25209:5679	Allobaculum	Erysipelotrichaceae	Erysipelotrichales	Erysipelotrichia	Firmicutes	Bacteria
M01775:248:000000000-C8W97:1:1102:17790:5702	Holdemania	Erysipelotrichaceae	Erysipelotrichales	Erysipelotrichia	Firmicutes	Bacteria
M01775:248:000000000-C8W97:1:1102:16941:5720	Coprobacter	Porphyromonadaceae	Bacteroidales	Bacteroidia	Bacteroidetes	Bacteria
M01775:248:000000000-C8W97:1:1102:24922:5724	Bacteroides	Bacteroidaceae	Bacteroidales	Bacteroidia	Bacteroidetes	Bacteria
M01775:248:000000000-C8W97:1:1102:22605:5727	Allobaculum	Erysipelotrichaceae	Erysipelotrichales	Erysipelotrichia	Firmicutes	Bacteria
M01775:248:000000000-C8W97:1:1102:15287:5730	Bacteroides	Bacteroidaceae	Bacteroidales	Bacteroidia	Bacteroidetes	Bacteria
M01775:248:000000000-C8W97:1:1102:26835:5738	Lachnospiracea_incertae_sedis	Lachnospiraceae	Clostridiales	Clostridia	Firmicutes	Bacteria
M01775:248:000000000-C8W97:1:1102:14602:5811	Lachnospiracea_incertae_sedis	Lachnospiraceae	Clostridiales	Clostridia	Firmicutes	Bacteria
M01775:248:000000000-C8W97:1:1102:14410:5823	Allobaculum	Erysipelotrichaceae	Erysipelotrichales	Erysipelotrichia	Firmicutes	Bacteria
M01775:248:000000000-C8W97:1:1102:6359:5832	Turicibacter	Erysipelotrichaceae	Erysipelotrichales	Erysipelotrichia	Firmicutes	Bacteria
M01775:248:000000000-C8W97:1:1102:7172:5842	Clostridium IV	Ruminococcaceae	Clostridiales	Clostridia	Firmicutes	Bacteria
M01775:248:000000000-C8W97:1:1102:20418:5846	Defluviitalea	Defluviitaleaceae	Clostridiales	Clostridia	Firmicutes	Bacteria
M01775:248:000000000-C8W97:1:1102:8952:5857	Marvinbryantia	Lachnospiraceae	Clostridiales	Clostridia	Firmicutes	Bacteria
M01775:248:000000000-C8W97:1:1102:24889:5885	Clostridium XlVa	Lachnospiraceae	Clostridiales	Clostridia	Firmicutes	Bacteria
M01775:248:000000000-C8W97:1:1102:21940:5897	Alistipes	Rikenellaceae	Bacteroidales	Bacteroidia	Bacteroidetes	Bacteria
M01775:248:000000000-C8W97:1:1102:21696:5899	Allobaculum	Erysipelotrichaceae	Erysipelotrichales	Erysipelotrichia	Firmicutes	Bacteria
M01775:248:000000000-C8W97:1:1102:15656:5927	Allobaculum	Erysipelotrichaceae	Erysipelotrichales	Erysipelotrichia	Firmicutes	Bacteria
M01775:248:000000000-C8W97:1:1102:3982:6024	Clostridium XlVb	Lachnospiraceae	Clostridiales	Clostridia	Firmicutes	Bacteria
M01775:248:000000000-C8W97:1:1102:8580:6051	Clostridium XlVa	Lachnospiraceae	Clostridiales	Clostridia	Firmicutes	Bacteria
M01775:248:000000000-C8W97:1:1102:20223:6111	Coprobacter	Porphyromonadaceae	Bacteroidales	Bacteroidia	Bacteroidetes	Bacteria
M01775:248:000000000-C8W97:1:1102:26379:6144	Eisenbergiella	Lachnospiraceae	Clostridiales	Clostridia	Firmicutes	Bacteria
M01775:248:000000000-C8W97:1:1102:11171:6157	Allobaculum	Erysipelotrichaceae	Erysipelotrichales	Erysipelotrichia	Firmicutes	Bacteria
M01775:248:000000000-C8W97:1:1102:21723:6174	Bacteroides	Bacteroidaceae	Bacteroidales	Bacteroidia	Bacteroidetes	Bacteria
M01775:248:000000000-C8W97:1:1102:13776:6232	Clostridium XlVa	Lachnospiraceae	Clostridiales	Clostridia	Firmicutes	Bacteria
M01775:248:000000000-C8W97:1:1102:9135:6237	Ruminococcus2	Lachnospiraceae	Clostridiales	Clostridia	Firmicutes	Bacteria
M01775:248:000000000-C8W97:1:1102:17651:6245	Eubacterium	Eubacteriaceae	Clostridiales	Clostridia	Firmicutes	Bacteria
M01775:248:000000000-C8W97:1:1102:12085:6268	Turicibacter	Erysipelotrichaceae	Erysipelotrichales	Erysipelotrichia	Firmicutes	Bacteria
M01775:248:000000000-C8W97:1:1102:18916:6273	Coprobacter	Porphyromonadaceae	Bacteroidales	Bacteroidia	Bacteroidetes	Bacteria
M01775:248:000000000-C8W97:1:1102:17777:6288	Alkalitalea	Marinilabiliaceae	Bacteroidales	Bacteroidia	Bacteroidetes	Bacteria
M01775:248:000000000-C8W97:1:1102:15996:6308	Allobaculum	Erysipelotrichaceae	Erysipelotrichales	Erysipelotrichia	Firmicutes	Bacteria
M01775:248:000000000-C8W97:1:1102:7576:6324	Coprobacter	Porphyromonadaceae	Bacteroidales	Bacteroidia	Bacteroidetes	Bacteria
M01775:248:000000000-C8W97:1:1102:25980:6335	Allobaculum	Erysipelotrichaceae	Erysipelotrichales	Erysipelotrichia	Firmicutes	Bacteria
M01775:248:000000000-C8W97:1:1102:11912:6345	Clostridium XlVa	Lachnospiraceae	Clostridiales	Clostridia	Firmicutes	Bacteria
M01775:248:000000000-C8W97:1:1102:27385:6347	Allobaculum	Erysipelotrichaceae	Erysipelotrichales	Erysipelotrichia	Firmicutes	Bacteria
M01775:248:000000000-C8W97:1:1102:24597:6384	Acetitomaculum	Lachnospiraceae	Clostridiales	Clostridia	Firmicutes	Bacteria
M01775:248:000000000-C8W97:1:1102:4878:6410	Turicibacter	Erysipelotrichaceae	Erysipelotrichales	Erysipelotrichia	Firmicutes	Bacteria
M01775:248:000000000-C8W97:1:1102:15146:6429	Marvinbryantia	Lachnospiraceae	Clostridiales	Clostridia	Firmicutes	Bacteria
M01775:248:000000000-C8W97:1:1102:11426:6447	Barnesiella	Porphyromonadaceae	Bacteroidales	Bacteroidia	Bacteroidetes	Bacteria
M01775:248:000000000-C8W97:1:1102:21433:6563	Allobaculum	Erysipelotrichaceae	Erysipelotrichales	Erysipelotrichia	Firmicutes	Bacteria
M01775:248:000000000-C8W97:1:1102:16917:6574	Clostridium XlVa	Lachnospiraceae	Clostridiales	Clostridia	Firmicutes	Bacteria
M01775:248:000000000-C8W97:1:1102:14363:6609	Allobaculum	Erysipelotrichaceae	Erysipelotrichales	Erysipelotrichia	Firmicutes	Bacteria
M01775:248:000000000-C8W97:1:1102:7944:6626	Acetitomaculum	Lachnospiraceae	Clostridiales	Clostridia	Firmicutes	Bacteria
M01775:248:000000000-C8W97:1:1102:7734:6641	Bacteroides	Bacteroidaceae	Bacteroidales	Bacteroidia	Bacteroidetes	Bacteria
M01775:248:000000000-C8W97:1:1102:16606:6655	Allobaculum	Erysipelotrichaceae	Erysipelotrichales	Erysipelotrichia	Firmicutes	Bacteria
M01775:248:000000000-C8W97:1:1102:18961:6671	Lachnospiracea_incertae_sedis	Lachnospiraceae	Clostridiales	Clostridia	Firmicutes	Bacteria
M01775:248:000000000-C8W97:1:1102:15598:6679	Allobaculum	Erysipelotrichaceae	Erysipelotrichales	Erysipelotrichia	Firmicutes	Bacteria
M01775:248:000000000-C8W97:1:1102:15574:6705	Lachnospiracea_incertae_sedis	Lachnospiraceae	Clostridiales	Clostridia	Firmicutes	Bacteria
M01775:248:000000000-C8W97:1:1102:11223:6742	Ruminococcus2	Lachnospiraceae	Clostridiales	Clostridia	Firmicutes	Bacteria
M01775:248:000000000-C8W97:1:1102:25783:6771	Allobaculum	Erysipelotrichaceae	Erysipelotrichales	Erysipelotrichia	Firmicutes	Bacteria
M01775:248:000000000-C8W97:1:1102:10369:6772	Turicibacter	Erysipelotrichaceae	Erysipelotrichales	Erysipelotrichia	Firmicutes	Bacteria
M01775:248:000000000-C8W97:1:1102:26840:6827	Lachnospiracea_incertae_sedis	Lachnospiraceae	Clostridiales	Clostridia	Firmicutes	Bacteria
M01775:248:000000000-C8W97:1:1102:22162:6832	Marvinbryantia	Lachnospiraceae	Clostridiales	Clostridia	Firmicutes	Bacteria
M01775:248:000000000-C8W97:1:1102:10289:6851	Allobaculum	Erysipelotrichaceae	Erysipelotrichales	Erysipelotrichia	Firmicutes	Bacteria
M01775:248:000000000-C8W97:1:1102:19488:6851	Allobaculum	Erysipelotrichaceae	Erysipelotrichales	Erysipelotrichia	Firmicutes	Bacteria
M01775:248:000000000-C8W97:1:1102:20215:6864	Lachnospiracea_incertae_sedis	Lachnospiraceae	Clostridiales	Clostridia	Firmicutes	Bacteria
M01775:248:000000000-C8W97:1:1102:20503:6874	Ruminococcus2	Lachnospiraceae	Clostridiales	Clostridia	Firmicutes	Bacteria
M01775:248:000000000-C8W97:1:1102:26989:6912	Ruminococcus2	Lachnospiraceae	Clostridiales	Clostridia	Firmicutes	Bacteria
M01775:248:000000000-C8W97:1:1102:12445:6942	Alloprevotella	Prevotellaceae	Bacteroidales	Bacteroidia	Bacteroidetes	Bacteria
M01775:248:000000000-C8W97:1:1102:24391:6975	Lachnospiracea_incertae_sedis	Lachnospiraceae	Clostridiales	Clostridia	Firmicutes	Bacteria
M01775:248:000000000-C8W97:1:1102:6568:6991	Allobaculum	Erysipelotrichaceae	Erysipelotrichales	Erysipelotrichia	Firmicutes	Bacteria
M01775:248:000000000-C8W97:1:1102:23647:7000	Parabacteroides	Porphyromonadaceae	Bacteroidales	Bacteroidia	Bacteroidetes	Bacteria
M01775:248:000000000-C8W97:1:1102:22586:7004	Allobaculum	Erysipelotrichaceae	Erysipelotrichales	Erysipelotrichia	Firmicutes	Bacteria
M01775:248:000000000-C8W97:1:1102:9834:7071	Ruminococcus2	Lachnospiraceae	Clostridiales	Clostridia	Firmicutes	Bacteria
M01775:248:000000000-C8W97:1:1102:8657:7133	Lachnospiracea_incertae_sedis	Lachnospiraceae	Clostridiales	Clostridia	Firmicutes	Bacteria
M01775:248:000000000-C8W97:1:1102:24711:7145	Barnesiella	Porphyromonadaceae	Bacteroidales	Bacteroidia	Bacteroidetes	Bacteria
M01775:248:000000000-C8W97:1:1102:21608:7158	Coprobacter	Porphyromonadaceae	Bacteroidales	Bacteroidia	Bacteroidetes	Bacteria
M01775:248:000000000-C8W97:1:1102:20936:7171	Allobaculum	Erysipelotrichaceae	Erysipelotrichales	Erysipelotrichia	Firmicutes	Bacteria
M01775:248:000000000-C8W97:1:1102:25104:7172	Marvinbryantia	Lachnospiraceae	Clostridiales	Clostridia	Firmicutes	Bacteria
M01775:248:000000000-C8W97:1:1102:13744:7182	Turicibacter	Erysipelotrichaceae	Erysipelotrichales	Erysipelotrichia	Firmicutes	Bacteria
M01775:248:000000000-C8W97:1:1102:27361:7188	Acetitomaculum	Lachnospiraceae	Clostridiales	Clostridia	Firmicutes	Bacteria
M01775:248:000000000-C8W97:1:1102:10249:7199	Anaerotruncus	Ruminococcaceae	Clostridiales	Clostridia	Firmicutes	Bacteria
M01775:248:000000000-C8W97:1:1102:26605:7209	Bacteroides	Bacteroidaceae	Bacteroidales	Bacteroidia	Bacteroidetes	Bacteria
M01775:248:000000000-C8W97:1:1102:6272:7240	Clostridium XlVa	Lachnospiraceae	Clostridiales	Clostridia	Firmicutes	Bacteria
M01775:248:000000000-C8W97:1:1102:6616:7248	Allobaculum	Erysipelotrichaceae	Erysipelotrichales	Erysipelotrichia	Firmicutes	Bacteria
M01775:248:000000000-C8W97:1:1102:10090:7313	Bacteroides	Bacteroidaceae	Bacteroidales	Bacteroidia	Bacteroidetes	Bacteria
M01775:248:000000000-C8W97:1:1102:17152:7329	Lachnospiracea_incertae_sedis	Lachnospiraceae	Clostridiales	Clostridia	Firmicutes	Bacteria
M01775:248:000000000-C8W97:1:1102:21345:7344	Bacteroides	Bacteroidaceae	Bacteroidales	Bacteroidia	Bacteroidetes	Bacteria
M01775:248:000000000-C8W97:1:1102:9943:7363	Allobaculum	Erysipelotrichaceae	Erysipelotrichales	Erysipelotrichia	Firmicutes	Bacteria
M01775:248:000000000-C8W97:1:1102:14076:7383	Lachnospiracea_incertae_sedis	Lachnospiraceae	Clostridiales	Clostridia	Firmicutes	Bacteria
M01775:248:000000000-C8W97:1:1102:14404:7399	Barnesiella	Porphyromonadaceae	Bacteroidales	Bacteroidia	Bacteroidetes	Bacteria
M01775:248:000000000-C8W97:1:1102:6784:7443	Barnesiella	Porphyromonadaceae	Bacteroidales	Bacteroidia	Bacteroidetes	Bacteria
M01775:248:000000000-C8W97:1:1102:17879:7450	Allobaculum	Erysipelotrichaceae	Erysipelotrichales	Erysipelotrichia	Firmicutes	Bacteria
M01775:248:000000000-C8W97:1:1102:19457:7470	Allobaculum	Erysipelotrichaceae	Erysipelotrichales	Erysipelotrichia	Firmicutes	Bacteria
M01775:248:000000000-C8W97:1:1102:16006:7483	Lachnospiracea_incertae_sedis	Lachnospiraceae	Clostridiales	Clostridia	Firmicutes	Bacteria
M01775:248:000000000-C8W97:1:1102:22728:7483	Lachnospiracea_incertae_sedis	Lachnospiraceae	Clostridiales	Clostridia	Firmicutes	Bacteria
M01775:248:000000000-C8W97:1:1102:28098:7483	Allobaculum	Erysipelotrichaceae	Erysipelotrichales	Erysipelotrichia	Firmicutes	Bacteria
M01775:248:000000000-C8W97:1:1102:22865:7484	Alistipes	Rikenellaceae	Bacteroidales	Bacteroidia	Bacteroidetes	Bacteria
M01775:248:000000000-C8W97:1:1102:19525:7517	Bacteroides	Bacteroidaceae	Bacteroidales	Bacteroidia	Bacteroidetes	Bacteria
M01775:248:000000000-C8W97:1:1102:4633:7579	Clostridium XlVa	Lachnospiraceae	Clostridiales	Clostridia	Firmicutes	Bacteria
M01775:248:000000000-C8W97:1:1102:27966:7592	Clostridium XlVa	Lachnospiraceae	Clostridiales	Clostridia	Firmicutes	Bacteria
M01775:248:000000000-C8W97:1:1102:23420:7621	Allobaculum	Erysipelotrichaceae	Erysipelotrichales	Erysipelotrichia	Firmicutes	Bacteria
M01775:248:000000000-C8W97:1:1102:24471:7671	Oscillibacter	Ruminococcaceae	Clostridiales	Clostridia	Firmicutes	Bacteria
M01775:248:000000000-C8W97:1:1102:9794:7680	Alistipes	Rikenellaceae	Bacteroidales	Bacteroidia	Bacteroidetes	Bacteria
M01775:248:000000000-C8W97:1:1102:21366:7754	Clostridium XlVa	Lachnospiraceae	Clostridiales	Clostridia	Firmicutes	Bacteria
M01775:248:000000000-C8W97:1:1102:11379:7755	Allobaculum	Erysipelotrichaceae	Erysipelotrichales	Erysipelotrichia	Firmicutes	Bacteria
M01775:248:000000000-C8W97:1:1102:13812:7789	Alistipes	Rikenellaceae	Bacteroidales	Bacteroidia	Bacteroidetes	Bacteria
M01775:248:000000000-C8W97:1:1102:27654:7846	Allobaculum	Erysipelotrichaceae	Erysipelotrichales	Erysipelotrichia	Firmicutes	Bacteria
M01775:248:000000000-C8W97:1:1102:27523:7897	Coprobacter	Porphyromonadaceae	Bacteroidales	Bacteroidia	Bacteroidetes	Bacteria
M01775:248:000000000-C8W97:1:1102:15176:7943	Allobaculum	Erysipelotrichaceae	Erysipelotrichales	Erysipelotrichia	Firmicutes	Bacteria
M01775:248:000000000-C8W97:1:1102:5552:7987	Lachnospiracea_incertae_sedis	Lachnospiraceae	Clostridiales	Clostridia	Firmicutes	Bacteria
M01775:248:000000000-C8W97:1:1102:21097:7997	Marvinbryantia	Lachnospiraceae	Clostridiales	Clostridia	Firmicutes	Bacteria
M01775:248:000000000-C8W97:1:1102:25740:8000	Clostridium XlVa	Lachnospiraceae	Clostridiales	Clostridia	Firmicutes	Bacteria
M01775:248:000000000-C8W97:1:1102:10993:8003	Clostridium XlVa	Lachnospiraceae	Clostridiales	Clostridia	Firmicutes	Bacteria
M01775:248:000000000-C8W97:1:1102:16153:8003	Lactonifactor	Lachnospiraceae	Clostridiales	Clostridia	Firmicutes	Bacteria
M01775:248:000000000-C8W97:1:1102:25975:8013	Allobaculum	Erysipelotrichaceae	Erysipelotrichales	Erysipelotrichia	Firmicutes	Bacteria
M01775:248:000000000-C8W97:1:1102:14804:8035	Coprobacter	Porphyromonadaceae	Bacteroidales	Bacteroidia	Bacteroidetes	Bacteria
M01775:248:000000000-C8W97:1:1102:18918:8043	Barnesiella	Porphyromonadaceae	Bacteroidales	Bacteroidia	Bacteroidetes	Bacteria
M01775:248:000000000-C8W97:1:1102:4896:8047	Allobaculum	Erysipelotrichaceae	Erysipelotrichales	Erysipelotrichia	Firmicutes	Bacteria
M01775:248:000000000-C8W97:1:1102:24049:8070	Enterorhabdus	Coriobacteriaceae	Coriobacteriales	Actinobacteria	Actinobacteria	Bacteria
M01775:248:000000000-C8W97:1:1102:11652:8075	Allobaculum	Erysipelotrichaceae	Erysipelotrichales	Erysipelotrichia	Firmicutes	Bacteria
M01775:248:000000000-C8W97:1:1102:18643:8099	Allobaculum	Erysipelotrichaceae	Erysipelotrichales	Erysipelotrichia	Firmicutes	Bacteria
M01775:248:000000000-C8W97:1:1102:9846:8114	Acetitomaculum	Lachnospiraceae	Clostridiales	Clostridia	Firmicutes	Bacteria
M01775:248:000000000-C8W97:1:1102:5168:8115	Coprobacter	Porphyromonadaceae	Bacteroidales	Bacteroidia	Bacteroidetes	Bacteria
M01775:248:000000000-C8W97:1:1102:17531:8144	Turicibacter	Erysipelotrichaceae	Erysipelotrichales	Erysipelotrichia	Firmicutes	Bacteria
M01775:248:000000000-C8W97:1:1102:26953:8177	Lactobacillus	Lactobacillaceae	Lactobacillales	Bacilli	Firmicutes	Bacteria
M01775:248:000000000-C8W97:1:1102:27766:8183	Parabacteroides	Porphyromonadaceae	Bacteroidales	Bacteroidia	Bacteroidetes	Bacteria
M01775:248:000000000-C8W97:1:1102:4700:8186	Alistipes	Rikenellaceae	Bacteroidales	Bacteroidia	Bacteroidetes	Bacteria
M01775:248:000000000-C8W97:1:1102:13382:8270	Prevotella	Prevotellaceae	Bacteroidales	Bacteroidia	Bacteroidetes	Bacteria
M01775:248:000000000-C8W97:1:1102:4955:8307	Allobaculum	Erysipelotrichaceae	Erysipelotrichales	Erysipelotrichia	Firmicutes	Bacteria
M01775:248:000000000-C8W97:1:1102:28849:8361	Allobaculum	Erysipelotrichaceae	Erysipelotrichales	Erysipelotrichia	Firmicutes	Bacteria
M01775:248:000000000-C8W97:1:1102:21758:8376	Allobaculum	Erysipelotrichaceae	Erysipelotrichales	Erysipelotrichia	Firmicutes	Bacteria
M01775:248:000000000-C8W97:1:1102:26082:8446	Clostridium XlVa	Lachnospiraceae	Clostridiales	Clostridia	Firmicutes	Bacteria
M01775:248:000000000-C8W97:1:1102:16361:8466	Barnesiella	Porphyromonadaceae	Bacteroidales	Bacteroidia	Bacteroidetes	Bacteria
M01775:248:000000000-C8W97:1:1102:19218:8467	Turicibacter	Erysipelotrichaceae	Erysipelotrichales	Erysipelotrichia	Firmicutes	Bacteria
M01775:248:000000000-C8W97:1:1102:21693:8489	Lactobacillus	Lactobacillaceae	Lactobacillales	Bacilli	Firmicutes	Bacteria
M01775:248:000000000-C8W97:1:1102:13064:8493	Barnesiella	Porphyromonadaceae	Bacteroidales	Bacteroidia	Bacteroidetes	Bacteria
M01775:248:000000000-C8W97:1:1102:18833:8498	Eisenbergiella	Lachnospiraceae	Clostridiales	Clostridia	Firmicutes	Bacteria
M01775:248:000000000-C8W97:1:1102:21136:8510	Coprobacter	Porphyromonadaceae	Bacteroidales	Bacteroidia	Bacteroidetes	Bacteria
M01775:248:000000000-C8W97:1:1102:26108:8511	Allobaculum	Erysipelotrichaceae	Erysipelotrichales	Erysipelotrichia	Firmicutes	Bacteria
M01775:248:000000000-C8W97:1:1102:18331:8515	Allobaculum	Erysipelotrichaceae	Erysipelotrichales	Erysipelotrichia	Firmicutes	Bacteria
M01775:248:000000000-C8W97:1:1102:8888:8526	Allobaculum	Erysipelotrichaceae	Erysipelotrichales	Erysipelotrichia	Firmicutes	Bacteria
M01775:248:000000000-C8W97:1:1102:15948:8531	Ruminococcus2	Lachnospiraceae	Clostridiales	Clostridia	Firmicutes	Bacteria
M01775:248:000000000-C8W97:1:1102:10466:8531	Barnesiella	Porphyromonadaceae	Bacteroidales	Bacteroidia	Bacteroidetes	Bacteria
M01775:248:000000000-C8W97:1:1102:24277:8565	Allobaculum	Erysipelotrichaceae	Erysipelotrichales	Erysipelotrichia	Firmicutes	Bacteria
M01775:248:000000000-C8W97:1:1102:7491:8622	Clostridium XlVb	Lachnospiraceae	Clostridiales	Clostridia	Firmicutes	Bacteria
M01775:248:000000000-C8W97:1:1102:17599:8633	Bacteroides	Bacteroidaceae	Bacteroidales	Bacteroidia	Bacteroidetes	Bacteria
M01775:248:000000000-C8W97:1:1102:28202:8633	Oscillibacter	Ruminococcaceae	Clostridiales	Clostridia	Firmicutes	Bacteria
M01775:248:000000000-C8W97:1:1102:10663:8633	Parabacteroides	Porphyromonadaceae	Bacteroidales	Bacteroidia	Bacteroidetes	Bacteria
M01775:248:000000000-C8W97:1:1102:18331:8675	Turicibacter	Erysipelotrichaceae	Erysipelotrichales	Erysipelotrichia	Firmicutes	Bacteria
M01775:248:000000000-C8W97:1:1102:16934:8694	Acetitomaculum	Lachnospiraceae	Clostridiales	Clostridia	Firmicutes	Bacteria
M01775:248:000000000-C8W97:1:1102:5780:8709	Eisenbergiella	Lachnospiraceae	Clostridiales	Clostridia	Firmicutes	Bacteria
M01775:248:000000000-C8W97:1:1102:6246:8720	Marvinbryantia	Lachnospiraceae	Clostridiales	Clostridia	Firmicutes	Bacteria
M01775:248:000000000-C8W97:1:1102:12992:8798	Clostridium XlVa	Lachnospiraceae	Clostridiales	Clostridia	Firmicutes	Bacteria
M01775:248:000000000-C8W97:1:1102:23431:8801	Allobaculum	Erysipelotrichaceae	Erysipelotrichales	Erysipelotrichia	Firmicutes	Bacteria
M01775:248:000000000-C8W97:1:1102:18047:8847	Turicibacter	Erysipelotrichaceae	Erysipelotrichales	Erysipelotrichia	Firmicutes	Bacteria
M01775:248:000000000-C8W97:1:1102:8244:8881	Lachnospiracea_incertae_sedis	Lachnospiraceae	Clostridiales	Clostridia	Firmicutes	Bacteria
M01775:248:000000000-C8W97:1:1102:5893:8904	Bacteroides	Bacteroidaceae	Bacteroidales	Bacteroidia	Bacteroidetes	Bacteria
M01775:248:000000000-C8W97:1:1102:23541:8918	Clostridium XlVa	Lachnospiraceae	Clostridiales	Clostridia	Firmicutes	Bacteria
M01775:248:000000000-C8W97:1:1102:3617:8943	Bacteroides	Bacteroidaceae	Bacteroidales	Bacteroidia	Bacteroidetes	Bacteria
M01775:248:000000000-C8W97:1:1102:12727:8956	Bacteroides	Bacteroidaceae	Bacteroidales	Bacteroidia	Bacteroidetes	Bacteria
M01775:248:000000000-C8W97:1:1102:17259:8960	Allobaculum	Erysipelotrichaceae	Erysipelotrichales	Erysipelotrichia	Firmicutes	Bacteria
M01775:248:000000000-C8W97:1:1102:19984:8961	Turicibacter	Erysipelotrichaceae	Erysipelotrichales	Erysipelotrichia	Firmicutes	Bacteria
M01775:248:000000000-C8W97:1:1102:5750:8961	Clostridium XlVa	Lachnospiraceae	Clostridiales	Clostridia	Firmicutes	Bacteria
M01775:248:000000000-C8W97:1:1102:25925:8967	Allobaculum	Erysipelotrichaceae	Erysipelotrichales	Erysipelotrichia	Firmicutes	Bacteria
M01775:248:000000000-C8W97:1:1102:13661:8993	Lachnospiracea_incertae_sedis	Lachnospiraceae	Clostridiales	Clostridia	Firmicutes	Bacteria
M01775:248:000000000-C8W97:1:1102:21996:8997	Allobaculum	Erysipelotrichaceae	Erysipelotrichales	Erysipelotrichia	Firmicutes	Bacteria
M01775:248:000000000-C8W97:1:1102:4391:8999	Lactobacillus	Lactobacillaceae	Lactobacillales	Bacilli	Firmicutes	Bacteria
M01775:248:000000000-C8W97:1:1102:25538:9011	Acetitomaculum	Lachnospiraceae	Clostridiales	Clostridia	Firmicutes	Bacteria
M01775:248:000000000-C8W97:1:1102:24890:9022	Alkalitalea	Marinilabiliaceae	Bacteroidales	Bacteroidia	Bacteroidetes	Bacteria
M01775:248:000000000-C8W97:1:1102:27624:9027	Lactobacillus	Lactobacillaceae	Lactobacillales	Bacilli	Firmicutes	Bacteria
M01775:248:000000000-C8W97:1:1102:12836:9033	Turicibacter	Erysipelotrichaceae	Erysipelotrichales	Erysipelotrichia	Firmicutes	Bacteria
M01775:248:000000000-C8W97:1:1102:9944:9060	Barnesiella	Porphyromonadaceae	Bacteroidales	Bacteroidia	Bacteroidetes	Bacteria
M01775:248:000000000-C8W97:1:1102:28227:9066	Lachnospiracea_incertae_sedis	Lachnospiraceae	Clostridiales	Clostridia	Firmicutes	Bacteria
M01775:248:000000000-C8W97:1:1102:7845:9095	Mucispirillum	Deferribacteraceae	Deferribacterales	Deferribacteres	Deferribacteres	Bacteria
M01775:248:000000000-C8W97:1:1102:25189:9103	Allobaculum	Erysipelotrichaceae	Erysipelotrichales	Erysipelotrichia	Firmicutes	Bacteria
M01775:248:000000000-C8W97:1:1102:4306:9110	Lachnospiracea_incertae_sedis	Lachnospiraceae	Clostridiales	Clostridia	Firmicutes	Bacteria
M01775:248:000000000-C8W97:1:1102:8465:9118	Allobaculum	Erysipelotrichaceae	Erysipelotrichales	Erysipelotrichia	Firmicutes	Bacteria
M01775:248:000000000-C8W97:1:1102:21596:9123	Allobaculum	Erysipelotrichaceae	Erysipelotrichales	Erysipelotrichia	Firmicutes	Bacteria
M01775:248:000000000-C8W97:1:1102:11872:9124	Allobaculum	Erysipelotrichaceae	Erysipelotrichales	Erysipelotrichia	Firmicutes	Bacteria
M01775:248:000000000-C8W97:1:1102:4997:9125	Clostridium XlVa	Lachnospiraceae	Clostridiales	Clostridia	Firmicutes	Bacteria
M01775:248:000000000-C8W97:1:1102:16912:9179	Allobaculum	Erysipelotrichaceae	Erysipelotrichales	Erysipelotrichia	Firmicutes	Bacteria
M01775:248:000000000-C8W97:1:1102:5854:9189	Bacteroides	Bacteroidaceae	Bacteroidales	Bacteroidia	Bacteroidetes	Bacteria
M01775:248:000000000-C8W97:1:1102:15625:9198	Lactobacillus	Lactobacillaceae	Lactobacillales	Bacilli	Firmicutes	Bacteria
M01775:248:000000000-C8W97:1:1102:4232:9199	Turicibacter	Erysipelotrichaceae	Erysipelotrichales	Erysipelotrichia	Firmicutes	Bacteria
M01775:248:000000000-C8W97:1:1102:21700:9216	Coprobacter	Porphyromonadaceae	Bacteroidales	Bacteroidia	Bacteroidetes	Bacteria
M01775:248:000000000-C8W97:1:1102:20703:9311	Clostridium XlVa	Lachnospiraceae	Clostridiales	Clostridia	Firmicutes	Bacteria
M01775:248:000000000-C8W97:1:1102:3264:9319	Bacteroides	Bacteroidaceae	Bacteroidales	Bacteroidia	Bacteroidetes	Bacteria
M01775:248:000000000-C8W97:1:1102:23640:9336	Clostridium XlVa	Lachnospiraceae	Clostridiales	Clostridia	Firmicutes	Bacteria
M01775:248:000000000-C8W97:1:1102:20584:9348	Turicibacter	Erysipelotrichaceae	Erysipelotrichales	Erysipelotrichia	Firmicutes	Bacteria
M01775:248:000000000-C8W97:1:1102:18803:9350	Allobaculum	Erysipelotrichaceae	Erysipelotrichales	Erysipelotrichia	Firmicutes	Bacteria
M01775:248:000000000-C8W97:1:1102:9682:9357	Lachnospiracea_incertae_sedis	Lachnospiraceae	Clostridiales	Clostridia	Firmicutes	Bacteria
M01775:248:000000000-C8W97:1:1102:8136:9404	Bilophila	Desulfovibrionaceae	Desulfovibrionales	Deltaproteobacteria	Proteobacteria	Bacteria
M01775:248:000000000-C8W97:1:1102:25658:9423	Allobaculum	Erysipelotrichaceae	Erysipelotrichales	Erysipelotrichia	Firmicutes	Bacteria
M01775:248:000000000-C8W97:1:1102:26882:9474	Enterorhabdus	Coriobacteriaceae	Coriobacteriales	Actinobacteria	Actinobacteria	Bacteria
M01775:248:000000000-C8W97:1:1102:24937:9483	Ruminococcus2	Lachnospiraceae	Clostridiales	Clostridia	Firmicutes	Bacteria
M01775:248:000000000-C8W97:1:1102:25101:9523	Turicibacter	Erysipelotrichaceae	Erysipelotrichales	Erysipelotrichia	Firmicutes	Bacteria
M01775:248:000000000-C8W97:1:1102:9523:9526	Turicibacter	Erysipelotrichaceae	Erysipelotrichales	Erysipelotrichia	Firmicutes	Bacteria
M01775:248:000000000-C8W97:1:1102:26278:9536	Clostridium XlVa	Lachnospiraceae	Clostridiales	Clostridia	Firmicutes	Bacteria
M01775:248:000000000-C8W97:1:1102:21345:9553	Parabacteroides	Porphyromonadaceae	Bacteroidales	Bacteroidia	Bacteroidetes	Bacteria
M01775:248:000000000-C8W97:1:1102:18096:9562	Alkalitalea	Marinilabiliaceae	Bacteroidales	Bacteroidia	Bacteroidetes	Bacteria
M01775:248:000000000-C8W97:1:1102:15640:9563	Lachnospiracea_incertae_sedis	Lachnospiraceae	Clostridiales	Clostridia	Firmicutes	Bacteria
M01775:248:000000000-C8W97:1:1102:22034:9563	Lachnospiracea_incertae_sedis	Lachnospiraceae	Clostridiales	Clostridia	Firmicutes	Bacteria
M01775:248:000000000-C8W97:1:1102:13765:9607	Turicibacter	Erysipelotrichaceae	Erysipelotrichales	Erysipelotrichia	Firmicutes	Bacteria
M01775:248:000000000-C8W97:1:1102:8012:9618	Lachnospiracea_incertae_sedis	Lachnospiraceae	Clostridiales	Clostridia	Firmicutes	Bacteria
M01775:248:000000000-C8W97:1:1102:12516:9627	Parabacteroides	Porphyromonadaceae	Bacteroidales	Bacteroidia	Bacteroidetes	Bacteria
M01775:248:000000000-C8W97:1:1102:24959:9650	Bacteroides	Bacteroidaceae	Bacteroidales	Bacteroidia	Bacteroidetes	Bacteria
M01775:248:000000000-C8W97:1:1102:19984:9658	Lachnospiracea_incertae_sedis	Lachnospiraceae	Clostridiales	Clostridia	Firmicutes	Bacteria
M01775:248:000000000-C8W97:1:1102:14010:9669	Allobaculum	Erysipelotrichaceae	Erysipelotrichales	Erysipelotrichia	Firmicutes	Bacteria
M01775:248:000000000-C8W97:1:1102:19539:9681	Lactobacillus	Lactobacillaceae	Lactobacillales	Bacilli	Firmicutes	Bacteria
M01775:248:000000000-C8W97:1:1102:5954:9704	Marvinbryantia	Lachnospiraceae	Clostridiales	Clostridia	Firmicutes	Bacteria
M01775:248:000000000-C8W97:1:1102:15954:9707	Parabacteroides	Porphyromonadaceae	Bacteroidales	Bacteroidia	Bacteroidetes	Bacteria
M01775:248:000000000-C8W97:1:1102:9214:9728	Bacteroides	Bacteroidaceae	Bacteroidales	Bacteroidia	Bacteroidetes	Bacteria
M01775:248:000000000-C8W97:1:1102:25611:9728	Bacteroides	Bacteroidaceae	Bacteroidales	Bacteroidia	Bacteroidetes	Bacteria
M01775:248:000000000-C8W97:1:1102:20546:9741	Clostridium IV	Ruminococcaceae	Clostridiales	Clostridia	Firmicutes	Bacteria
M01775:248:000000000-C8W97:1:1102:2762:9774	Turicibacter	Erysipelotrichaceae	Erysipelotrichales	Erysipelotrichia	Firmicutes	Bacteria
M01775:248:000000000-C8W97:1:1102:15693:9786	Clostridium XlVa	Lachnospiraceae	Clostridiales	Clostridia	Firmicutes	Bacteria
M01775:248:000000000-C8W97:1:1102:11436:9826	Allobaculum	Erysipelotrichaceae	Erysipelotrichales	Erysipelotrichia	Firmicutes	Bacteria
M01775:248:000000000-C8W97:1:1102:11668:9831	Bilophila	Desulfovibrionaceae	Desulfovibrionales	Deltaproteobacteria	Proteobacteria	Bacteria
M01775:248:000000000-C8W97:1:1102:10782:9838	Clostridium XlVa	Lachnospiraceae	Clostridiales	Clostridia	Firmicutes	Bacteria
M01775:248:000000000-C8W97:1:1102:25177:9839	Allobaculum	Erysipelotrichaceae	Erysipelotrichales	Erysipelotrichia	Firmicutes	Bacteria
M01775:248:000000000-C8W97:1:1102:13181:9847	Allobaculum	Erysipelotrichaceae	Erysipelotrichales	Erysipelotrichia	Firmicutes	Bacteria
M01775:248:000000000-C8W97:1:1102:14399:9865	Marvinbryantia	Lachnospiraceae	Clostridiales	Clostridia	Firmicutes	Bacteria
M01775:248:000000000-C8W97:1:1102:9019:9870	Ruminococcus2	Lachnospiraceae	Clostridiales	Clostridia	Firmicutes	Bacteria
M01775:248:000000000-C8W97:1:1102:27333:9892	Clostridium XlVa	Lachnospiraceae	Clostridiales	Clostridia	Firmicutes	Bacteria
M01775:248:000000000-C8W97:1:1102:21415:9895	Alkalitalea	Marinilabiliaceae	Bacteroidales	Bacteroidia	Bacteroidetes	Bacteria
M01775:248:000000000-C8W97:1:1102:24877:9913	Eubacterium	Eubacteriaceae	Clostridiales	Clostridia	Firmicutes	Bacteria
M01775:248:000000000-C8W97:1:1102:20101:9914	Ruminococcus2	Lachnospiraceae	Clostridiales	Clostridia	Firmicutes	Bacteria
M01775:248:000000000-C8W97:1:1102:13290:9916	Clostridium XlVa	Lachnospiraceae	Clostridiales	Clostridia	Firmicutes	Bacteria
M01775:248:000000000-C8W97:1:1102:9028:9926	Allobaculum	Erysipelotrichaceae	Erysipelotrichales	Erysipelotrichia	Firmicutes	Bacteria
M01775:248:000000000-C8W97:1:1102:11112:9931	Clostridium XlVa	Lachnospiraceae	Clostridiales	Clostridia	Firmicutes	Bacteria
M01775:248:000000000-C8W97:1:1102:21616:9989	Allobaculum	Erysipelotrichaceae	Erysipelotrichales	Erysipelotrichia	Firmicutes	Bacteria
M01775:248:000000000-C8W97:1:1102:11036:10024	Allobaculum	Erysipelotrichaceae	Erysipelotrichales	Erysipelotrichia	Firmicutes	Bacteria
M01775:248:000000000-C8W97:1:1102:24606:10026	Bacteroides	Bacteroidaceae	Bacteroidales	Bacteroidia	Bacteroidetes	Bacteria
M01775:248:000000000-C8W97:1:1102:22725:10046	Allobaculum	Erysipelotrichaceae	Erysipelotrichales	Erysipelotrichia	Firmicutes	Bacteria
M01775:248:000000000-C8W97:1:1102:11515:10081	Clostridium XlVa	Lachnospiraceae	Clostridiales	Clostridia	Firmicutes	Bacteria
M01775:248:000000000-C8W97:1:1102:5091:10094	Lachnospiracea_incertae_sedis	Lachnospiraceae	Clostridiales	Clostridia	Firmicutes	Bacteria
M01775:248:000000000-C8W97:1:1102:4407:10103	Allobaculum	Erysipelotrichaceae	Erysipelotrichales	Erysipelotrichia	Firmicutes	Bacteria
M01775:248:000000000-C8W97:1:1102:10075:10120	Eubacterium	Eubacteriaceae	Clostridiales	Clostridia	Firmicutes	Bacteria
M01775:248:000000000-C8W97:1:1102:27656:10137	Allobaculum	Erysipelotrichaceae	Erysipelotrichales	Erysipelotrichia	Firmicutes	Bacteria
M01775:248:000000000-C8W97:1:1102:23723:10137	Marvinbryantia	Lachnospiraceae	Clostridiales	Clostridia	Firmicutes	Bacteria
M01775:248:000000000-C8W97:1:1102:26137:10141	Coprococcus	Lachnospiraceae	Clostridiales	Clostridia	Firmicutes	Bacteria
M01775:248:000000000-C8W97:1:1102:10041:10154	Eubacterium	Eubacteriaceae	Clostridiales	Clostridia	Firmicutes	Bacteria
M01775:248:000000000-C8W97:1:1102:5318:10155	Lactobacillus	Lactobacillaceae	Lactobacillales	Bacilli	Firmicutes	Bacteria
M01775:248:000000000-C8W97:1:1102:5993:10185	Allobaculum	Erysipelotrichaceae	Erysipelotrichales	Erysipelotrichia	Firmicutes	Bacteria
M01775:248:000000000-C8W97:1:1102:18967:10193	Allobaculum	Erysipelotrichaceae	Erysipelotrichales	Erysipelotrichia	Firmicutes	Bacteria
M01775:248:000000000-C8W97:1:1102:20288:10221	Allobaculum	Erysipelotrichaceae	Erysipelotrichales	Erysipelotrichia	Firmicutes	Bacteria
M01775:248:000000000-C8W97:1:1102:6958:10244	Lachnospiracea_incertae_sedis	Lachnospiraceae	Clostridiales	Clostridia	Firmicutes	Bacteria
M01775:248:000000000-C8W97:1:1102:9280:10244	Eisenbergiella	Lachnospiraceae	Clostridiales	Clostridia	Firmicutes	Bacteria
M01775:248:000000000-C8W97:1:1102:26778:10251	Clostridium XlVa	Lachnospiraceae	Clostridiales	Clostridia	Firmicutes	Bacteria
M01775:248:000000000-C8W97:1:1102:6118:10263	Parabacteroides	Porphyromonadaceae	Bacteroidales	Bacteroidia	Bacteroidetes	Bacteria
M01775:248:000000000-C8W97:1:1102:23615:10294	Allobaculum	Erysipelotrichaceae	Erysipelotrichales	Erysipelotrichia	Firmicutes	Bacteria
M01775:248:000000000-C8W97:1:1102:11971:10310	Turicibacter	Erysipelotrichaceae	Erysipelotrichales	Erysipelotrichia	Firmicutes	Bacteria
M01775:248:000000000-C8W97:1:1102:12741:10319	Allobaculum	Erysipelotrichaceae	Erysipelotrichales	Erysipelotrichia	Firmicutes	Bacteria
M01775:248:000000000-C8W97:1:1102:3650:10320	Clostridium XlVa	Lachnospiraceae	Clostridiales	Clostridia	Firmicutes	Bacteria
M01775:248:000000000-C8W97:1:1102:24219:10326	Turicibacter	Erysipelotrichaceae	Erysipelotrichales	Erysipelotrichia	Firmicutes	Bacteria
M01775:248:000000000-C8W97:1:1102:3531:10356	Allobaculum	Erysipelotrichaceae	Erysipelotrichales	Erysipelotrichia	Firmicutes	Bacteria
M01775:248:000000000-C8W97:1:1102:19973:10362	Dorea	Lachnospiraceae	Clostridiales	Clostridia	Firmicutes	Bacteria
M01775:248:000000000-C8W97:1:1102:26692:10373	Lactobacillus	Lactobacillaceae	Lactobacillales	Bacilli	Firmicutes	Bacteria
M01775:248:000000000-C8W97:1:1102:28307:10382	Turicibacter	Erysipelotrichaceae	Erysipelotrichales	Erysipelotrichia	Firmicutes	Bacteria
M01775:248:000000000-C8W97:1:1102:26530:10389	Allobaculum	Erysipelotrichaceae	Erysipelotrichales	Erysipelotrichia	Firmicutes	Bacteria
M01775:248:000000000-C8W97:1:1102:19516:10411	Barnesiella	Porphyromonadaceae	Bacteroidales	Bacteroidia	Bacteroidetes	Bacteria
M01775:248:000000000-C8W97:1:1102:22995:10456	Meniscus	Prolixibacteraceae	Bacteroidales	Bacteroidia	Bacteroidetes	Bacteria
M01775:248:000000000-C8W97:1:1102:18814:10467	Barnesiella	Porphyromonadaceae	Bacteroidales	Bacteroidia	Bacteroidetes	Bacteria
M01775:248:000000000-C8W97:1:1102:23971:10498	Dorea	Lachnospiraceae	Clostridiales	Clostridia	Firmicutes	Bacteria
M01775:248:000000000-C8W97:1:1102:6252:10498	Barnesiella	Porphyromonadaceae	Bacteroidales	Bacteroidia	Bacteroidetes	Bacteria
M01775:248:000000000-C8W97:1:1102:25405:10499	Allobaculum	Erysipelotrichaceae	Erysipelotrichales	Erysipelotrichia	Firmicutes	Bacteria
M01775:248:000000000-C8W97:1:1102:19509:10536	Marvinbryantia	Lachnospiraceae	Clostridiales	Clostridia	Firmicutes	Bacteria
M01775:248:000000000-C8W97:1:1102:22753:10537	Clostridium XlVa	Lachnospiraceae	Clostridiales	Clostridia	Firmicutes	Bacteria
M01775:248:000000000-C8W97:1:1102:12061:10537	Psychrosinus	Veillonellaceae	Selenomonadales	Negativicutes	Firmicutes	Bacteria
M01775:248:000000000-C8W97:1:1102:4644:10543	Lactobacillus	Lactobacillaceae	Lactobacillales	Bacilli	Firmicutes	Bacteria
M01775:248:000000000-C8W97:1:1102:15875:10547	Bilophila	Desulfovibrionaceae	Desulfovibrionales	Deltaproteobacteria	Proteobacteria	Bacteria
M01775:248:000000000-C8W97:1:1102:20272:10567	Alloprevotella	Prevotellaceae	Bacteroidales	Bacteroidia	Bacteroidetes	Bacteria
M01775:248:000000000-C8W97:1:1102:17015:10574	Lactobacillus	Lactobacillaceae	Lactobacillales	Bacilli	Firmicutes	Bacteria
M01775:248:000000000-C8W97:1:1102:19452:10578	Bacteroides	Bacteroidaceae	Bacteroidales	Bacteroidia	Bacteroidetes	Bacteria
M01775:248:000000000-C8W97:1:1102:16007:10582	Anaerobacterium	Ruminococcaceae	Clostridiales	Clostridia	Firmicutes	Bacteria
M01775:248:000000000-C8W97:1:1102:9383:10675	Allobaculum	Erysipelotrichaceae	Erysipelotrichales	Erysipelotrichia	Firmicutes	Bacteria
M01775:248:000000000-C8W97:1:1102:27030:10683	Turicibacter	Erysipelotrichaceae	Erysipelotrichales	Erysipelotrichia	Firmicutes	Bacteria
M01775:248:000000000-C8W97:1:1102:13235:10693	Allobaculum	Erysipelotrichaceae	Erysipelotrichales	Erysipelotrichia	Firmicutes	Bacteria
M01775:248:000000000-C8W97:1:1102:7459:10704	Alloprevotella	Prevotellaceae	Bacteroidales	Bacteroidia	Bacteroidetes	Bacteria
M01775:248:000000000-C8W97:1:1102:25683:10709	Bacteroides	Bacteroidaceae	Bacteroidales	Bacteroidia	Bacteroidetes	Bacteria
M01775:248:000000000-C8W97:1:1102:9652:10713	Enterorhabdus	Coriobacteriaceae	Coriobacteriales	Actinobacteria	Actinobacteria	Bacteria
M01775:248:000000000-C8W97:1:1102:23889:10738	Oscillibacter	Ruminococcaceae	Clostridiales	Clostridia	Firmicutes	Bacteria
M01775:248:000000000-C8W97:1:1102:27623:10769	Lachnoanaerobaculum	Lachnospiraceae	Clostridiales	Clostridia	Firmicutes	Bacteria
M01775:248:000000000-C8W97:1:1102:15574:10819	Turicibacter	Erysipelotrichaceae	Erysipelotrichales	Erysipelotrichia	Firmicutes	Bacteria
M01775:248:000000000-C8W97:1:1102:7282:10826	Turicibacter	Erysipelotrichaceae	Erysipelotrichales	Erysipelotrichia	Firmicutes	Bacteria
M01775:248:000000000-C8W97:1:1102:27091:10838	Turicibacter	Erysipelotrichaceae	Erysipelotrichales	Erysipelotrichia	Firmicutes	Bacteria
M01775:248:000000000-C8W97:1:1102:18218:10843	Allobaculum	Erysipelotrichaceae	Erysipelotrichales	Erysipelotrichia	Firmicutes	Bacteria
M01775:248:000000000-C8W97:1:1102:8140:10859	Allobaculum	Erysipelotrichaceae	Erysipelotrichales	Erysipelotrichia	Firmicutes	Bacteria
M01775:248:000000000-C8W97:1:1102:15836:10865	Bilophila	Desulfovibrionaceae	Desulfovibrionales	Deltaproteobacteria	Proteobacteria	Bacteria
M01775:248:000000000-C8W97:1:1102:18660:10903	Allobaculum	Erysipelotrichaceae	Erysipelotrichales	Erysipelotrichia	Firmicutes	Bacteria
M01775:248:000000000-C8W97:1:1102:14550:10904	Allobaculum	Erysipelotrichaceae	Erysipelotrichales	Erysipelotrichia	Firmicutes	Bacteria
M01775:248:000000000-C8W97:1:1102:5043:10914	Clostridium XlVa	Lachnospiraceae	Clostridiales	Clostridia	Firmicutes	Bacteria
M01775:248:000000000-C8W97:1:1102:16334:10916	Allobaculum	Erysipelotrichaceae	Erysipelotrichales	Erysipelotrichia	Firmicutes	Bacteria
M01775:248:000000000-C8W97:1:1102:8189:10930	Eisenbergiella	Lachnospiraceae	Clostridiales	Clostridia	Firmicutes	Bacteria
M01775:248:000000000-C8W97:1:1102:24498:10967	Allobaculum	Erysipelotrichaceae	Erysipelotrichales	Erysipelotrichia	Firmicutes	Bacteria
M01775:248:000000000-C8W97:1:1102:4529:10987	Ruminococcus	Ruminococcaceae	Clostridiales	Clostridia	Firmicutes	Bacteria
M01775:248:000000000-C8W97:1:1102:9794:11000	Allobaculum	Erysipelotrichaceae	Erysipelotrichales	Erysipelotrichia	Firmicutes	Bacteria
M01775:248:000000000-C8W97:1:1102:26244:11010	Lactobacillus	Lactobacillaceae	Lactobacillales	Bacilli	Firmicutes	Bacteria
M01775:248:000000000-C8W97:1:1102:9685:11015	Clostridium IV	Ruminococcaceae	Clostridiales	Clostridia	Firmicutes	Bacteria
M01775:248:000000000-C8W97:1:1102:8253:11027	Coprobacter	Porphyromonadaceae	Bacteroidales	Bacteroidia	Bacteroidetes	Bacteria
M01775:248:000000000-C8W97:1:1102:19454:11030	Lachnospiracea_incertae_sedis	Lachnospiraceae	Clostridiales	Clostridia	Firmicutes	Bacteria
M01775:248:000000000-C8W97:1:1102:4094:11039	Allobaculum	Erysipelotrichaceae	Erysipelotrichales	Erysipelotrichia	Firmicutes	Bacteria
M01775:248:000000000-C8W97:1:1102:10806:11052	Allobaculum	Erysipelotrichaceae	Erysipelotrichales	Erysipelotrichia	Firmicutes	Bacteria
M01775:248:000000000-C8W97:1:1102:16201:11065	Allobaculum	Erysipelotrichaceae	Erysipelotrichales	Erysipelotrichia	Firmicutes	Bacteria
M01775:248:000000000-C8W97:1:1102:11961:11080	Turicibacter	Erysipelotrichaceae	Erysipelotrichales	Erysipelotrichia	Firmicutes	Bacteria
M01775:248:000000000-C8W97:1:1102:14983:11094	Bacteroides	Bacteroidaceae	Bacteroidales	Bacteroidia	Bacteroidetes	Bacteria
M01775:248:000000000-C8W97:1:1102:17377:11097	Lactobacillus	Lactobacillaceae	Lactobacillales	Bacilli	Firmicutes	Bacteria
M01775:248:000000000-C8W97:1:1102:3814:11102	Allobaculum	Erysipelotrichaceae	Erysipelotrichales	Erysipelotrichia	Firmicutes	Bacteria
M01775:248:000000000-C8W97:1:1102:9792:11157	Clostridium XlVa	Lachnospiraceae	Clostridiales	Clostridia	Firmicutes	Bacteria
M01775:248:000000000-C8W97:1:1102:15058:11173	Turicibacter	Erysipelotrichaceae	Erysipelotrichales	Erysipelotrichia	Firmicutes	Bacteria
M01775:248:000000000-C8W97:1:1102:8980:11193	Bacteroides	Bacteroidaceae	Bacteroidales	Bacteroidia	Bacteroidetes	Bacteria
M01775:248:000000000-C8W97:1:1102:11598:11222	Turicibacter	Erysipelotrichaceae	Erysipelotrichales	Erysipelotrichia	Firmicutes	Bacteria
M01775:248:000000000-C8W97:1:1102:19028:11229	Lachnospiracea_incertae_sedis	Lachnospiraceae	Clostridiales	Clostridia	Firmicutes	Bacteria
M01775:248:000000000-C8W97:1:1102:12333:11272	Turicibacter	Erysipelotrichaceae	Erysipelotrichales	Erysipelotrichia	Firmicutes	Bacteria
M01775:248:000000000-C8W97:1:1102:7409:11285	Allobaculum	Erysipelotrichaceae	Erysipelotrichales	Erysipelotrichia	Firmicutes	Bacteria
M01775:248:000000000-C8W97:1:1102:18797:11290	Paraeggerthella	Coriobacteriaceae	Coriobacteriales	Actinobacteria	Actinobacteria	Bacteria
M01775:248:000000000-C8W97:1:1102:20670:11295	Clostridium XlVa	Lachnospiraceae	Clostridiales	Clostridia	Firmicutes	Bacteria
M01775:248:000000000-C8W97:1:1102:7932:11299	Akkermansia	Verrucomicrobiaceae	Verrucomicrobiales	Verrucomicrobiae	Verrucomicrobia	Bacteria
M01775:248:000000000-C8W97:1:1102:22197:11305	Barnesiella	Porphyromonadaceae	Bacteroidales	Bacteroidia	Bacteroidetes	Bacteria
M01775:248:000000000-C8W97:1:1102:12529:11349	Lactobacillus	Lactobacillaceae	Lactobacillales	Bacilli	Firmicutes	Bacteria
M01775:248:000000000-C8W97:1:1102:21543:11351	Oscillibacter	Ruminococcaceae	Clostridiales	Clostridia	Firmicutes	Bacteria
M01775:248:000000000-C8W97:1:1102:23186:11371	Clostridium XlVa	Lachnospiraceae	Clostridiales	Clostridia	Firmicutes	Bacteria
M01775:248:000000000-C8W97:1:1102:12787:11397	Turicibacter	Erysipelotrichaceae	Erysipelotrichales	Erysipelotrichia	Firmicutes	Bacteria
M01775:248:000000000-C8W97:1:1102:29310:11415	Eubacterium	Eubacteriaceae	Clostridiales	Clostridia	Firmicutes	Bacteria
M01775:248:000000000-C8W97:1:1102:14951:11426	Clostridium XlVa	Lachnospiraceae	Clostridiales	Clostridia	Firmicutes	Bacteria
M01775:248:000000000-C8W97:1:1102:26898:11441	Alloprevotella	Prevotellaceae	Bacteroidales	Bacteroidia	Bacteroidetes	Bacteria
M01775:248:000000000-C8W97:1:1102:14982:11472	Oscillibacter	Ruminococcaceae	Clostridiales	Clostridia	Firmicutes	Bacteria
M01775:248:000000000-C8W97:1:1102:7973:11519	Eisenbergiella	Lachnospiraceae	Clostridiales	Clostridia	Firmicutes	Bacteria
M01775:248:000000000-C8W97:1:1102:26259:11540	Lachnospiracea_incertae_sedis	Lachnospiraceae	Clostridiales	Clostridia	Firmicutes	Bacteria
M01775:248:000000000-C8W97:1:1102:9845:11562	Allobaculum	Erysipelotrichaceae	Erysipelotrichales	Erysipelotrichia	Firmicutes	Bacteria
M01775:248:000000000-C8W97:1:1102:8520:11607	Turicibacter	Erysipelotrichaceae	Erysipelotrichales	Erysipelotrichia	Firmicutes	Bacteria
M01775:248:000000000-C8W97:1:1102:22855:11651	Coprobacter	Porphyromonadaceae	Bacteroidales	Bacteroidia	Bacteroidetes	Bacteria
M01775:248:000000000-C8W97:1:1102:7078:11679	Clostridium XlVa	Lachnospiraceae	Clostridiales	Clostridia	Firmicutes	Bacteria
M01775:248:000000000-C8W97:1:1102:19252:11702	Allobaculum	Erysipelotrichaceae	Erysipelotrichales	Erysipelotrichia	Firmicutes	Bacteria
M01775:248:000000000-C8W97:1:1102:24830:11704	Alistipes	Rikenellaceae	Bacteroidales	Bacteroidia	Bacteroidetes	Bacteria
M01775:248:000000000-C8W97:1:1102:5202:11710	Coprobacter	Porphyromonadaceae	Bacteroidales	Bacteroidia	Bacteroidetes	Bacteria
M01775:248:000000000-C8W97:1:1102:24978:11710	Coprobacter	Porphyromonadaceae	Bacteroidales	Bacteroidia	Bacteroidetes	Bacteria
M01775:248:000000000-C8W97:1:1102:7346:11726	Turicibacter	Erysipelotrichaceae	Erysipelotrichales	Erysipelotrichia	Firmicutes	Bacteria
M01775:248:000000000-C8W97:1:1102:9923:11731	Clostridium XlVa	Lachnospiraceae	Clostridiales	Clostridia	Firmicutes	Bacteria
M01775:248:000000000-C8W97:1:1102:20662:11734	Bacteroides	Bacteroidaceae	Bacteroidales	Bacteroidia	Bacteroidetes	Bacteria
M01775:248:000000000-C8W97:1:1102:16055:11745	Turicibacter	Erysipelotrichaceae	Erysipelotrichales	Erysipelotrichia	Firmicutes	Bacteria
M01775:248:000000000-C8W97:1:1102:25186:11755	Lachnospiracea_incertae_sedis	Lachnospiraceae	Clostridiales	Clostridia	Firmicutes	Bacteria
M01775:248:000000000-C8W97:1:1102:22336:11758	Barnesiella	Porphyromonadaceae	Bacteroidales	Bacteroidia	Bacteroidetes	Bacteria
M01775:248:000000000-C8W97:1:1102:11056:11759	Allobaculum	Erysipelotrichaceae	Erysipelotrichales	Erysipelotrichia	Firmicutes	Bacteria
M01775:248:000000000-C8W97:1:1102:22955:11792	Clostridium XlVa	Lachnospiraceae	Clostridiales	Clostridia	Firmicutes	Bacteria
M01775:248:000000000-C8W97:1:1102:11506:11856	Turicibacter	Erysipelotrichaceae	Erysipelotrichales	Erysipelotrichia	Firmicutes	Bacteria
M01775:248:000000000-C8W97:1:1102:22131:11864	Allobaculum	Erysipelotrichaceae	Erysipelotrichales	Erysipelotrichia	Firmicutes	Bacteria
M01775:248:000000000-C8W97:1:1102:26049:11882	Allobaculum	Erysipelotrichaceae	Erysipelotrichales	Erysipelotrichia	Firmicutes	Bacteria
M01775:248:000000000-C8W97:1:1102:8546:11904	Turicibacter	Erysipelotrichaceae	Erysipelotrichales	Erysipelotrichia	Firmicutes	Bacteria
M01775:248:000000000-C8W97:1:1102:12451:11942	Coprobacter	Porphyromonadaceae	Bacteroidales	Bacteroidia	Bacteroidetes	Bacteria
M01775:248:000000000-C8W97:1:1102:23472:11975	Coprobacter	Porphyromonadaceae	Bacteroidales	Bacteroidia	Bacteroidetes	Bacteria
M01775:248:000000000-C8W97:1:1102:28945:11994	Allobaculum	Erysipelotrichaceae	Erysipelotrichales	Erysipelotrichia	Firmicutes	Bacteria
M01775:248:000000000-C8W97:1:1102:26737:11999	Dorea	Lachnospiraceae	Clostridiales	Clostridia	Firmicutes	Bacteria
M01775:248:000000000-C8W97:1:1102:27987:12039	Parabacteroides	Porphyromonadaceae	Bacteroidales	Bacteroidia	Bacteroidetes	Bacteria
M01775:248:000000000-C8W97:1:1102:7915:12060	Dorea	Lachnospiraceae	Clostridiales	Clostridia	Firmicutes	Bacteria
M01775:248:000000000-C8W97:1:1102:25341:12061	Coprobacter	Porphyromonadaceae	Bacteroidales	Bacteroidia	Bacteroidetes	Bacteria
M01775:248:000000000-C8W97:1:1102:23440:12063	Turicibacter	Erysipelotrichaceae	Erysipelotrichales	Erysipelotrichia	Firmicutes	Bacteria
M01775:248:000000000-C8W97:1:1102:17557:12065	Clostridium XlVa	Lachnospiraceae	Clostridiales	Clostridia	Firmicutes	Bacteria
M01775:248:000000000-C8W97:1:1102:6214:12082	Eubacterium	Eubacteriaceae	Clostridiales	Clostridia	Firmicutes	Bacteria
M01775:248:000000000-C8W97:1:1102:28931:12092	Parabacteroides	Porphyromonadaceae	Bacteroidales	Bacteroidia	Bacteroidetes	Bacteria
M01775:248:000000000-C8W97:1:1102:14389:12101	Allobaculum	Erysipelotrichaceae	Erysipelotrichales	Erysipelotrichia	Firmicutes	Bacteria
M01775:248:000000000-C8W97:1:1102:23939:12128	Alloprevotella	Prevotellaceae	Bacteroidales	Bacteroidia	Bacteroidetes	Bacteria
M01775:248:000000000-C8W97:1:1102:23386:12129	Allobaculum	Erysipelotrichaceae	Erysipelotrichales	Erysipelotrichia	Firmicutes	Bacteria
M01775:248:000000000-C8W97:1:1102:9828:12236	Allobaculum	Erysipelotrichaceae	Erysipelotrichales	Erysipelotrichia	Firmicutes	Bacteria
M01775:248:000000000-C8W97:1:1102:17791:12274	Clostridium XlVb	Lachnospiraceae	Clostridiales	Clostridia	Firmicutes	Bacteria
M01775:248:000000000-C8W97:1:1102:10250:12287	Allobaculum	Erysipelotrichaceae	Erysipelotrichales	Erysipelotrichia	Firmicutes	Bacteria
M01775:248:000000000-C8W97:1:1102:8531:12294	Turicibacter	Erysipelotrichaceae	Erysipelotrichales	Erysipelotrichia	Firmicutes	Bacteria
M01775:248:000000000-C8W97:1:1102:12738:12299	Butyrivibrio	Lachnospiraceae	Clostridiales	Clostridia	Firmicutes	Bacteria
M01775:248:000000000-C8W97:1:1102:11466:12303	Lachnospiracea_incertae_sedis	Lachnospiraceae	Clostridiales	Clostridia	Firmicutes	Bacteria
M01775:248:000000000-C8W97:1:1102:10266:12329	Bacteroides	Bacteroidaceae	Bacteroidales	Bacteroidia	Bacteroidetes	Bacteria
M01775:248:000000000-C8W97:1:1102:19793:12366	Clostridium IV	Ruminococcaceae	Clostridiales	Clostridia	Firmicutes	Bacteria
M01775:248:000000000-C8W97:1:1102:16454:12392	Alistipes	Rikenellaceae	Bacteroidales	Bacteroidia	Bacteroidetes	Bacteria
M01775:248:000000000-C8W97:1:1102:8110:12414	Allobaculum	Erysipelotrichaceae	Erysipelotrichales	Erysipelotrichia	Firmicutes	Bacteria
M01775:248:000000000-C8W97:1:1102:9157:12428	Enterorhabdus	Coriobacteriaceae	Coriobacteriales	Actinobacteria	Actinobacteria	Bacteria
M01775:248:000000000-C8W97:1:1102:23780:12429	Bacteroides	Bacteroidaceae	Bacteroidales	Bacteroidia	Bacteroidetes	Bacteria
M01775:248:000000000-C8W97:1:1102:19072:12432	Butyrivibrio	Lachnospiraceae	Clostridiales	Clostridia	Firmicutes	Bacteria
M01775:248:000000000-C8W97:1:1102:14094:12435	Turicibacter	Erysipelotrichaceae	Erysipelotrichales	Erysipelotrichia	Firmicutes	Bacteria
M01775:248:000000000-C8W97:1:1102:20183:12439	Allobaculum	Erysipelotrichaceae	Erysipelotrichales	Erysipelotrichia	Firmicutes	Bacteria
M01775:248:000000000-C8W97:1:1102:17711:12490	Acetitomaculum	Lachnospiraceae	Clostridiales	Clostridia	Firmicutes	Bacteria
M01775:248:000000000-C8W97:1:1102:18081:12510	Allobaculum	Erysipelotrichaceae	Erysipelotrichales	Erysipelotrichia	Firmicutes	Bacteria
M01775:248:000000000-C8W97:1:1102:16588:12520	Turicibacter	Erysipelotrichaceae	Erysipelotrichales	Erysipelotrichia	Firmicutes	Bacteria
M01775:248:000000000-C8W97:1:1102:2783:12538	Coprococcus	Lachnospiraceae	Clostridiales	Clostridia	Firmicutes	Bacteria
M01775:248:000000000-C8W97:1:1102:8962:12549	Acetitomaculum	Lachnospiraceae	Clostridiales	Clostridia	Firmicutes	Bacteria
M01775:248:000000000-C8W97:1:1102:3225:12586	Clostridium XlVa	Lachnospiraceae	Clostridiales	Clostridia	Firmicutes	Bacteria
M01775:248:000000000-C8W97:1:1102:3045:12626	Turicibacter	Erysipelotrichaceae	Erysipelotrichales	Erysipelotrichia	Firmicutes	Bacteria
M01775:248:000000000-C8W97:1:1102:21575:12641	Allobaculum	Erysipelotrichaceae	Erysipelotrichales	Erysipelotrichia	Firmicutes	Bacteria
M01775:248:000000000-C8W97:1:1102:26923:12666	Alkalitalea	Marinilabiliaceae	Bacteroidales	Bacteroidia	Bacteroidetes	Bacteria
M01775:248:000000000-C8W97:1:1102:11426:12675	Allobaculum	Erysipelotrichaceae	Erysipelotrichales	Erysipelotrichia	Firmicutes	Bacteria
M01775:248:000000000-C8W97:1:1102:14125:12687	Alkalitalea	Marinilabiliaceae	Bacteroidales	Bacteroidia	Bacteroidetes	Bacteria
M01775:248:000000000-C8W97:1:1102:13419:12694	Allobaculum	Erysipelotrichaceae	Erysipelotrichales	Erysipelotrichia	Firmicutes	Bacteria
M01775:248:000000000-C8W97:1:1102:16039:12716	Allobaculum	Erysipelotrichaceae	Erysipelotrichales	Erysipelotrichia	Firmicutes	Bacteria
M01775:248:000000000-C8W97:1:1102:26049:12721	Allobaculum	Erysipelotrichaceae	Erysipelotrichales	Erysipelotrichia	Firmicutes	Bacteria
M01775:248:000000000-C8W97:1:1102:25181:12745	Lachnospiracea_incertae_sedis	Lachnospiraceae	Clostridiales	Clostridia	Firmicutes	Bacteria
M01775:248:000000000-C8W97:1:1102:11123:12756	Lachnospiracea_incertae_sedis	Lachnospiraceae	Clostridiales	Clostridia	Firmicutes	Bacteria
M01775:248:000000000-C8W97:1:1102:5164:12764	Anaerobacterium	Ruminococcaceae	Clostridiales	Clostridia	Firmicutes	Bacteria
M01775:248:000000000-C8W97:1:1102:23381:12764	Turicibacter	Erysipelotrichaceae	Erysipelotrichales	Erysipelotrichia	Firmicutes	Bacteria
M01775:248:000000000-C8W97:1:1102:24163:12765	Clostridium XlVa	Lachnospiraceae	Clostridiales	Clostridia	Firmicutes	Bacteria
M01775:248:000000000-C8W97:1:1102:16567:12774	Lactobacillus	Lactobacillaceae	Lactobacillales	Bacilli	Firmicutes	Bacteria
M01775:248:000000000-C8W97:1:1102:22208:12781	Lachnospiracea_incertae_sedis	Lachnospiraceae	Clostridiales	Clostridia	Firmicutes	Bacteria
M01775:248:000000000-C8W97:1:1102:6418:12784	Alloprevotella	Prevotellaceae	Bacteroidales	Bacteroidia	Bacteroidetes	Bacteria
M01775:248:000000000-C8W97:1:1102:14457:12793	Bacteroides	Bacteroidaceae	Bacteroidales	Bacteroidia	Bacteroidetes	Bacteria
M01775:248:000000000-C8W97:1:1102:26121:12813	Roseburia	Lachnospiraceae	Clostridiales	Clostridia	Firmicutes	Bacteria
M01775:248:000000000-C8W97:1:1102:8566:12818	Turicibacter	Erysipelotrichaceae	Erysipelotrichales	Erysipelotrichia	Firmicutes	Bacteria
M01775:248:000000000-C8W97:1:1102:7283:12821	Lachnospiracea_incertae_sedis	Lachnospiraceae	Clostridiales	Clostridia	Firmicutes	Bacteria
M01775:248:000000000-C8W97:1:1102:17751:12841	Allobaculum	Erysipelotrichaceae	Erysipelotrichales	Erysipelotrichia	Firmicutes	Bacteria
M01775:248:000000000-C8W97:1:1102:26963:12854	Allobaculum	Erysipelotrichaceae	Erysipelotrichales	Erysipelotrichia	Firmicutes	Bacteria
M01775:248:000000000-C8W97:1:1102:28580:12872	Clostridium XlVa	Lachnospiraceae	Clostridiales	Clostridia	Firmicutes	Bacteria
M01775:248:000000000-C8W97:1:1102:12600:12885	Clostridium XlVa	Lachnospiraceae	Clostridiales	Clostridia	Firmicutes	Bacteria
M01775:248:000000000-C8W97:1:1102:4855:12896	Barnesiella	Porphyromonadaceae	Bacteroidales	Bacteroidia	Bacteroidetes	Bacteria
M01775:248:000000000-C8W97:1:1102:13110:12972	Coprobacter	Porphyromonadaceae	Bacteroidales	Bacteroidia	Bacteroidetes	Bacteria
M01775:248:000000000-C8W97:1:1102:7851:12987	Bacteroides	Bacteroidaceae	Bacteroidales	Bacteroidia	Bacteroidetes	Bacteria
M01775:248:000000000-C8W97:1:1102:24792:12989	Bacteroides	Bacteroidaceae	Bacteroidales	Bacteroidia	Bacteroidetes	Bacteria
M01775:248:000000000-C8W97:1:1102:4024:12992	Lachnospiracea_incertae_sedis	Lachnospiraceae	Clostridiales	Clostridia	Firmicutes	Bacteria
M01775:248:000000000-C8W97:1:1102:21195:12996	Lachnospiracea_incertae_sedis	Lachnospiraceae	Clostridiales	Clostridia	Firmicutes	Bacteria
M01775:248:000000000-C8W97:1:1102:4957:13005	Coprococcus	Lachnospiraceae	Clostridiales	Clostridia	Firmicutes	Bacteria
M01775:248:000000000-C8W97:1:1102:24973:13008	Acetitomaculum	Lachnospiraceae	Clostridiales	Clostridia	Firmicutes	Bacteria
M01775:248:000000000-C8W97:1:1102:5533:13011	Roseburia	Lachnospiraceae	Clostridiales	Clostridia	Firmicutes	Bacteria
M01775:248:000000000-C8W97:1:1102:3961:13061	Parabacteroides	Porphyromonadaceae	Bacteroidales	Bacteroidia	Bacteroidetes	Bacteria
M01775:248:000000000-C8W97:1:1102:21026:13073	Allobaculum	Erysipelotrichaceae	Erysipelotrichales	Erysipelotrichia	Firmicutes	Bacteria
M01775:248:000000000-C8W97:1:1102:28568:13095	Coprobacter	Porphyromonadaceae	Bacteroidales	Bacteroidia	Bacteroidetes	Bacteria
M01775:248:000000000-C8W97:1:1102:16254:13102	Alloprevotella	Prevotellaceae	Bacteroidales	Bacteroidia	Bacteroidetes	Bacteria
M01775:248:000000000-C8W97:1:1102:13304:13125	Lachnospiracea_incertae_sedis	Lachnospiraceae	Clostridiales	Clostridia	Firmicutes	Bacteria
M01775:248:000000000-C8W97:1:1102:24108:13145	Lachnospiracea_incertae_sedis	Lachnospiraceae	Clostridiales	Clostridia	Firmicutes	Bacteria
M01775:248:000000000-C8W97:1:1102:26311:13200	Allobaculum	Erysipelotrichaceae	Erysipelotrichales	Erysipelotrichia	Firmicutes	Bacteria
M01775:248:000000000-C8W97:1:1102:5442:13222	Allobaculum	Erysipelotrichaceae	Erysipelotrichales	Erysipelotrichia	Firmicutes	Bacteria
M01775:248:000000000-C8W97:1:1102:17664:13253	Allobaculum	Erysipelotrichaceae	Erysipelotrichales	Erysipelotrichia	Firmicutes	Bacteria
M01775:248:000000000-C8W97:1:1102:20657:13265	Allobaculum	Erysipelotrichaceae	Erysipelotrichales	Erysipelotrichia	Firmicutes	Bacteria
M01775:248:000000000-C8W97:1:1102:14500:13305	Allobaculum	Erysipelotrichaceae	Erysipelotrichales	Erysipelotrichia	Firmicutes	Bacteria
M01775:248:000000000-C8W97:1:1102:25689:13316	Marvinbryantia	Lachnospiraceae	Clostridiales	Clostridia	Firmicutes	Bacteria
M01775:248:000000000-C8W97:1:1102:11423:13345	Lactobacillus	Lactobacillaceae	Lactobacillales	Bacilli	Firmicutes	Bacteria
M01775:248:000000000-C8W97:1:1102:16458:13392	Moryella	Lachnospiraceae	Clostridiales	Clostridia	Firmicutes	Bacteria
M01775:248:000000000-C8W97:1:1102:11184:13420	Allobaculum	Erysipelotrichaceae	Erysipelotrichales	Erysipelotrichia	Firmicutes	Bacteria
M01775:248:000000000-C8W97:1:1102:20771:13453	Marvinbryantia	Lachnospiraceae	Clostridiales	Clostridia	Firmicutes	Bacteria
M01775:248:000000000-C8W97:1:1102:21535:13498	Turicibacter	Erysipelotrichaceae	Erysipelotrichales	Erysipelotrichia	Firmicutes	Bacteria
M01775:248:000000000-C8W97:1:1102:4158:13509	Lactobacillus	Lactobacillaceae	Lactobacillales	Bacilli	Firmicutes	Bacteria
M01775:248:000000000-C8W97:1:1102:29038:13513	Allobaculum	Erysipelotrichaceae	Erysipelotrichales	Erysipelotrichia	Firmicutes	Bacteria
M01775:248:000000000-C8W97:1:1102:24759:13573	Lachnospiracea_incertae_sedis	Lachnospiraceae	Clostridiales	Clostridia	Firmicutes	Bacteria
M01775:248:000000000-C8W97:1:1102:17801:13583	Allobaculum	Erysipelotrichaceae	Erysipelotrichales	Erysipelotrichia	Firmicutes	Bacteria
M01775:248:000000000-C8W97:1:1102:21415:13607	Turicibacter	Erysipelotrichaceae	Erysipelotrichales	Erysipelotrichia	Firmicutes	Bacteria
M01775:248:000000000-C8W97:1:1102:8377:13611	Allobaculum	Erysipelotrichaceae	Erysipelotrichales	Erysipelotrichia	Firmicutes	Bacteria
M01775:248:000000000-C8W97:1:1102:9905:13628	Acetitomaculum	Lachnospiraceae	Clostridiales	Clostridia	Firmicutes	Bacteria
M01775:248:000000000-C8W97:1:1102:11342:13629	Clostridium XlVa	Lachnospiraceae	Clostridiales	Clostridia	Firmicutes	Bacteria
M01775:248:000000000-C8W97:1:1102:8061:13635	Marvinbryantia	Lachnospiraceae	Clostridiales	Clostridia	Firmicutes	Bacteria
M01775:248:000000000-C8W97:1:1102:10664:13638	Clostridium XlVa	Lachnospiraceae	Clostridiales	Clostridia	Firmicutes	Bacteria
M01775:248:000000000-C8W97:1:1102:21638:13653	Clostridium XlVa	Lachnospiraceae	Clostridiales	Clostridia	Firmicutes	Bacteria
M01775:248:000000000-C8W97:1:1102:27123:13666	Coprobacter	Porphyromonadaceae	Bacteroidales	Bacteroidia	Bacteroidetes	Bacteria
M01775:248:000000000-C8W97:1:1102:13290:13673	Allobaculum	Erysipelotrichaceae	Erysipelotrichales	Erysipelotrichia	Firmicutes	Bacteria
M01775:248:000000000-C8W97:1:1102:9967:13675	Lachnospiracea_incertae_sedis	Lachnospiraceae	Clostridiales	Clostridia	Firmicutes	Bacteria
M01775:248:000000000-C8W97:1:1102:15034:13687	Allobaculum	Erysipelotrichaceae	Erysipelotrichales	Erysipelotrichia	Firmicutes	Bacteria
M01775:248:000000000-C8W97:1:1102:16626:13751	Allobaculum	Erysipelotrichaceae	Erysipelotrichales	Erysipelotrichia	Firmicutes	Bacteria
M01775:248:000000000-C8W97:1:1102:12675:13764	Acetitomaculum	Lachnospiraceae	Clostridiales	Clostridia	Firmicutes	Bacteria
M01775:248:000000000-C8W97:1:1102:18373:13796	Lachnospiracea_incertae_sedis	Lachnospiraceae	Clostridiales	Clostridia	Firmicutes	Bacteria
M01775:248:000000000-C8W97:1:1102:15365:13833	Allobaculum	Erysipelotrichaceae	Erysipelotrichales	Erysipelotrichia	Firmicutes	Bacteria
M01775:248:000000000-C8W97:1:1102:14045:13837	Allobaculum	Erysipelotrichaceae	Erysipelotrichales	Erysipelotrichia	Firmicutes	Bacteria
M01775:248:000000000-C8W97:1:1102:5970:13841	Turicibacter	Erysipelotrichaceae	Erysipelotrichales	Erysipelotrichia	Firmicutes	Bacteria
M01775:248:000000000-C8W97:1:1102:21769:13858	Allobaculum	Erysipelotrichaceae	Erysipelotrichales	Erysipelotrichia	Firmicutes	Bacteria
M01775:248:000000000-C8W97:1:1102:11204:13872	Allobaculum	Erysipelotrichaceae	Erysipelotrichales	Erysipelotrichia	Firmicutes	Bacteria
M01775:248:000000000-C8W97:1:1102:23955:13900	Turicibacter	Erysipelotrichaceae	Erysipelotrichales	Erysipelotrichia	Firmicutes	Bacteria
M01775:248:000000000-C8W97:1:1102:17658:13924	Clostridium XlVa	Lachnospiraceae	Clostridiales	Clostridia	Firmicutes	Bacteria
M01775:248:000000000-C8W97:1:1102:7978:13959	Eisenbergiella	Lachnospiraceae	Clostridiales	Clostridia	Firmicutes	Bacteria
M01775:248:000000000-C8W97:1:1102:28703:13966	Turicibacter	Erysipelotrichaceae	Erysipelotrichales	Erysipelotrichia	Firmicutes	Bacteria
M01775:248:000000000-C8W97:1:1102:17794:13992	Bacteroides	Bacteroidaceae	Bacteroidales	Bacteroidia	Bacteroidetes	Bacteria
M01775:248:000000000-C8W97:1:1102:21823:14001	Marvinbryantia	Lachnospiraceae	Clostridiales	Clostridia	Firmicutes	Bacteria
M01775:248:000000000-C8W97:1:1102:21234:14014	Allobaculum	Erysipelotrichaceae	Erysipelotrichales	Erysipelotrichia	Firmicutes	Bacteria
M01775:248:000000000-C8W97:1:1102:6778:14034	Flavonifractor	Ruminococcaceae	Clostridiales	Clostridia	Firmicutes	Bacteria
M01775:248:000000000-C8W97:1:1102:9049:14035	Lachnospiracea_incertae_sedis	Lachnospiraceae	Clostridiales	Clostridia	Firmicutes	Bacteria
M01775:248:000000000-C8W97:1:1102:19489:14041	Allobaculum	Erysipelotrichaceae	Erysipelotrichales	Erysipelotrichia	Firmicutes	Bacteria
M01775:248:000000000-C8W97:1:1102:5971:14046	Parabacteroides	Porphyromonadaceae	Bacteroidales	Bacteroidia	Bacteroidetes	Bacteria
M01775:248:000000000-C8W97:1:1102:28044:14075	Acetitomaculum	Lachnospiraceae	Clostridiales	Clostridia	Firmicutes	Bacteria
M01775:248:000000000-C8W97:1:1102:12699:14079	Clostridium XlVa	Lachnospiraceae	Clostridiales	Clostridia	Firmicutes	Bacteria
M01775:248:000000000-C8W97:1:1102:19405:14086	Enterorhabdus	Coriobacteriaceae	Coriobacteriales	Actinobacteria	Actinobacteria	Bacteria
M01775:248:000000000-C8W97:1:1102:25162:14129	Allobaculum	Erysipelotrichaceae	Erysipelotrichales	Erysipelotrichia	Firmicutes	Bacteria
M01775:248:000000000-C8W97:1:1102:4904:14152	Barnesiella	Porphyromonadaceae	Bacteroidales	Bacteroidia	Bacteroidetes	Bacteria
M01775:248:000000000-C8W97:1:1102:11094:14160	Alistipes	Rikenellaceae	Bacteroidales	Bacteroidia	Bacteroidetes	Bacteria
M01775:248:000000000-C8W97:1:1102:9803:14168	Lactobacillus	Lactobacillaceae	Lactobacillales	Bacilli	Firmicutes	Bacteria
M01775:248:000000000-C8W97:1:1102:17769:14170	Allobaculum	Erysipelotrichaceae	Erysipelotrichales	Erysipelotrichia	Firmicutes	Bacteria
M01775:248:000000000-C8W97:1:1102:22245:14173	Allobaculum	Erysipelotrichaceae	Erysipelotrichales	Erysipelotrichia	Firmicutes	Bacteria
M01775:248:000000000-C8W97:1:1102:15826:14191	Lachnospiracea_incertae_sedis	Lachnospiraceae	Clostridiales	Clostridia	Firmicutes	Bacteria
M01775:248:000000000-C8W97:1:1102:20252:14210	Turicibacter	Erysipelotrichaceae	Erysipelotrichales	Erysipelotrichia	Firmicutes	Bacteria
M01775:248:000000000-C8W97:1:1102:16091:14224	Clostridium XlVa	Lachnospiraceae	Clostridiales	Clostridia	Firmicutes	Bacteria
M01775:248:000000000-C8W97:1:1102:22994:14229	Bacteroides	Bacteroidaceae	Bacteroidales	Bacteroidia	Bacteroidetes	Bacteria
M01775:248:000000000-C8W97:1:1102:18498:14230	Barnesiella	Porphyromonadaceae	Bacteroidales	Bacteroidia	Bacteroidetes	Bacteria
M01775:248:000000000-C8W97:1:1102:26702:14231	Eubacterium	Eubacteriaceae	Clostridiales	Clostridia	Firmicutes	Bacteria
M01775:248:000000000-C8W97:1:1102:7083:14234	Enterorhabdus	Coriobacteriaceae	Coriobacteriales	Actinobacteria	Actinobacteria	Bacteria
M01775:248:000000000-C8W97:1:1102:20181:14242	Allobaculum	Erysipelotrichaceae	Erysipelotrichales	Erysipelotrichia	Firmicutes	Bacteria
M01775:248:000000000-C8W97:1:1102:25751:14281	Coprobacter	Porphyromonadaceae	Bacteroidales	Bacteroidia	Bacteroidetes	Bacteria
M01775:248:000000000-C8W97:1:1102:8028:14288	Coprobacter	Porphyromonadaceae	Bacteroidales	Bacteroidia	Bacteroidetes	Bacteria
M01775:248:000000000-C8W97:1:1102:27238:14299	Tannerella	Porphyromonadaceae	Bacteroidales	Bacteroidia	Bacteroidetes	Bacteria
M01775:248:000000000-C8W97:1:1102:7907:14299	Turicibacter	Erysipelotrichaceae	Erysipelotrichales	Erysipelotrichia	Firmicutes	Bacteria
M01775:248:000000000-C8W97:1:1102:8406:14309	Turicibacter	Erysipelotrichaceae	Erysipelotrichales	Erysipelotrichia	Firmicutes	Bacteria
M01775:248:000000000-C8W97:1:1102:6684:14310	Allobaculum	Erysipelotrichaceae	Erysipelotrichales	Erysipelotrichia	Firmicutes	Bacteria
M01775:248:000000000-C8W97:1:1102:26816:14320	Lachnospiracea_incertae_sedis	Lachnospiraceae	Clostridiales	Clostridia	Firmicutes	Bacteria
M01775:248:000000000-C8W97:1:1102:19912:14321	Dorea	Lachnospiraceae	Clostridiales	Clostridia	Firmicutes	Bacteria
M01775:248:000000000-C8W97:1:1102:23252:14331	Dorea	Lachnospiraceae	Clostridiales	Clostridia	Firmicutes	Bacteria
M01775:248:000000000-C8W97:1:1102:17175:14336	Allobaculum	Erysipelotrichaceae	Erysipelotrichales	Erysipelotrichia	Firmicutes	Bacteria
M01775:248:000000000-C8W97:1:1102:11089:14344	Allobaculum	Erysipelotrichaceae	Erysipelotrichales	Erysipelotrichia	Firmicutes	Bacteria
M01775:248:000000000-C8W97:1:1102:22085:14351	Bacteroides	Bacteroidaceae	Bacteroidales	Bacteroidia	Bacteroidetes	Bacteria
M01775:248:000000000-C8W97:1:1102:4950:14362	Lachnospiracea_incertae_sedis	Lachnospiraceae	Clostridiales	Clostridia	Firmicutes	Bacteria
M01775:248:000000000-C8W97:1:1102:12172:14363	Coprobacter	Porphyromonadaceae	Bacteroidales	Bacteroidia	Bacteroidetes	Bacteria
M01775:248:000000000-C8W97:1:1102:8074:14393	Allobaculum	Erysipelotrichaceae	Erysipelotrichales	Erysipelotrichia	Firmicutes	Bacteria
M01775:248:000000000-C8W97:1:1102:23548:14411	Allobaculum	Erysipelotrichaceae	Erysipelotrichales	Erysipelotrichia	Firmicutes	Bacteria
M01775:248:000000000-C8W97:1:1102:23937:14413	Allobaculum	Erysipelotrichaceae	Erysipelotrichales	Erysipelotrichia	Firmicutes	Bacteria
M01775:248:000000000-C8W97:1:1102:6566:14468	Acetitomaculum	Lachnospiraceae	Clostridiales	Clostridia	Firmicutes	Bacteria
M01775:248:000000000-C8W97:1:1102:15246:14472	Turicibacter	Erysipelotrichaceae	Erysipelotrichales	Erysipelotrichia	Firmicutes	Bacteria
M01775:248:000000000-C8W97:1:1102:9098:14524	Allobaculum	Erysipelotrichaceae	Erysipelotrichales	Erysipelotrichia	Firmicutes	Bacteria
M01775:248:000000000-C8W97:1:1102:28509:14538	Turicibacter	Erysipelotrichaceae	Erysipelotrichales	Erysipelotrichia	Firmicutes	Bacteria
M01775:248:000000000-C8W97:1:1102:3072:14546	Turicibacter	Erysipelotrichaceae	Erysipelotrichales	Erysipelotrichia	Firmicutes	Bacteria
M01775:248:000000000-C8W97:1:1102:19110:14579	Allobaculum	Erysipelotrichaceae	Erysipelotrichales	Erysipelotrichia	Firmicutes	Bacteria
M01775:248:000000000-C8W97:1:1102:15169:14647	Marvinbryantia	Lachnospiraceae	Clostridiales	Clostridia	Firmicutes	Bacteria
M01775:248:000000000-C8W97:1:1102:27866:14663	Allobaculum	Erysipelotrichaceae	Erysipelotrichales	Erysipelotrichia	Firmicutes	Bacteria
M01775:248:000000000-C8W97:1:1102:28614:14678	Allobaculum	Erysipelotrichaceae	Erysipelotrichales	Erysipelotrichia	Firmicutes	Bacteria
M01775:248:000000000-C8W97:1:1102:11152:14737	Allobaculum	Erysipelotrichaceae	Erysipelotrichales	Erysipelotrichia	Firmicutes	Bacteria
M01775:248:000000000-C8W97:1:1102:20632:14746	Bacteroides	Bacteroidaceae	Bacteroidales	Bacteroidia	Bacteroidetes	Bacteria
M01775:248:000000000-C8W97:1:1102:20071:14763	Allobaculum	Erysipelotrichaceae	Erysipelotrichales	Erysipelotrichia	Firmicutes	Bacteria
M01775:248:000000000-C8W97:1:1102:11773:14793	Turicibacter	Erysipelotrichaceae	Erysipelotrichales	Erysipelotrichia	Firmicutes	Bacteria
M01775:248:000000000-C8W97:1:1102:21821:14803	Coprobacter	Porphyromonadaceae	Bacteroidales	Bacteroidia	Bacteroidetes	Bacteria
M01775:248:000000000-C8W97:1:1102:15677:14820	Allobaculum	Erysipelotrichaceae	Erysipelotrichales	Erysipelotrichia	Firmicutes	Bacteria
M01775:248:000000000-C8W97:1:1102:4765:14834	Clostridium XlVa	Lachnospiraceae	Clostridiales	Clostridia	Firmicutes	Bacteria
M01775:248:000000000-C8W97:1:1102:5312:14849	Anaerotruncus	Ruminococcaceae	Clostridiales	Clostridia	Firmicutes	Bacteria
M01775:248:000000000-C8W97:1:1102:11921:14853	Bacteroides	Bacteroidaceae	Bacteroidales	Bacteroidia	Bacteroidetes	Bacteria
M01775:248:000000000-C8W97:1:1102:6834:14886	Allobaculum	Erysipelotrichaceae	Erysipelotrichales	Erysipelotrichia	Firmicutes	Bacteria
M01775:248:000000000-C8W97:1:1102:24032:14888	Allobaculum	Erysipelotrichaceae	Erysipelotrichales	Erysipelotrichia	Firmicutes	Bacteria
M01775:248:000000000-C8W97:1:1102:21003:14906	Clostridium IV	Ruminococcaceae	Clostridiales	Clostridia	Firmicutes	Bacteria
M01775:248:000000000-C8W97:1:1102:24113:14923	Allobaculum	Erysipelotrichaceae	Erysipelotrichales	Erysipelotrichia	Firmicutes	Bacteria
M01775:248:000000000-C8W97:1:1102:25423:14946	Allobaculum	Erysipelotrichaceae	Erysipelotrichales	Erysipelotrichia	Firmicutes	Bacteria
M01775:248:000000000-C8W97:1:1102:22590:14960	Clostridium XlVa	Lachnospiraceae	Clostridiales	Clostridia	Firmicutes	Bacteria
M01775:248:000000000-C8W97:1:1102:6818:14998	Allobaculum	Erysipelotrichaceae	Erysipelotrichales	Erysipelotrichia	Firmicutes	Bacteria
M01775:248:000000000-C8W97:1:1102:20440:15002	Coprobacter	Porphyromonadaceae	Bacteroidales	Bacteroidia	Bacteroidetes	Bacteria
M01775:248:000000000-C8W97:1:1102:23709:15059	Lachnospiracea_incertae_sedis	Lachnospiraceae	Clostridiales	Clostridia	Firmicutes	Bacteria
M01775:248:000000000-C8W97:1:1102:14827:15077	Coprobacter	Porphyromonadaceae	Bacteroidales	Bacteroidia	Bacteroidetes	Bacteria
M01775:248:000000000-C8W97:1:1102:21916:15144	Allobaculum	Erysipelotrichaceae	Erysipelotrichales	Erysipelotrichia	Firmicutes	Bacteria
M01775:248:000000000-C8W97:1:1102:5161:15159	Allobaculum	Erysipelotrichaceae	Erysipelotrichales	Erysipelotrichia	Firmicutes	Bacteria
M01775:248:000000000-C8W97:1:1102:7489:15190	Coprobacter	Porphyromonadaceae	Bacteroidales	Bacteroidia	Bacteroidetes	Bacteria
M01775:248:000000000-C8W97:1:1102:8236:15190	Allobaculum	Erysipelotrichaceae	Erysipelotrichales	Erysipelotrichia	Firmicutes	Bacteria
M01775:248:000000000-C8W97:1:1102:7771:15209	Allobaculum	Erysipelotrichaceae	Erysipelotrichales	Erysipelotrichia	Firmicutes	Bacteria
M01775:248:000000000-C8W97:1:1102:24947:15273	Robinsoniella	Lachnospiraceae	Clostridiales	Clostridia	Firmicutes	Bacteria
M01775:248:000000000-C8W97:1:1102:26973:15298	Barnesiella	Porphyromonadaceae	Bacteroidales	Bacteroidia	Bacteroidetes	Bacteria
M01775:248:000000000-C8W97:1:1102:12100:15304	Allobaculum	Erysipelotrichaceae	Erysipelotrichales	Erysipelotrichia	Firmicutes	Bacteria
M01775:248:000000000-C8W97:1:1102:7335:15312	Allobaculum	Erysipelotrichaceae	Erysipelotrichales	Erysipelotrichia	Firmicutes	Bacteria
M01775:248:000000000-C8W97:1:1102:6830:15327	Dorea	Lachnospiraceae	Clostridiales	Clostridia	Firmicutes	Bacteria
M01775:248:000000000-C8W97:1:1102:12473:15328	Psychrosinus	Veillonellaceae	Selenomonadales	Negativicutes	Firmicutes	Bacteria
M01775:248:000000000-C8W97:1:1102:15731:15362	Barnesiella	Porphyromonadaceae	Bacteroidales	Bacteroidia	Bacteroidetes	Bacteria
M01775:248:000000000-C8W97:1:1102:20947:15392	Allobaculum	Erysipelotrichaceae	Erysipelotrichales	Erysipelotrichia	Firmicutes	Bacteria
M01775:248:000000000-C8W97:1:1102:27378:15392	Allobaculum	Erysipelotrichaceae	Erysipelotrichales	Erysipelotrichia	Firmicutes	Bacteria
M01775:248:000000000-C8W97:1:1102:27007:15402	Alistipes	Rikenellaceae	Bacteroidales	Bacteroidia	Bacteroidetes	Bacteria
M01775:248:000000000-C8W97:1:1102:25076:15409	Allobaculum	Erysipelotrichaceae	Erysipelotrichales	Erysipelotrichia	Firmicutes	Bacteria
M01775:248:000000000-C8W97:1:1102:10453:15427	Allobaculum	Erysipelotrichaceae	Erysipelotrichales	Erysipelotrichia	Firmicutes	Bacteria
M01775:248:000000000-C8W97:1:1102:4449:15440	Eisenbergiella	Lachnospiraceae	Clostridiales	Clostridia	Firmicutes	Bacteria
M01775:248:000000000-C8W97:1:1102:16110:15475	Allobaculum	Erysipelotrichaceae	Erysipelotrichales	Erysipelotrichia	Firmicutes	Bacteria
M01775:248:000000000-C8W97:1:1102:21750:15478	Allobaculum	Erysipelotrichaceae	Erysipelotrichales	Erysipelotrichia	Firmicutes	Bacteria
M01775:248:000000000-C8W97:1:1102:12699:15490	Allobaculum	Erysipelotrichaceae	Erysipelotrichales	Erysipelotrichia	Firmicutes	Bacteria
M01775:248:000000000-C8W97:1:1102:24513:15524	Allobaculum	Erysipelotrichaceae	Erysipelotrichales	Erysipelotrichia	Firmicutes	Bacteria
M01775:248:000000000-C8W97:1:1102:16046:15526	Turicibacter	Erysipelotrichaceae	Erysipelotrichales	Erysipelotrichia	Firmicutes	Bacteria
M01775:248:000000000-C8W97:1:1102:4965:15527	Bacteroides	Bacteroidaceae	Bacteroidales	Bacteroidia	Bacteroidetes	Bacteria
M01775:248:000000000-C8W97:1:1102:8996:15557	Lachnospiracea_incertae_sedis	Lachnospiraceae	Clostridiales	Clostridia	Firmicutes	Bacteria
M01775:248:000000000-C8W97:1:1102:4863:15560	Dorea	Lachnospiraceae	Clostridiales	Clostridia	Firmicutes	Bacteria
M01775:248:000000000-C8W97:1:1102:6284:15565	Allobaculum	Erysipelotrichaceae	Erysipelotrichales	Erysipelotrichia	Firmicutes	Bacteria
M01775:248:000000000-C8W97:1:1102:3418:15586	Akkermansia	Verrucomicrobiaceae	Verrucomicrobiales	Verrucomicrobiae	Verrucomicrobia	Bacteria
M01775:248:000000000-C8W97:1:1102:14775:15606	Allobaculum	Erysipelotrichaceae	Erysipelotrichales	Erysipelotrichia	Firmicutes	Bacteria
M01775:248:000000000-C8W97:1:1102:22668:15638	Alloprevotella	Prevotellaceae	Bacteroidales	Bacteroidia	Bacteroidetes	Bacteria
M01775:248:000000000-C8W97:1:1102:28665:15693	Allobaculum	Erysipelotrichaceae	Erysipelotrichales	Erysipelotrichia	Firmicutes	Bacteria
M01775:248:000000000-C8W97:1:1102:20552:15736	Lachnospiracea_incertae_sedis	Lachnospiraceae	Clostridiales	Clostridia	Firmicutes	Bacteria
M01775:248:000000000-C8W97:1:1102:11632:15745	Bacteroides	Bacteroidaceae	Bacteroidales	Bacteroidia	Bacteroidetes	Bacteria
M01775:248:000000000-C8W97:1:1102:11283:15751	Lactobacillus	Lactobacillaceae	Lactobacillales	Bacilli	Firmicutes	Bacteria
M01775:248:000000000-C8W97:1:1102:9498:15778	Hydrogenoanaerobacterium	Ruminococcaceae	Clostridiales	Clostridia	Firmicutes	Bacteria
M01775:248:000000000-C8W97:1:1102:24030:15783	Coprobacter	Porphyromonadaceae	Bacteroidales	Bacteroidia	Bacteroidetes	Bacteria
M01775:248:000000000-C8W97:1:1102:15372:15810	Johnsonella	Lachnospiraceae	Clostridiales	Clostridia	Firmicutes	Bacteria
M01775:248:000000000-C8W97:1:1102:11489:15826	Turicibacter	Erysipelotrichaceae	Erysipelotrichales	Erysipelotrichia	Firmicutes	Bacteria
M01775:248:000000000-C8W97:1:1102:8328:15828	Barnesiella	Porphyromonadaceae	Bacteroidales	Bacteroidia	Bacteroidetes	Bacteria
M01775:248:000000000-C8W97:1:1102:24907:15895	Allobaculum	Erysipelotrichaceae	Erysipelotrichales	Erysipelotrichia	Firmicutes	Bacteria
M01775:248:000000000-C8W97:1:1102:4637:15908	Allobaculum	Erysipelotrichaceae	Erysipelotrichales	Erysipelotrichia	Firmicutes	Bacteria
M01775:248:000000000-C8W97:1:1102:12116:15954	Dorea	Lachnospiraceae	Clostridiales	Clostridia	Firmicutes	Bacteria
M01775:248:000000000-C8W97:1:1102:19238:15991	Anaerovorax	Clostridiales_Incertae Sedis XIII	Clostridiales	Clostridia	Firmicutes	Bacteria
M01775:248:000000000-C8W97:1:1102:26029:16032	Psychrosinus	Veillonellaceae	Selenomonadales	Negativicutes	Firmicutes	Bacteria
M01775:248:000000000-C8W97:1:1102:16426:16057	Bacteroides	Bacteroidaceae	Bacteroidales	Bacteroidia	Bacteroidetes	Bacteria
M01775:248:000000000-C8W97:1:1102:9830:16078	Bacteroides	Bacteroidaceae	Bacteroidales	Bacteroidia	Bacteroidetes	Bacteria
M01775:248:000000000-C8W97:1:1102:21011:16088	Parabacteroides	Porphyromonadaceae	Bacteroidales	Bacteroidia	Bacteroidetes	Bacteria
M01775:248:000000000-C8W97:1:1102:27194:16151	Clostridium XlVa	Lachnospiraceae	Clostridiales	Clostridia	Firmicutes	Bacteria
M01775:248:000000000-C8W97:1:1102:12370:16222	Allobaculum	Erysipelotrichaceae	Erysipelotrichales	Erysipelotrichia	Firmicutes	Bacteria
M01775:248:000000000-C8W97:1:1102:13789:16227	Clostridium IV	Ruminococcaceae	Clostridiales	Clostridia	Firmicutes	Bacteria
M01775:248:000000000-C8W97:1:1102:25760:16251	Allobaculum	Erysipelotrichaceae	Erysipelotrichales	Erysipelotrichia	Firmicutes	Bacteria
M01775:248:000000000-C8W97:1:1102:21355:16339	Lachnospiracea_incertae_sedis	Lachnospiraceae	Clostridiales	Clostridia	Firmicutes	Bacteria
M01775:248:000000000-C8W97:1:1102:10850:16394	Coprococcus	Lachnospiraceae	Clostridiales	Clostridia	Firmicutes	Bacteria
M01775:248:000000000-C8W97:1:1102:23846:16437	Alkalitalea	Marinilabiliaceae	Bacteroidales	Bacteroidia	Bacteroidetes	Bacteria
M01775:248:000000000-C8W97:1:1102:9663:16460	Dorea	Lachnospiraceae	Clostridiales	Clostridia	Firmicutes	Bacteria
M01775:248:000000000-C8W97:1:1102:16122:16498	Allobaculum	Erysipelotrichaceae	Erysipelotrichales	Erysipelotrichia	Firmicutes	Bacteria
M01775:248:000000000-C8W97:1:1102:28995:16533	Allobaculum	Erysipelotrichaceae	Erysipelotrichales	Erysipelotrichia	Firmicutes	Bacteria
M01775:248:000000000-C8W97:1:1102:21823:16545	Turicibacter	Erysipelotrichaceae	Erysipelotrichales	Erysipelotrichia	Firmicutes	Bacteria
M01775:248:000000000-C8W97:1:1102:14181:16565	Bacteroides	Bacteroidaceae	Bacteroidales	Bacteroidia	Bacteroidetes	Bacteria
M01775:248:000000000-C8W97:1:1102:26456:16595	Turicibacter	Erysipelotrichaceae	Erysipelotrichales	Erysipelotrichia	Firmicutes	Bacteria
M01775:248:000000000-C8W97:1:1102:26052:16600	Coprobacter	Porphyromonadaceae	Bacteroidales	Bacteroidia	Bacteroidetes	Bacteria
M01775:248:000000000-C8W97:1:1102:12998:16615	Eisenbergiella	Lachnospiraceae	Clostridiales	Clostridia	Firmicutes	Bacteria
M01775:248:000000000-C8W97:1:1102:14086:16630	Allobaculum	Erysipelotrichaceae	Erysipelotrichales	Erysipelotrichia	Firmicutes	Bacteria
M01775:248:000000000-C8W97:1:1102:20122:16631	Sporobacter	Ruminococcaceae	Clostridiales	Clostridia	Firmicutes	Bacteria
M01775:248:000000000-C8W97:1:1102:15865:16640	Allobaculum	Erysipelotrichaceae	Erysipelotrichales	Erysipelotrichia	Firmicutes	Bacteria
M01775:248:000000000-C8W97:1:1102:28299:16671	Eisenbergiella	Lachnospiraceae	Clostridiales	Clostridia	Firmicutes	Bacteria
M01775:248:000000000-C8W97:1:1102:12553:16679	Enterorhabdus	Coriobacteriaceae	Coriobacteriales	Actinobacteria	Actinobacteria	Bacteria
M01775:248:000000000-C8W97:1:1102:10462:16731	Enterorhabdus	Coriobacteriaceae	Coriobacteriales	Actinobacteria	Actinobacteria	Bacteria
M01775:248:000000000-C8W97:1:1102:26400:16732	Bacteroides	Bacteroidaceae	Bacteroidales	Bacteroidia	Bacteroidetes	Bacteria
M01775:248:000000000-C8W97:1:1102:25951:16759	Turicibacter	Erysipelotrichaceae	Erysipelotrichales	Erysipelotrichia	Firmicutes	Bacteria
M01775:248:000000000-C8W97:1:1102:12114:16767	Eubacterium	Eubacteriaceae	Clostridiales	Clostridia	Firmicutes	Bacteria
M01775:248:000000000-C8W97:1:1102:12577:16772	Parabacteroides	Porphyromonadaceae	Bacteroidales	Bacteroidia	Bacteroidetes	Bacteria
M01775:248:000000000-C8W97:1:1102:18355:16775	Allobaculum	Erysipelotrichaceae	Erysipelotrichales	Erysipelotrichia	Firmicutes	Bacteria
M01775:248:000000000-C8W97:1:1102:24009:16800	Barnesiella	Porphyromonadaceae	Bacteroidales	Bacteroidia	Bacteroidetes	Bacteria
M01775:248:000000000-C8W97:1:1102:25383:16841	Eubacterium	Eubacteriaceae	Clostridiales	Clostridia	Firmicutes	Bacteria
M01775:248:000000000-C8W97:1:1102:3759:16845	Allobaculum	Erysipelotrichaceae	Erysipelotrichales	Erysipelotrichia	Firmicutes	Bacteria
M01775:248:000000000-C8W97:1:1102:16038:16883	Lactobacillus	Lactobacillaceae	Lactobacillales	Bacilli	Firmicutes	Bacteria
M01775:248:000000000-C8W97:1:1102:11075:16931	Turicibacter	Erysipelotrichaceae	Erysipelotrichales	Erysipelotrichia	Firmicutes	Bacteria
M01775:248:000000000-C8W97:1:1102:17927:16934	Eisenbergiella	Lachnospiraceae	Clostridiales	Clostridia	Firmicutes	Bacteria
M01775:248:000000000-C8W97:1:1102:4038:16943	Allobaculum	Erysipelotrichaceae	Erysipelotrichales	Erysipelotrichia	Firmicutes	Bacteria
M01775:248:000000000-C8W97:1:1102:10187:16944	Clostridium XlVa	Lachnospiraceae	Clostridiales	Clostridia	Firmicutes	Bacteria
M01775:248:000000000-C8W97:1:1102:6693:16955	Lachnospiracea_incertae_sedis	Lachnospiraceae	Clostridiales	Clostridia	Firmicutes	Bacteria
M01775:248:000000000-C8W97:1:1102:3609:16962	Turicibacter	Erysipelotrichaceae	Erysipelotrichales	Erysipelotrichia	Firmicutes	Bacteria
M01775:248:000000000-C8W97:1:1102:10208:16966	Coprobacter	Porphyromonadaceae	Bacteroidales	Bacteroidia	Bacteroidetes	Bacteria
M01775:248:000000000-C8W97:1:1102:13209:16974	Eisenbergiella	Lachnospiraceae	Clostridiales	Clostridia	Firmicutes	Bacteria
M01775:248:000000000-C8W97:1:1102:12674:16997	Marvinbryantia	Lachnospiraceae	Clostridiales	Clostridia	Firmicutes	Bacteria
M01775:248:000000000-C8W97:1:1102:21457:17003	Clostridium XlVa	Lachnospiraceae	Clostridiales	Clostridia	Firmicutes	Bacteria
M01775:248:000000000-C8W97:1:1102:28085:17008	Parvibacter	Coriobacteriaceae	Coriobacteriales	Actinobacteria	Actinobacteria	Bacteria
M01775:248:000000000-C8W97:1:1102:21216:17058	Allobaculum	Erysipelotrichaceae	Erysipelotrichales	Erysipelotrichia	Firmicutes	Bacteria
M01775:248:000000000-C8W97:1:1102:27091:17058	Alistipes	Rikenellaceae	Bacteroidales	Bacteroidia	Bacteroidetes	Bacteria
M01775:248:000000000-C8W97:1:1102:4139:17059	Lactobacillus	Lactobacillaceae	Lactobacillales	Bacilli	Firmicutes	Bacteria
M01775:248:000000000-C8W97:1:1102:21148:17069	Bacteroides	Bacteroidaceae	Bacteroidales	Bacteroidia	Bacteroidetes	Bacteria
M01775:248:000000000-C8W97:1:1102:21286:17094	Allobaculum	Erysipelotrichaceae	Erysipelotrichales	Erysipelotrichia	Firmicutes	Bacteria
M01775:248:000000000-C8W97:1:1102:14994:17145	Lachnospiracea_incertae_sedis	Lachnospiraceae	Clostridiales	Clostridia	Firmicutes	Bacteria
M01775:248:000000000-C8W97:1:1102:4949:17181	Eisenbergiella	Lachnospiraceae	Clostridiales	Clostridia	Firmicutes	Bacteria
M01775:248:000000000-C8W97:1:1102:22566:17187	Bacteroides	Bacteroidaceae	Bacteroidales	Bacteroidia	Bacteroidetes	Bacteria
M01775:248:000000000-C8W97:1:1102:5041:17213	Marvinbryantia	Lachnospiraceae	Clostridiales	Clostridia	Firmicutes	Bacteria
M01775:248:000000000-C8W97:1:1102:26684:17216	Clostridium XlVa	Lachnospiraceae	Clostridiales	Clostridia	Firmicutes	Bacteria
M01775:248:000000000-C8W97:1:1102:17502:17221	Clostridium XlVa	Lachnospiraceae	Clostridiales	Clostridia	Firmicutes	Bacteria
M01775:248:000000000-C8W97:1:1102:24943:17236	Barnesiella	Porphyromonadaceae	Bacteroidales	Bacteroidia	Bacteroidetes	Bacteria
M01775:248:000000000-C8W97:1:1102:12175:17279	Allobaculum	Erysipelotrichaceae	Erysipelotrichales	Erysipelotrichia	Firmicutes	Bacteria
M01775:248:000000000-C8W97:1:1102:25995:17289	Pseudoflavonifractor	Ruminococcaceae	Clostridiales	Clostridia	Firmicutes	Bacteria
M01775:248:000000000-C8W97:1:1102:24808:17296	Lactococcus	Streptococcaceae	Lactobacillales	Bacilli	Firmicutes	Bacteria
M01775:248:000000000-C8W97:1:1102:10298:17339	Allobaculum	Erysipelotrichaceae	Erysipelotrichales	Erysipelotrichia	Firmicutes	Bacteria
M01775:248:000000000-C8W97:1:1102:14766:17348	Allobaculum	Erysipelotrichaceae	Erysipelotrichales	Erysipelotrichia	Firmicutes	Bacteria
M01775:248:000000000-C8W97:1:1102:12939:17349	Parvibacter	Coriobacteriaceae	Coriobacteriales	Actinobacteria	Actinobacteria	Bacteria
M01775:248:000000000-C8W97:1:1102:2375:17398	Allobaculum	Erysipelotrichaceae	Erysipelotrichales	Erysipelotrichia	Firmicutes	Bacteria
M01775:248:000000000-C8W97:1:1102:7808:17399	Acidaminobacter	Clostridiales_Incertae Sedis XII	Clostridiales	Clostridia	Firmicutes	Bacteria
M01775:248:000000000-C8W97:1:1102:26169:17447	Allobaculum	Erysipelotrichaceae	Erysipelotrichales	Erysipelotrichia	Firmicutes	Bacteria
M01775:248:000000000-C8W97:1:1102:5203:17449	Turicibacter	Erysipelotrichaceae	Erysipelotrichales	Erysipelotrichia	Firmicutes	Bacteria
M01775:248:000000000-C8W97:1:1102:22915:17449	Lactobacillus	Lactobacillaceae	Lactobacillales	Bacilli	Firmicutes	Bacteria
M01775:248:000000000-C8W97:1:1102:8554:17459	Allobaculum	Erysipelotrichaceae	Erysipelotrichales	Erysipelotrichia	Firmicutes	Bacteria
M01775:248:000000000-C8W97:1:1102:10967:17474	Clostridium XlVa	Lachnospiraceae	Clostridiales	Clostridia	Firmicutes	Bacteria
M01775:248:000000000-C8W97:1:1102:26574:17492	Defluviitalea	Defluviitaleaceae	Clostridiales	Clostridia	Firmicutes	Bacteria
M01775:248:000000000-C8W97:1:1102:15112:17511	Bacteroides	Bacteroidaceae	Bacteroidales	Bacteroidia	Bacteroidetes	Bacteria
M01775:248:000000000-C8W97:1:1102:12417:17518	Lachnospiracea_incertae_sedis	Lachnospiraceae	Clostridiales	Clostridia	Firmicutes	Bacteria
M01775:248:000000000-C8W97:1:1102:23574:17528	Barnesiella	Porphyromonadaceae	Bacteroidales	Bacteroidia	Bacteroidetes	Bacteria
M01775:248:000000000-C8W97:1:1102:25845:17532	Enterorhabdus	Coriobacteriaceae	Coriobacteriales	Actinobacteria	Actinobacteria	Bacteria
M01775:248:000000000-C8W97:1:1102:24733:17544	Allobaculum	Erysipelotrichaceae	Erysipelotrichales	Erysipelotrichia	Firmicutes	Bacteria
M01775:248:000000000-C8W97:1:1102:8755:17587	Bacteroides	Bacteroidaceae	Bacteroidales	Bacteroidia	Bacteroidetes	Bacteria
M01775:248:000000000-C8W97:1:1102:25689:17592	Coprobacter	Porphyromonadaceae	Bacteroidales	Bacteroidia	Bacteroidetes	Bacteria
M01775:248:000000000-C8W97:1:1102:13131:17614	Allobaculum	Erysipelotrichaceae	Erysipelotrichales	Erysipelotrichia	Firmicutes	Bacteria
M01775:248:000000000-C8W97:1:1102:9862:17618	Coprobacter	Porphyromonadaceae	Bacteroidales	Bacteroidia	Bacteroidetes	Bacteria
M01775:248:000000000-C8W97:1:1102:9773:17675	Allobaculum	Erysipelotrichaceae	Erysipelotrichales	Erysipelotrichia	Firmicutes	Bacteria
M01775:248:000000000-C8W97:1:1102:10160:17677	Clostridium XlVa	Lachnospiraceae	Clostridiales	Clostridia	Firmicutes	Bacteria
M01775:248:000000000-C8W97:1:1102:22482:17701	Lachnospiracea_incertae_sedis	Lachnospiraceae	Clostridiales	Clostridia	Firmicutes	Bacteria
M01775:248:000000000-C8W97:1:1102:14309:17729	Alloprevotella	Prevotellaceae	Bacteroidales	Bacteroidia	Bacteroidetes	Bacteria
M01775:248:000000000-C8W97:1:1102:18967:17731	Allobaculum	Erysipelotrichaceae	Erysipelotrichales	Erysipelotrichia	Firmicutes	Bacteria
M01775:248:000000000-C8W97:1:1102:6572:17735	Ruminococcus2	Lachnospiraceae	Clostridiales	Clostridia	Firmicutes	Bacteria
M01775:248:000000000-C8W97:1:1102:20736:17751	Lachnospiracea_incertae_sedis	Lachnospiraceae	Clostridiales	Clostridia	Firmicutes	Bacteria
M01775:248:000000000-C8W97:1:1102:9758:17774	Defluviitalea	Defluviitaleaceae	Clostridiales	Clostridia	Firmicutes	Bacteria
M01775:248:000000000-C8W97:1:1102:24551:17794	Alloprevotella	Prevotellaceae	Bacteroidales	Bacteroidia	Bacteroidetes	Bacteria
M01775:248:000000000-C8W97:1:1102:27556:17814	Allobaculum	Erysipelotrichaceae	Erysipelotrichales	Erysipelotrichia	Firmicutes	Bacteria
M01775:248:000000000-C8W97:1:1102:14165:17816	Lachnospiracea_incertae_sedis	Lachnospiraceae	Clostridiales	Clostridia	Firmicutes	Bacteria
M01775:248:000000000-C8W97:1:1102:5171:17837	Barnesiella	Porphyromonadaceae	Bacteroidales	Bacteroidia	Bacteroidetes	Bacteria
M01775:248:000000000-C8W97:1:1102:16975:17844	Bacteroides	Bacteroidaceae	Bacteroidales	Bacteroidia	Bacteroidetes	Bacteria
M01775:248:000000000-C8W97:1:1102:14796:17870	Allobaculum	Erysipelotrichaceae	Erysipelotrichales	Erysipelotrichia	Firmicutes	Bacteria
M01775:248:000000000-C8W97:1:1102:5584:17901	Turicibacter	Erysipelotrichaceae	Erysipelotrichales	Erysipelotrichia	Firmicutes	Bacteria
M01775:248:000000000-C8W97:1:1102:8355:17913	Alloprevotella	Prevotellaceae	Bacteroidales	Bacteroidia	Bacteroidetes	Bacteria
M01775:248:000000000-C8W97:1:1102:26725:17918	Allobaculum	Erysipelotrichaceae	Erysipelotrichales	Erysipelotrichia	Firmicutes	Bacteria
M01775:248:000000000-C8W97:1:1102:10408:17923	Allobaculum	Erysipelotrichaceae	Erysipelotrichales	Erysipelotrichia	Firmicutes	Bacteria
M01775:248:000000000-C8W97:1:1102:10023:17940	Turicibacter	Erysipelotrichaceae	Erysipelotrichales	Erysipelotrichia	Firmicutes	Bacteria
M01775:248:000000000-C8W97:1:1102:5802:17941	Allobaculum	Erysipelotrichaceae	Erysipelotrichales	Erysipelotrichia	Firmicutes	Bacteria
M01775:248:000000000-C8W97:1:1102:9669:17970	Coprobacter	Porphyromonadaceae	Bacteroidales	Bacteroidia	Bacteroidetes	Bacteria
M01775:248:000000000-C8W97:1:1102:18478:18005	Allobaculum	Erysipelotrichaceae	Erysipelotrichales	Erysipelotrichia	Firmicutes	Bacteria
M01775:248:000000000-C8W97:1:1102:24456:18033	Allobaculum	Erysipelotrichaceae	Erysipelotrichales	Erysipelotrichia	Firmicutes	Bacteria
M01775:248:000000000-C8W97:1:1102:15556:18043	Eubacterium	Eubacteriaceae	Clostridiales	Clostridia	Firmicutes	Bacteria
M01775:248:000000000-C8W97:1:1102:22583:18081	Alkalitalea	Marinilabiliaceae	Bacteroidales	Bacteroidia	Bacteroidetes	Bacteria
M01775:248:000000000-C8W97:1:1102:25881:18085	Marvinbryantia	Lachnospiraceae	Clostridiales	Clostridia	Firmicutes	Bacteria
M01775:248:000000000-C8W97:1:1102:18088:18096	Clostridium XlVa	Lachnospiraceae	Clostridiales	Clostridia	Firmicutes	Bacteria
M01775:248:000000000-C8W97:1:1102:9448:18107	Turicibacter	Erysipelotrichaceae	Erysipelotrichales	Erysipelotrichia	Firmicutes	Bacteria
M01775:248:000000000-C8W97:1:1102:27541:18111	Dorea	Lachnospiraceae	Clostridiales	Clostridia	Firmicutes	Bacteria
M01775:248:000000000-C8W97:1:1102:25145:18132	Bacteroides	Bacteroidaceae	Bacteroidales	Bacteroidia	Bacteroidetes	Bacteria
M01775:248:000000000-C8W97:1:1102:17794:18136	Allobaculum	Erysipelotrichaceae	Erysipelotrichales	Erysipelotrichia	Firmicutes	Bacteria
M01775:248:000000000-C8W97:1:1102:13270:18168	Coprobacter	Porphyromonadaceae	Bacteroidales	Bacteroidia	Bacteroidetes	Bacteria
M01775:248:000000000-C8W97:1:1102:18897:18168	Alistipes	Rikenellaceae	Bacteroidales	Bacteroidia	Bacteroidetes	Bacteria
M01775:248:000000000-C8W97:1:1102:20645:18194	Coprobacter	Porphyromonadaceae	Bacteroidales	Bacteroidia	Bacteroidetes	Bacteria
M01775:248:000000000-C8W97:1:1102:21364:18258	Allobaculum	Erysipelotrichaceae	Erysipelotrichales	Erysipelotrichia	Firmicutes	Bacteria
M01775:248:000000000-C8W97:1:1102:22856:18266	Staphylococcus	Staphylococcaceae	Bacillales	Bacilli	Firmicutes	Bacteria
M01775:248:000000000-C8W97:1:1102:14941:18279	Butyricimonas	Porphyromonadaceae	Bacteroidales	Bacteroidia	Bacteroidetes	Bacteria
M01775:248:000000000-C8W97:1:1102:26543:18296	Allobaculum	Erysipelotrichaceae	Erysipelotrichales	Erysipelotrichia	Firmicutes	Bacteria
M01775:248:000000000-C8W97:1:1102:18566:18318	Clostridium XlVb	Lachnospiraceae	Clostridiales	Clostridia	Firmicutes	Bacteria
M01775:248:000000000-C8W97:1:1102:24019:18332	Clostridium XlVa	Lachnospiraceae	Clostridiales	Clostridia	Firmicutes	Bacteria
M01775:248:000000000-C8W97:1:1102:18003:18334	Alistipes	Rikenellaceae	Bacteroidales	Bacteroidia	Bacteroidetes	Bacteria
M01775:248:000000000-C8W97:1:1102:10784:18344	Enterorhabdus	Coriobacteriaceae	Coriobacteriales	Actinobacteria	Actinobacteria	Bacteria
M01775:248:000000000-C8W97:1:1102:10808:18352	Alkalitalea	Marinilabiliaceae	Bacteroidales	Bacteroidia	Bacteroidetes	Bacteria
M01775:248:000000000-C8W97:1:1102:6723:18382	Clostridium XlVa	Lachnospiraceae	Clostridiales	Clostridia	Firmicutes	Bacteria
M01775:248:000000000-C8W97:1:1102:12566:18438	Alloprevotella	Prevotellaceae	Bacteroidales	Bacteroidia	Bacteroidetes	Bacteria
M01775:248:000000000-C8W97:1:1102:15978:18455	Fusicatenibacter	Lachnospiraceae	Clostridiales	Clostridia	Firmicutes	Bacteria
M01775:248:000000000-C8W97:1:1102:19965:18480	Coprobacter	Porphyromonadaceae	Bacteroidales	Bacteroidia	Bacteroidetes	Bacteria
M01775:248:000000000-C8W97:1:1102:11064:18495	Allobaculum	Erysipelotrichaceae	Erysipelotrichales	Erysipelotrichia	Firmicutes	Bacteria
M01775:248:000000000-C8W97:1:1102:25413:18511	Allobaculum	Erysipelotrichaceae	Erysipelotrichales	Erysipelotrichia	Firmicutes	Bacteria
M01775:248:000000000-C8W97:1:1102:9232:18522	Clostridium XlVa	Lachnospiraceae	Clostridiales	Clostridia	Firmicutes	Bacteria
M01775:248:000000000-C8W97:1:1102:19017:18548	Barnesiella	Porphyromonadaceae	Bacteroidales	Bacteroidia	Bacteroidetes	Bacteria
M01775:248:000000000-C8W97:1:1102:8773:18553	Bacteroides	Bacteroidaceae	Bacteroidales	Bacteroidia	Bacteroidetes	Bacteria
M01775:248:000000000-C8W97:1:1102:27437:18553	Turicibacter	Erysipelotrichaceae	Erysipelotrichales	Erysipelotrichia	Firmicutes	Bacteria
M01775:248:000000000-C8W97:1:1102:23112:18555	Allobaculum	Erysipelotrichaceae	Erysipelotrichales	Erysipelotrichia	Firmicutes	Bacteria
M01775:248:000000000-C8W97:1:1102:4060:18570	Defluviitalea	Defluviitaleaceae	Clostridiales	Clostridia	Firmicutes	Bacteria
M01775:248:000000000-C8W97:1:1102:25292:18583	Lachnospiracea_incertae_sedis	Lachnospiraceae	Clostridiales	Clostridia	Firmicutes	Bacteria
M01775:248:000000000-C8W97:1:1102:16975:18599	Clostridium XlVa	Lachnospiraceae	Clostridiales	Clostridia	Firmicutes	Bacteria
M01775:248:000000000-C8W97:1:1102:25458:18601	Clostridium XlVa	Lachnospiraceae	Clostridiales	Clostridia	Firmicutes	Bacteria
M01775:248:000000000-C8W97:1:1102:25005:18602	Clostridium XlVa	Lachnospiraceae	Clostridiales	Clostridia	Firmicutes	Bacteria
M01775:248:000000000-C8W97:1:1102:14593:18610	Allobaculum	Erysipelotrichaceae	Erysipelotrichales	Erysipelotrichia	Firmicutes	Bacteria
M01775:248:000000000-C8W97:1:1102:21433:18633	Barnesiella	Porphyromonadaceae	Bacteroidales	Bacteroidia	Bacteroidetes	Bacteria
M01775:248:000000000-C8W97:1:1102:14925:18647	Turicibacter	Erysipelotrichaceae	Erysipelotrichales	Erysipelotrichia	Firmicutes	Bacteria
M01775:248:000000000-C8W97:1:1102:16438:18647	Lactobacillus	Lactobacillaceae	Lactobacillales	Bacilli	Firmicutes	Bacteria
M01775:248:000000000-C8W97:1:1102:13258:18650	Turicibacter	Erysipelotrichaceae	Erysipelotrichales	Erysipelotrichia	Firmicutes	Bacteria
M01775:248:000000000-C8W97:1:1102:12672:18651	Lachnospiracea_incertae_sedis	Lachnospiraceae	Clostridiales	Clostridia	Firmicutes	Bacteria
M01775:248:000000000-C8W97:1:1102:17522:18655	Allobaculum	Erysipelotrichaceae	Erysipelotrichales	Erysipelotrichia	Firmicutes	Bacteria
M01775:248:000000000-C8W97:1:1102:16023:18658	Oscillibacter	Ruminococcaceae	Clostridiales	Clostridia	Firmicutes	Bacteria
M01775:248:000000000-C8W97:1:1102:25495:18671	Allobaculum	Erysipelotrichaceae	Erysipelotrichales	Erysipelotrichia	Firmicutes	Bacteria
M01775:248:000000000-C8W97:1:1102:25090:18727	Turicibacter	Erysipelotrichaceae	Erysipelotrichales	Erysipelotrichia	Firmicutes	Bacteria
M01775:248:000000000-C8W97:1:1102:25050:18756	Barnesiella	Porphyromonadaceae	Bacteroidales	Bacteroidia	Bacteroidetes	Bacteria
M01775:248:000000000-C8W97:1:1102:25669:18791	Allobaculum	Erysipelotrichaceae	Erysipelotrichales	Erysipelotrichia	Firmicutes	Bacteria
M01775:248:000000000-C8W97:1:1102:12006:18829	Lachnospiracea_incertae_sedis	Lachnospiraceae	Clostridiales	Clostridia	Firmicutes	Bacteria
M01775:248:000000000-C8W97:1:1102:5251:18891	Barnesiella	Porphyromonadaceae	Bacteroidales	Bacteroidia	Bacteroidetes	Bacteria
M01775:248:000000000-C8W97:1:1102:13780:18903	Lachnospiracea_incertae_sedis	Lachnospiraceae	Clostridiales	Clostridia	Firmicutes	Bacteria
M01775:248:000000000-C8W97:1:1102:26138:18940	Turicibacter	Erysipelotrichaceae	Erysipelotrichales	Erysipelotrichia	Firmicutes	Bacteria
M01775:248:000000000-C8W97:1:1102:17550:18947	Allobaculum	Erysipelotrichaceae	Erysipelotrichales	Erysipelotrichia	Firmicutes	Bacteria
M01775:248:000000000-C8W97:1:1102:25098:18996	Turicibacter	Erysipelotrichaceae	Erysipelotrichales	Erysipelotrichia	Firmicutes	Bacteria
M01775:248:000000000-C8W97:1:1102:11623:19009	Lactobacillus	Lactobacillaceae	Lactobacillales	Bacilli	Firmicutes	Bacteria
M01775:248:000000000-C8W97:1:1102:7831:19011	Lactobacillus	Lactobacillaceae	Lactobacillales	Bacilli	Firmicutes	Bacteria
M01775:248:000000000-C8W97:1:1102:27200:19042	Lactobacillus	Lactobacillaceae	Lactobacillales	Bacilli	Firmicutes	Bacteria
M01775:248:000000000-C8W97:1:1102:26661:19060	Allobaculum	Erysipelotrichaceae	Erysipelotrichales	Erysipelotrichia	Firmicutes	Bacteria
M01775:248:000000000-C8W97:1:1102:17161:19062	Oscillibacter	Ruminococcaceae	Clostridiales	Clostridia	Firmicutes	Bacteria
M01775:248:000000000-C8W97:1:1102:19064:19068	Allobaculum	Erysipelotrichaceae	Erysipelotrichales	Erysipelotrichia	Firmicutes	Bacteria
M01775:248:000000000-C8W97:1:1102:22515:19079	Clostridium XlVa	Lachnospiraceae	Clostridiales	Clostridia	Firmicutes	Bacteria
M01775:248:000000000-C8W97:1:1102:26057:19192	Allobaculum	Erysipelotrichaceae	Erysipelotrichales	Erysipelotrichia	Firmicutes	Bacteria
M01775:248:000000000-C8W97:1:1102:20351:19216	Allobaculum	Erysipelotrichaceae	Erysipelotrichales	Erysipelotrichia	Firmicutes	Bacteria
M01775:248:000000000-C8W97:1:1102:18681:19276	Barnesiella	Porphyromonadaceae	Bacteroidales	Bacteroidia	Bacteroidetes	Bacteria
M01775:248:000000000-C8W97:1:1102:12596:19289	Lachnospiracea_incertae_sedis	Lachnospiraceae	Clostridiales	Clostridia	Firmicutes	Bacteria
M01775:248:000000000-C8W97:1:1102:23692:19296	Allobaculum	Erysipelotrichaceae	Erysipelotrichales	Erysipelotrichia	Firmicutes	Bacteria
M01775:248:000000000-C8W97:1:1102:5527:19319	Barnesiella	Porphyromonadaceae	Bacteroidales	Bacteroidia	Bacteroidetes	Bacteria
M01775:248:000000000-C8W97:1:1102:20231:19325	Clostridium XlVa	Lachnospiraceae	Clostridiales	Clostridia	Firmicutes	Bacteria
M01775:248:000000000-C8W97:1:1102:21640:19345	Lachnospiracea_incertae_sedis	Lachnospiraceae	Clostridiales	Clostridia	Firmicutes	Bacteria
M01775:248:000000000-C8W97:1:1102:20299:19449	Ruminococcus2	Lachnospiraceae	Clostridiales	Clostridia	Firmicutes	Bacteria
M01775:248:000000000-C8W97:1:1102:19868:19452	Allobaculum	Erysipelotrichaceae	Erysipelotrichales	Erysipelotrichia	Firmicutes	Bacteria
M01775:248:000000000-C8W97:1:1102:23559:19460	Turicibacter	Erysipelotrichaceae	Erysipelotrichales	Erysipelotrichia	Firmicutes	Bacteria
M01775:248:000000000-C8W97:1:1102:23076:19464	Tannerella	Porphyromonadaceae	Bacteroidales	Bacteroidia	Bacteroidetes	Bacteria
M01775:248:000000000-C8W97:1:1102:12113:19476	Lachnospiracea_incertae_sedis	Lachnospiraceae	Clostridiales	Clostridia	Firmicutes	Bacteria
M01775:248:000000000-C8W97:1:1102:6399:19493	Turicibacter	Erysipelotrichaceae	Erysipelotrichales	Erysipelotrichia	Firmicutes	Bacteria
M01775:248:000000000-C8W97:1:1102:21673:19499	Allobaculum	Erysipelotrichaceae	Erysipelotrichales	Erysipelotrichia	Firmicutes	Bacteria
M01775:248:000000000-C8W97:1:1102:22003:19526	Clostridium XlVa	Lachnospiraceae	Clostridiales	Clostridia	Firmicutes	Bacteria
M01775:248:000000000-C8W97:1:1102:16972:19560	Parabacteroides	Porphyromonadaceae	Bacteroidales	Bacteroidia	Bacteroidetes	Bacteria
M01775:248:000000000-C8W97:1:1102:4857:19582	Turicibacter	Erysipelotrichaceae	Erysipelotrichales	Erysipelotrichia	Firmicutes	Bacteria
M01775:248:000000000-C8W97:1:1102:6763:19584	Turicibacter	Erysipelotrichaceae	Erysipelotrichales	Erysipelotrichia	Firmicutes	Bacteria
M01775:248:000000000-C8W97:1:1102:22764:19589	Parabacteroides	Porphyromonadaceae	Bacteroidales	Bacteroidia	Bacteroidetes	Bacteria
M01775:248:000000000-C8W97:1:1102:24301:19642	Allobaculum	Erysipelotrichaceae	Erysipelotrichales	Erysipelotrichia	Firmicutes	Bacteria
M01775:248:000000000-C8W97:1:1102:12715:19672	Eubacterium	Eubacteriaceae	Clostridiales	Clostridia	Firmicutes	Bacteria
M01775:248:000000000-C8W97:1:1102:13597:19685	Allobaculum	Erysipelotrichaceae	Erysipelotrichales	Erysipelotrichia	Firmicutes	Bacteria
M01775:248:000000000-C8W97:1:1102:16144:19687	Acetitomaculum	Lachnospiraceae	Clostridiales	Clostridia	Firmicutes	Bacteria
M01775:248:000000000-C8W97:1:1102:24422:19711	Allobaculum	Erysipelotrichaceae	Erysipelotrichales	Erysipelotrichia	Firmicutes	Bacteria
M01775:248:000000000-C8W97:1:1102:23710:19731	Allobaculum	Erysipelotrichaceae	Erysipelotrichales	Erysipelotrichia	Firmicutes	Bacteria
M01775:248:000000000-C8W97:1:1102:18394:19746	Bacteroides	Bacteroidaceae	Bacteroidales	Bacteroidia	Bacteroidetes	Bacteria
M01775:248:000000000-C8W97:1:1102:26321:19761	Allobaculum	Erysipelotrichaceae	Erysipelotrichales	Erysipelotrichia	Firmicutes	Bacteria
M01775:248:000000000-C8W97:1:1102:15185:19762	Allobaculum	Erysipelotrichaceae	Erysipelotrichales	Erysipelotrichia	Firmicutes	Bacteria
M01775:248:000000000-C8W97:1:1102:27287:19773	Allobaculum	Erysipelotrichaceae	Erysipelotrichales	Erysipelotrichia	Firmicutes	Bacteria
M01775:248:000000000-C8W97:1:1102:6830:19787	Ruminococcus2	Lachnospiraceae	Clostridiales	Clostridia	Firmicutes	Bacteria
M01775:248:000000000-C8W97:1:1102:20074:19790	Alkalitalea	Marinilabiliaceae	Bacteroidales	Bacteroidia	Bacteroidetes	Bacteria
M01775:248:000000000-C8W97:1:1102:6326:19800	Pseudoflavonifractor	Ruminococcaceae	Clostridiales	Clostridia	Firmicutes	Bacteria
M01775:248:000000000-C8W97:1:1102:13707:19801	Turicibacter	Erysipelotrichaceae	Erysipelotrichales	Erysipelotrichia	Firmicutes	Bacteria
M01775:248:000000000-C8W97:1:1102:7476:19838	Turicibacter	Erysipelotrichaceae	Erysipelotrichales	Erysipelotrichia	Firmicutes	Bacteria
M01775:248:000000000-C8W97:1:1102:10922:19847	Lactobacillus	Lactobacillaceae	Lactobacillales	Bacilli	Firmicutes	Bacteria
M01775:248:000000000-C8W97:1:1102:23309:19883	Allobaculum	Erysipelotrichaceae	Erysipelotrichales	Erysipelotrichia	Firmicutes	Bacteria
M01775:248:000000000-C8W97:1:1102:12468:19884	Coprobacter	Porphyromonadaceae	Bacteroidales	Bacteroidia	Bacteroidetes	Bacteria
M01775:248:000000000-C8W97:1:1102:10608:19888	Alistipes	Rikenellaceae	Bacteroidales	Bacteroidia	Bacteroidetes	Bacteria
M01775:248:000000000-C8W97:1:1102:18237:19892	Alistipes	Rikenellaceae	Bacteroidales	Bacteroidia	Bacteroidetes	Bacteria
M01775:248:000000000-C8W97:1:1102:9575:19901	Eisenbergiella	Lachnospiraceae	Clostridiales	Clostridia	Firmicutes	Bacteria
M01775:248:000000000-C8W97:1:1102:21799:19905	Alkalitalea	Marinilabiliaceae	Bacteroidales	Bacteroidia	Bacteroidetes	Bacteria
M01775:248:000000000-C8W97:1:1102:19851:19953	Clostridium XlVa	Lachnospiraceae	Clostridiales	Clostridia	Firmicutes	Bacteria
M01775:248:000000000-C8W97:1:1102:15645:20079	Allobaculum	Erysipelotrichaceae	Erysipelotrichales	Erysipelotrichia	Firmicutes	Bacteria
M01775:248:000000000-C8W97:1:1102:6445:20097	Turicibacter	Erysipelotrichaceae	Erysipelotrichales	Erysipelotrichia	Firmicutes	Bacteria
M01775:248:000000000-C8W97:1:1102:22963:20105	Lachnospiracea_incertae_sedis	Lachnospiraceae	Clostridiales	Clostridia	Firmicutes	Bacteria
M01775:248:000000000-C8W97:1:1102:20540:20106	Clostridium XlVa	Lachnospiraceae	Clostridiales	Clostridia	Firmicutes	Bacteria
M01775:248:000000000-C8W97:1:1102:18310:20126	Allobaculum	Erysipelotrichaceae	Erysipelotrichales	Erysipelotrichia	Firmicutes	Bacteria
M01775:248:000000000-C8W97:1:1102:10087:20210	Bacteroides	Bacteroidaceae	Bacteroidales	Bacteroidia	Bacteroidetes	Bacteria
M01775:248:000000000-C8W97:1:1102:21073:20225	Alloprevotella	Prevotellaceae	Bacteroidales	Bacteroidia	Bacteroidetes	Bacteria
M01775:248:000000000-C8W97:1:1102:13865:20235	Acetitomaculum	Lachnospiraceae	Clostridiales	Clostridia	Firmicutes	Bacteria
M01775:248:000000000-C8W97:1:1102:5924:20262	Anaerobacterium	Ruminococcaceae	Clostridiales	Clostridia	Firmicutes	Bacteria
M01775:248:000000000-C8W97:1:1102:25997:20312	Coprobacter	Porphyromonadaceae	Bacteroidales	Bacteroidia	Bacteroidetes	Bacteria
M01775:248:000000000-C8W97:1:1102:9151:20324	Bacteroides	Bacteroidaceae	Bacteroidales	Bacteroidia	Bacteroidetes	Bacteria
M01775:248:000000000-C8W97:1:1102:20927:20348	Marvinbryantia	Lachnospiraceae	Clostridiales	Clostridia	Firmicutes	Bacteria
M01775:248:000000000-C8W97:1:1102:7726:20361	Ruminococcus2	Lachnospiraceae	Clostridiales	Clostridia	Firmicutes	Bacteria
M01775:248:000000000-C8W97:1:1102:9508:20362	Allobaculum	Erysipelotrichaceae	Erysipelotrichales	Erysipelotrichia	Firmicutes	Bacteria
M01775:248:000000000-C8W97:1:1102:16615:20407	Bacteroides	Bacteroidaceae	Bacteroidales	Bacteroidia	Bacteroidetes	Bacteria
M01775:248:000000000-C8W97:1:1102:21807:20427	Pseudoflavonifractor	Ruminococcaceae	Clostridiales	Clostridia	Firmicutes	Bacteria
M01775:248:000000000-C8W97:1:1102:15999:20462	Dorea	Lachnospiraceae	Clostridiales	Clostridia	Firmicutes	Bacteria
M01775:248:000000000-C8W97:1:1102:23817:20480	Oscillibacter	Ruminococcaceae	Clostridiales	Clostridia	Firmicutes	Bacteria
M01775:248:000000000-C8W97:1:1102:10112:20489	Turicibacter	Erysipelotrichaceae	Erysipelotrichales	Erysipelotrichia	Firmicutes	Bacteria
M01775:248:000000000-C8W97:1:1102:17131:20489	Turicibacter	Erysipelotrichaceae	Erysipelotrichales	Erysipelotrichia	Firmicutes	Bacteria
M01775:248:000000000-C8W97:1:1102:12603:20498	Barnesiella	Porphyromonadaceae	Bacteroidales	Bacteroidia	Bacteroidetes	Bacteria
M01775:248:000000000-C8W97:1:1102:25752:20521	Allobaculum	Erysipelotrichaceae	Erysipelotrichales	Erysipelotrichia	Firmicutes	Bacteria
M01775:248:000000000-C8W97:1:1102:10344:20582	Johnsonella	Lachnospiraceae	Clostridiales	Clostridia	Firmicutes	Bacteria
M01775:248:000000000-C8W97:1:1102:12166:20596	Marvinbryantia	Lachnospiraceae	Clostridiales	Clostridia	Firmicutes	Bacteria
M01775:248:000000000-C8W97:1:1102:20509:20612	Turicibacter	Erysipelotrichaceae	Erysipelotrichales	Erysipelotrichia	Firmicutes	Bacteria
M01775:248:000000000-C8W97:1:1102:26577:20632	Lachnospiracea_incertae_sedis	Lachnospiraceae	Clostridiales	Clostridia	Firmicutes	Bacteria
M01775:248:000000000-C8W97:1:1102:14876:20637	Allobaculum	Erysipelotrichaceae	Erysipelotrichales	Erysipelotrichia	Firmicutes	Bacteria
M01775:248:000000000-C8W97:1:1102:8665:20649	Allobaculum	Erysipelotrichaceae	Erysipelotrichales	Erysipelotrichia	Firmicutes	Bacteria
M01775:248:000000000-C8W97:1:1102:5754:20664	Bacteroides	Bacteroidaceae	Bacteroidales	Bacteroidia	Bacteroidetes	Bacteria
M01775:248:000000000-C8W97:1:1102:25566:20701	Flavonifractor	Ruminococcaceae	Clostridiales	Clostridia	Firmicutes	Bacteria
M01775:248:000000000-C8W97:1:1102:7568:20712	Turicibacter	Erysipelotrichaceae	Erysipelotrichales	Erysipelotrichia	Firmicutes	Bacteria
M01775:248:000000000-C8W97:1:1102:5343:20762	Clostridium XlVa	Lachnospiraceae	Clostridiales	Clostridia	Firmicutes	Bacteria
M01775:248:000000000-C8W97:1:1102:19905:20772	Lactobacillus	Lactobacillaceae	Lactobacillales	Bacilli	Firmicutes	Bacteria
M01775:248:000000000-C8W97:1:1102:21923:20814	Clostridium XlVa	Lachnospiraceae	Clostridiales	Clostridia	Firmicutes	Bacteria
M01775:248:000000000-C8W97:1:1102:20354:20835	Dorea	Lachnospiraceae	Clostridiales	Clostridia	Firmicutes	Bacteria
M01775:248:000000000-C8W97:1:1102:11486:20841	Dorea	Lachnospiraceae	Clostridiales	Clostridia	Firmicutes	Bacteria
M01775:248:000000000-C8W97:1:1102:9508:20880	Allobaculum	Erysipelotrichaceae	Erysipelotrichales	Erysipelotrichia	Firmicutes	Bacteria
M01775:248:000000000-C8W97:1:1102:21509:20891	Lactobacillus	Lactobacillaceae	Lactobacillales	Bacilli	Firmicutes	Bacteria
M01775:248:000000000-C8W97:1:1102:23395:20899	Acetitomaculum	Lachnospiraceae	Clostridiales	Clostridia	Firmicutes	Bacteria
M01775:248:000000000-C8W97:1:1102:14016:20903	Allobaculum	Erysipelotrichaceae	Erysipelotrichales	Erysipelotrichia	Firmicutes	Bacteria
M01775:248:000000000-C8W97:1:1102:12602:20933	Allobaculum	Erysipelotrichaceae	Erysipelotrichales	Erysipelotrichia	Firmicutes	Bacteria
M01775:248:000000000-C8W97:1:1102:13292:20964	Allobaculum	Erysipelotrichaceae	Erysipelotrichales	Erysipelotrichia	Firmicutes	Bacteria
M01775:248:000000000-C8W97:1:1102:10399:21003	Turicibacter	Erysipelotrichaceae	Erysipelotrichales	Erysipelotrichia	Firmicutes	Bacteria
M01775:248:000000000-C8W97:1:1102:15698:21008	Allobaculum	Erysipelotrichaceae	Erysipelotrichales	Erysipelotrichia	Firmicutes	Bacteria
M01775:248:000000000-C8W97:1:1102:9543:21023	Allobaculum	Erysipelotrichaceae	Erysipelotrichales	Erysipelotrichia	Firmicutes	Bacteria
M01775:248:000000000-C8W97:1:1102:24821:21040	Alistipes	Rikenellaceae	Bacteroidales	Bacteroidia	Bacteroidetes	Bacteria
M01775:248:000000000-C8W97:1:1102:8070:21041	Bacteroides	Bacteroidaceae	Bacteroidales	Bacteroidia	Bacteroidetes	Bacteria
M01775:248:000000000-C8W97:1:1102:18880:21048	Marvinbryantia	Lachnospiraceae	Clostridiales	Clostridia	Firmicutes	Bacteria
M01775:248:000000000-C8W97:1:1102:19099:21070	Clostridium XlVa	Lachnospiraceae	Clostridiales	Clostridia	Firmicutes	Bacteria
M01775:248:000000000-C8W97:1:1102:8829:21123	Lachnospiracea_incertae_sedis	Lachnospiraceae	Clostridiales	Clostridia	Firmicutes	Bacteria
M01775:248:000000000-C8W97:1:1102:22176:21131	Allobaculum	Erysipelotrichaceae	Erysipelotrichales	Erysipelotrichia	Firmicutes	Bacteria
M01775:248:000000000-C8W97:1:1102:11082:21158	Lachnospiracea_incertae_sedis	Lachnospiraceae	Clostridiales	Clostridia	Firmicutes	Bacteria
M01775:248:000000000-C8W97:1:1102:11710:21199	Lachnospiracea_incertae_sedis	Lachnospiraceae	Clostridiales	Clostridia	Firmicutes	Bacteria
M01775:248:000000000-C8W97:1:1102:18428:21200	Lactobacillus	Lactobacillaceae	Lactobacillales	Bacilli	Firmicutes	Bacteria
M01775:248:000000000-C8W97:1:1102:17716:21221	Barnesiella	Porphyromonadaceae	Bacteroidales	Bacteroidia	Bacteroidetes	Bacteria
M01775:248:000000000-C8W97:1:1102:15893:21228	Marvinbryantia	Lachnospiraceae	Clostridiales	Clostridia	Firmicutes	Bacteria
M01775:248:000000000-C8W97:1:1102:21044:21263	Lachnospiracea_incertae_sedis	Lachnospiraceae	Clostridiales	Clostridia	Firmicutes	Bacteria
M01775:248:000000000-C8W97:1:1102:10400:21278	Allobaculum	Erysipelotrichaceae	Erysipelotrichales	Erysipelotrichia	Firmicutes	Bacteria
M01775:248:000000000-C8W97:1:1102:13754:21278	Turicibacter	Erysipelotrichaceae	Erysipelotrichales	Erysipelotrichia	Firmicutes	Bacteria
M01775:248:000000000-C8W97:1:1102:5745:21310	Allobaculum	Erysipelotrichaceae	Erysipelotrichales	Erysipelotrichia	Firmicutes	Bacteria
M01775:248:000000000-C8W97:1:1102:18010:21310	Allobaculum	Erysipelotrichaceae	Erysipelotrichales	Erysipelotrichia	Firmicutes	Bacteria
M01775:248:000000000-C8W97:1:1102:10620:21320	Clostridium XlVa	Lachnospiraceae	Clostridiales	Clostridia	Firmicutes	Bacteria
M01775:248:000000000-C8W97:1:1102:19161:21363	Allobaculum	Erysipelotrichaceae	Erysipelotrichales	Erysipelotrichia	Firmicutes	Bacteria
M01775:248:000000000-C8W97:1:1102:13118:21366	Turicibacter	Erysipelotrichaceae	Erysipelotrichales	Erysipelotrichia	Firmicutes	Bacteria
M01775:248:000000000-C8W97:1:1102:25525:21399	Anaerobacterium	Ruminococcaceae	Clostridiales	Clostridia	Firmicutes	Bacteria
M01775:248:000000000-C8W97:1:1102:24744:21422	Lachnospiracea_incertae_sedis	Lachnospiraceae	Clostridiales	Clostridia	Firmicutes	Bacteria
M01775:248:000000000-C8W97:1:1102:26402:21499	Lachnospiracea_incertae_sedis	Lachnospiraceae	Clostridiales	Clostridia	Firmicutes	Bacteria
M01775:248:000000000-C8W97:1:1102:12762:21500	Lactobacillus	Lactobacillaceae	Lactobacillales	Bacilli	Firmicutes	Bacteria
M01775:248:000000000-C8W97:1:1102:5425:21531	Parabacteroides	Porphyromonadaceae	Bacteroidales	Bacteroidia	Bacteroidetes	Bacteria
M01775:248:000000000-C8W97:1:1102:21640:21567	Allobaculum	Erysipelotrichaceae	Erysipelotrichales	Erysipelotrichia	Firmicutes	Bacteria
M01775:248:000000000-C8W97:1:1102:11403:21592	Clostridium XlVa	Lachnospiraceae	Clostridiales	Clostridia	Firmicutes	Bacteria
M01775:248:000000000-C8W97:1:1102:13355:21597	Allobaculum	Erysipelotrichaceae	Erysipelotrichales	Erysipelotrichia	Firmicutes	Bacteria
M01775:248:000000000-C8W97:1:1102:20396:21656	Coprococcus	Lachnospiraceae	Clostridiales	Clostridia	Firmicutes	Bacteria
M01775:248:000000000-C8W97:1:1102:25517:21671	Turicibacter	Erysipelotrichaceae	Erysipelotrichales	Erysipelotrichia	Firmicutes	Bacteria
M01775:248:000000000-C8W97:1:1102:16096:21698	Lachnospiracea_incertae_sedis	Lachnospiraceae	Clostridiales	Clostridia	Firmicutes	Bacteria
M01775:248:000000000-C8W97:1:1102:23190:21779	Alkalitalea	Marinilabiliaceae	Bacteroidales	Bacteroidia	Bacteroidetes	Bacteria
M01775:248:000000000-C8W97:1:1102:20462:21837	Turicibacter	Erysipelotrichaceae	Erysipelotrichales	Erysipelotrichia	Firmicutes	Bacteria
M01775:248:000000000-C8W97:1:1102:20290:21849	Coprobacter	Porphyromonadaceae	Bacteroidales	Bacteroidia	Bacteroidetes	Bacteria
M01775:248:000000000-C8W97:1:1102:5748:21942	Allobaculum	Erysipelotrichaceae	Erysipelotrichales	Erysipelotrichia	Firmicutes	Bacteria
[truncated: 41,105 more rows]

## Sheet: CO+FPs_rejected
Query ID
[truncated: 230 more rows]

## Sheet: HC_accepted
Query ID	Genus	Family	Order	Class	Phylum	Domain
[truncated: 41,864 more rows]

[truncated: 3 more sheets: HC_rejected, HC+FPs_accepted, HC+FPs_rejected]
