# Supplementary material for: Dietary fermented products using koji mold and sweet potato-shochu distillery by-product promotes hepatic and serum cholesterol levels and modulates gut microbiota in mice fed a high-cholesterol diet
Source: PeerJ. 2019 Sep 12;7:e7671. doi: 10.7717/peerj.7671 (PMC6745188; doi:10.7717/peerj.7671)
Supplement: Supplemental Information 1 [file peerj-07-7671-s001.zip › raw_data_nutrient_value_FPs.xlsx]

## Sheet: macronutrient composition
Macronutrient composition	Content
	(means per FPs-dry weight)
Moisture, % (w/w)	4
Protein, % (w/w)	35.8
Fat, % (w/w)	4
Ash, % (w/w)	7.9
Carbohydrates, % (w/w)	48.3
Dietary fiber, % (w/w)	37.8
Energy, kcal/100 g	297

## Sheet: Chitin-Chitosan
・Calibration curve
GlcN (µg/200µl）	ABS530nm
0	0
10	0.217
20	0.4084
30	0.5538
40	0.7089
50	0.8554
FPs	ABS530nm	使用量(mg)	Chitin-Chitosan (µg/µl)	Chitin-Chitosan (µg/mg-DW)	Chitin-Chitosan (%, v/v)
a	0.5526	10	1.5284	122.272	12.2272
b	0.5737	10.1	1.59083	126.006	12.6006
c	0.553	10	1.52959	122.367	12.2367
	mean	SD
	12.3548	0.173835

## Sheet: beta-glucan
			Sample details	FPs
				Absorbance values for 100 micrograms of D-glucose standard
				Replicate 1	Replicate 2	Replicate 3			Replicate 4	Average Abs
				1.046	1.045	1.045				1.04533
				95.6633	Factor [=100 (micrograms of D-glucose)/Absorbance for 100 micrograms of D-glucose]
			Sample identifier	Analyte	Absorbance values					Sample volume (mL)	Sample weight (mg)	Extract volume (mL)	Resistant Starch (g/100 g) "as is"	Yeast or Mushroom Beta-Glucan (% w/w) "as is"	Yeast or Mushroom Beta-Glucan (% w/w) "as is"
					A	B	Average sample	Average	Average
		1	Yeast control	Total Glucan	0.5318	0.5253	0.52855	0.52855	0.52855	0.1	102	100	44.6143	44.6143	44.6143
				Alpha-Glucan	0.0636	0.0661	0.06485	0.06485	0.06485	0.1	101.1	10.3	0.568832	0.568832	0.568832
				Beta-Glucan									44.0454	44.0454	44.0454
		2	FPs	Total Glucan	0.1973	0.203	0.20015	0.20015	0.20015	0.1	101	100	17.0617	17.0617	17.0617
				Alpha-Glucan	0.0405	0.0409	0.0407	0.0407	0.0407	0.1	102.4	10.3	0.352468	0.352468	0.352468
				Beta-Glucan									16.7092	16.7092	16.7092
		3		Total Glucan			0						#DIV/0!
				Alpha-Glucan			0						#DIV/0!
				Beta-Glucan									#DIV/0!
		4		Total Glucan			0						#DIV/0!
				Alpha-Glucan			0						#DIV/0!
				Beta-Glucan									#DIV/0!
		5		Total Glucan			0			0.1	100	100	0	0	0
				Alpha-Glucan			0			0.1	100	10.3	0	0	0
				Beta-Glucan									0	0	0
		6		Total Glucan			0			0.1	100	100	0	0	0
				Alpha-Glucan			0			0.1	100	10.3	0	0	0
				Beta-Glucan									0	0	0
		7		Total Glucan			0			0.1		100	#DIV/0!
				Alpha-Glucan			0			0.1		10.3	#DIV/0!
				Beta-Glucan									#DIV/0!
		8		Total Glucan			0			0.1		100	#DIV/0!
				Alpha-Glucan			0			0.1		10.3	#DIV/0!
				Beta-Glucan									#DIV/0!
		9		Total Glucan			0			0.1		100	#DIV/0!
				Alpha-Glucan			0			0.1		10.3	#DIV/0!
				Beta-Glucan									#DIV/0!
		10		Total Glucan			0			0.1		100	#DIV/0!
				Alpha-Glucan			0			0.1		10.3	#DIV/0!
				Beta-Glucan									#DIV/0!
		11		Total Glucan			0			0.1		100	#DIV/0!
				Alpha-Glucan			0			0.1		10.3	#DIV/0!
				Beta-Glucan									#DIV/0!
		12		Total Glucan			0			0.1		100	#DIV/0!
				Alpha-Glucan			0			0.1		10.3	#DIV/0!
				Beta-Glucan									#DIV/0!
		13		Total Glucan			0			0.1		100	#DIV/0!
				Alpha-Glucan			0			0.1		10.3	#DIV/0!
				Beta-Glucan									#DIV/0!
		14		Total Glucan			0			0.1		100	#DIV/0!
				Alpha-Glucan			0			0.1		10.3	#DIV/0!
				Beta-Glucan									#DIV/0!
		15		Total Glucan			0			0.1		100	#DIV/0!
				Alpha-Glucan			0			0.1		10.3	#DIV/0!
				Beta-Glucan									#DIV/0!
		16		Total Glucan			0			0.1		100	#DIV/0!
				Alpha-Glucan			0			0.1		10.3	#DIV/0!
				Beta-Glucan									#DIV/0!
		17		Total Glucan			0			0.1		100	#DIV/0!
				Alpha-Glucan			0			0.1		10.3	#DIV/0!
				Beta-Glucan									#DIV/0!
		18		Total Glucan			0			0.1		100	#DIV/0!
				Alpha-Glucan			0			0.1		10.3	#DIV/0!
				Beta-Glucan									#DIV/0!
		19		Total Glucan			0			0.1		100	#DIV/0!
				Alpha-Glucan			0			0.1		10.3	#DIV/0!
				Beta-Glucan									#DIV/0!
		20		Total Glucan			0			0.1		100	#DIV/0!
				Alpha-Glucan			0			0.1		10.3	#DIV/0!
				Beta-Glucan									#DIV/0!
		21		Total Glucan			0			0.1		100	#DIV/0!
				Alpha-Glucan			0			0.1		10.3	#DIV/0!
				Beta-Glucan									#DIV/0!
		22		Total Glucan			0			0.1		100	#DIV/0!
				Alpha-Glucan			0			0.1		10.3	#DIV/0!
				Beta-Glucan									#DIV/0!
		23		Total Glucan			0			0.1		100	#DIV/0!
				Alpha-Glucan			0			0.1		10.3	#DIV/0!
				Beta-Glucan									#DIV/0!
		24		Total Glucan			0			0.1		100	#DIV/0!
				Alpha-Glucan			0			0.1		10.3	#DIV/0!
				Beta-Glucan									#DIV/0!
		25		Total Glucan			0			0.1		100	#DIV/0!
				Alpha-Glucan			0			0.1		10.3	#DIV/0!
				Beta-Glucan									#DIV/0!
		26		Total Glucan			0			0.1		100	#DIV/0!
				Alpha-Glucan			0			0.1		10.3	#DIV/0!
				Beta-Glucan									#DIV/0!
		27		Total Glucan			0			0.1		100	#DIV/0!
				Alpha-Glucan			0			0.1		10.3	#DIV/0!
				Beta-Glucan									#DIV/0!
		28		Total Glucan			0			0.1		100	#DIV/0!
				Alpha-Glucan			0			0.1		10.3	#DIV/0!
				Beta-Glucan									#DIV/0!
		29		Total Glucan			0			0.1		100	#DIV/0!
				Alpha-Glucan			0			0.1		10.3	#DIV/0!
				Beta-Glucan									#DIV/0!
		30		Total Glucan			0			0.1		100	#DIV/0!
				Alpha-Glucan			0			0.1		10.3	#DIV/0!
				Beta-Glucan									#DIV/0!
		31		Total Glucan			0			0.1		100	#DIV/0!
				Alpha-Glucan			0			0.1		10.3	#DIV/0!
				Beta-Glucan									#DIV/0!
		32		Total Glucan			0			0.1		100	#DIV/0!
				Alpha-Glucan			0			0.1		10.3	#DIV/0!
				Beta-Glucan									#DIV/0!
		33		Total Glucan			0			0.1		100	#DIV/0!
				Alpha-Glucan			0			0.1		10.3	#DIV/0!
				Beta-Glucan									#DIV/0!
		34		Total Glucan			0			0.1		100	#DIV/0!
				Alpha-Glucan			0			0.1		10.3	#DIV/0!
				Beta-Glucan									#DIV/0!
		35		Total Glucan			0			0.1		100	#DIV/0!
				Alpha-Glucan			0			0.1		10.3	#DIV/0!
				Beta-Glucan									#DIV/0!
		36		Total Glucan			0			0.1		100	#DIV/0!
				Alpha-Glucan			0			0.1		10.3	#DIV/0!
				Beta-Glucan									#DIV/0!
		37		Total Glucan			0			0.1		100	#DIV/0!
				Alpha-Glucan			0			0.1		10.3	#DIV/0!
				Beta-Glucan									#DIV/0!
		38		Total Glucan			0			0.1		100	#DIV/0!
				Alpha-Glucan			0			0.1		10.3	#DIV/0!
				Beta-Glucan									#DIV/0!
		39		Total Glucan			0			0.1		100	#DIV/0!
				Alpha-Glucan			0			0.1		10.3	#DIV/0!
				Beta-Glucan									#DIV/0!
		40		Total Glucan			0			0.1		100	#DIV/0!
				Alpha-Glucan			0			0.1		10.3	#DIV/0!
				Beta-Glucan									#DIV/0!
