# Supplementary material for: Dietary fermented products using koji mold and sweet potato-shochu distillery by-product promotes hepatic and serum cholesterol levels and modulates gut microbiota in mice fed a high-cholesterol diet
Source: PeerJ. 2019 Sep 12;7:e7671. doi: 10.7717/peerj.7671 (PMC6745188; doi:10.7717/peerj.7671)
Supplement: Supplemental Information 1 [file peerj-07-7671-s001.zip › Table2_raw_data.xlsx]

## Sheet: Table2
Table2_raw_data
		sample no.	average	SD	SE	95% confidence interval		minimum	maximum
						lower	upper
Initial body weight (g)	CO	8	20.8762	0.913532	0.322982	20.1125	21.64	19.31	22.55
	CO + FPs	8	20.9112	0.87313	0.308698	20.1813	21.6412	19.43	22.43
	HC	7	20.6786	0.688971	0.260407	20.0414	21.3158	19.5	21.46
	HC + FPs	7	20.8	0.646735	0.244443	20.2019	21.3981	19.76	21.75
Middle body weight (g)	CO	8	27.1225	1.95858	0.692464	25.4851	28.7599	23.96	29.31
	CO + FPs	8	25.4362	0.977532	0.34561	24.619	26.2535	24.23	27.44
	HC	7	25.4586	1.03012	0.389349	24.5059	26.4113	24.16	27.34
	HC + FPs	7	23.4	0.144799	0.0547288	23.2661	23.5339	23.24	23.64
Final body weight (g)	CO	8	32.695	2.07814	0.734735	30.9576	34.4324	29.47	35.8
	CO + FPs	8	29.62	2.11207	0.746731	27.8543	31.3857	26.02	32.61
	HC	7	28.8057	1.71097	0.646687	27.2233	30.3881	26.85	31.12
	HC + FPs	7	24.3086	0.701532	0.265154	23.6598	24.9574	23.63	25.66
Food intake (g/day/100g-BW)	CO	8	11.0891	1.29351	0.457323	10.0077	12.1705	9.69174	13.7731
	CO + FPs	8	10.9462	0.874994	0.309357	10.2147	11.6777	10.3061	12.54
	HC	7	13.0597	1.17654	0.44469	11.9715	14.1478	11.0163	14.6382
	HC + FPs	7	12.6724	0.67045	0.253406	12.0524	13.2925	11.7945	13.7496
Feed efficiency (g/10 g)	CO	8	0.591195	0.135067	0.0477533	0.478276	0.704113	0.396392	0.784346
	CO + FPs	8	0.48031	0.108986	0.0385322	0.389195	0.571424	0.292351	0.634052
	HC	7	0.388555	0.0841214	0.0317949	0.310756	0.466354	0.273512	0.512206
	HC + FPs	7	0.203811	0.045933	0.017361	0.16133	0.246292	0.137836	0.273548
Liver weight (g/100g-BW)	CO	8	3.51478	0.219245	0.0775148	3.33149	3.69807	3.17305	3.93056
	CO + FPs	8	3.61196	0.104417	0.0369171	3.52466	3.69925	3.38414	3.69639
	HC	7	4.09067	0.103635	0.0391702	3.99482	4.18652	3.95148	4.25919
	HC + FPs	7	7.21766	0.76023	0.28734	6.51457	7.92076	6.17004	8.29962
Perirenal adipose weight (g/100g-BW)	CO	8	1.94859	0.493412	0.174448	1.53609	2.3611	1.00714	2.6763
	CO + FPs	8	1.39058	0.432531	0.152923	1.02898	1.75219	0.731745	1.87175
	HC	7	1.04448	0.405271	0.153178	0.669665	1.41929	0.296834	1.57712
	HC + FPs	7	0.276125	0.108826	0.0411324	0.175477	0.376772	0.122369	0.46723
Epididymal adipose weight (g/100g-BW)	CO	8	4.26049	0.723224	0.255698	3.65586	4.86512	3.31009	5.42709
	CO + FPs	8	3.27452	0.913328	0.32291	2.51096	4.03808	1.71253	4.25882
	HC	7	2.92171	0.866048	0.327335	2.12075	3.72267	1.26145	4.04788
	HC + FPs	7	1.00872	0.230257	0.0870288	0.795764	1.22167	0.68862	1.30288
fecal wet weight(g/day)	CO	8	0.287736	0.0144595	0.00511221	0.275648	0.299825	0.268659	0.318113
	CO + FPs	8	0.326451	0.0286856	0.0101419	0.302469	0.350433	0.290691	0.362057
	HC	7	0.31602	0.0211235	0.00798394	0.296484	0.335556	0.29052	0.355613
	HC + FPs	7	0.356333	0.0347533	0.0131355	0.324191	0.388474	0.312098	0.395607
			Mean difference (I-J)	SE	p value	95% confidence interval
						lower	upper
Initial body weight (g)	CO	CO + FPs	-0.035	0.398748	0.999751	-1.12889	1.05889
		HC	0.197679	0.412743	0.963078	-0.934607	1.32996
		HC + FPs	0.07625	0.412743	0.997704	-1.05604	1.20854
	CO + FPs	CO	0.035	0.398748	0.999751	-1.05889	1.12889
		HC	0.232679	0.412743	0.941903	-0.899607	1.36496
		HC + FPs	0.11125	0.412743	0.992982	-1.02104	1.24354
	HC	CO	-0.197679	0.412743	0.963078	-1.32996	0.934607
		CO + FPs	-0.232679	0.412743	0.941903	-1.36496	0.899607
		HC + FPs	-0.121429	0.426279	0.991745	-1.29085	1.04799
	HC + FPs	CO	-0.07625	0.412743	0.997704	-1.20854	1.05604
		CO + FPs	-0.11125	0.412743	0.992982	-1.24354	1.02104
		HC	0.121429	0.426279	0.991745	-1.04799	1.29085
Middle body weight (g)	CO	CO + FPs	1.68625	0.620437	0.0528318	-0.0158082	3.38831
		HC	1.66393	0.642214	0.0691767	-0.097869	3.42573
		HC + FPs	3.72250*	0.642214	2.36481e-05	1.9607	5.4843
	CO + FPs	CO	-1.68625	0.620437	0.0528318	-3.38831	0.0158082
		HC	-0.0223214	0.642214	0.999984	-1.78412	1.73948
		HC + FPs	2.03625*	0.642214	0.0190241	0.274452	3.79805
	HC	CO	-1.66393	0.642214	0.0691767	-3.42573	0.097869
		CO + FPs	0.0223214	0.642214	0.999984	-1.73948	1.78412
		HC + FPs	2.05857*	0.663275	0.0222433	0.238995	3.87815
	HC + FPs	CO	-3.72250*	0.642214	2.36481e-05	-5.4843	-1.9607
		CO + FPs	-2.03625*	0.642214	0.0190241	-3.79805	-0.274452
		HC	-2.05857*	0.663275	0.0222433	-3.87815	-0.238995
Final body weight (g	CO	CO + FPs	3.07500*	0.887814	0.00944524	0.639442	5.51056
		HC	3.88929*	0.918975	0.00136979	1.36824	6.41033
		HC + FPs	8.38643*	0.918975	8.03436e-09	5.86539	10.9075
	CO + FPs	CO	-3.07500*	0.887814	0.00944524	-5.51056	-0.639442
		HC	0.814286	0.918975	0.812044	-1.70676	3.33533
		HC + FPs	5.31143*	0.918975	2.46831e-05	2.79039	7.83247
	HC	CO	-3.88929*	0.918975	0.00136979	-6.41033	-1.36824
		CO + FPs	-0.814286	0.918975	0.812044	-3.33533	1.70676
		HC + FPs	4.49714*	0.949113	0.000369434	1.89342	7.10086
	HC + FPs	CO	-8.38643*	0.918975	8.03436e-09	-10.9075	-5.86539
		CO + FPs	-5.31143*	0.918975	2.46831e-05	-7.83247	-2.79039
		HC	-4.49714*	0.949113	0.000369434	-7.10086	-1.89342
Food intake (g/day/100g-BW)	CO	CO + FPs	-0.142868	0.519559	0.992557	-1.56818	1.28245
		HC	1.97060*	0.537794	0.00576772	0.495256	3.44594
		HC + FPs	1.58337*	0.537794	0.0320462	0.108032	3.05872
	CO + FPs	CO	0.142868	0.519559	0.992557	-1.28245	1.56818
		HC	2.11347*	0.537794	0.00296293	0.638124	3.58881
		HC + FPs	1.72624*	0.537794	0.01735	0.2509	3.20158
	HC	CO	-1.97060*	0.537794	0.00576772	-3.44594	-0.495256
		CO + FPs	-2.11347*	0.537794	0.00296293	-3.58881	-0.638124
		HC + FPs	-0.387224	0.555431	0.897235	-1.91095	1.1365
	HC + FPs	CO	-1.58337*	0.537794	0.0320462	-3.05872	-0.108032
		CO + FPs	-1.72624*	0.537794	0.01735	-3.20158	-0.2509
		HC	0.387224	0.555431	0.897235	-1.1365	1.91095
Feed efficiency (g/10 g)	CO	CO + FPs	0.110885	0.0505702	0.15183	-0.0278451	0.249615
		HC	.202640*	0.0523451	0.00343613	0.0590403	0.346239
		HC + FPs	.387384*	0.0523451	4.27197e-07	0.243784	0.530983
	CO + FPs	CO	-0.110885	0.0505702	0.15183	-0.249615	0.0278451
		HC	0.0917545	0.0523451	0.318098	-0.0518449	0.235354
		HC + FPs	.276499*	0.0523451	8.95799e-05	0.132899	0.420098
	HC	CO	-.202640*	0.0523451	0.00343613	-0.346239	-0.0590403
		CO + FPs	-0.0917545	0.0523451	0.318098	-0.235354	0.0518449
		HC + FPs	.184744*	0.0540618	0.0105682	0.0364352	0.333053
	HC + FPs	CO	-.387384*	0.0523451	4.27197e-07	-0.530983	-0.243784
		CO + FPs	-.276499*	0.0523451	8.95799e-05	-0.420098	-0.132899
		HC	-.184744*	0.0540618	0.0105682	-0.333053	-0.0364352
Liver weight (g/100g-BW)	CO	CO + FPs	0.0971805	0.194762	0.958579	-0.437113	0.631474
		HC	.57589*	0.201597	0.0389892	0.0228457	1.12894
		HC + FPs	3.70288*	0.201597	8.06133e-13	3.14984	4.25593
	CO + FPs	CO	-0.0971805	0.194762	0.958579	-0.631474	0.437113
		HC	0.478712	0.201597	0.107318	-0.0743348	1.03176
		HC + FPs	3.60570*	0.201597	8.07132e-13	3.05266	4.15875
	HC	CO	-.57589*	0.201597	0.0389892	-1.12894	-0.0228457
		CO + FPs	-0.478712	0.201597	0.107318	-1.03176	0.0743348
		HC + FPs	3.12699*	0.208209	9.37472e-13	2.55581	3.69818
	HC + FPs	CO	-3.70288*	0.201597	8.06133e-13	-4.25593	-3.14984
		CO + FPs	-3.60570*	0.201597	8.07132e-13	-4.15875	-3.05266
		HC	-3.12699*	0.208209	9.37472e-13	-3.69818	-2.55581
Perirenal adipose weight (g/100g-BW)	CO	CO + FPs	-.55801*	0.197832	0.0422215	-1.10073	-0.0152981
		HC	-.90412*	0.204775	0.000854581	-1.46588	-0.342352
		HC + FPs	-1.67247*	0.204775	6.96666e-08	-2.23423	-1.11071
	CO + FPs	CO	.55801*	0.197832	0.0422215	0.0152981	1.10073
		HC	-0.346102	0.204775	0.348939	-0.907867	0.215662
		HC + FPs	-1.11446*	0.204775	5.90881e-05	-1.67622	-0.552691
	HC	CO	.90412*	0.204775	0.000854581	0.342352	1.46588
		CO + FPs	0.346102	0.204775	0.348939	-0.215662	0.907867
		HC + FPs	-.76835*	0.211491	0.00623121	-1.34854	-0.188166
	HC + FPs	CO	1.67247*	0.204775	6.96666e-08	1.11071	2.23423
		CO + FPs	1.11446*	0.204775	5.90881e-05	0.552691	1.67622
		HC	.76835*	0.211491	0.00623121	0.188166	1.34854
Epididymal adipose weight (g/100g-BW)	CO	CO + FPs	-0.985969	0.371055	0.0601553	-2.00389	0.0319534
		HC	-1.33877*	0.384078	0.00894977	-2.39242	-0.285125
		HC + FPs	-3.25177*	0.384078	3.50522e-08	-4.30542	-2.19812
	CO + FPs	CO	0.985969	0.371055	0.0601553	-0.0319534	2.00389
		HC	-0.352806	0.384078	0.795188	-1.40646	0.700844
		HC + FPs	-2.26580*	0.384078	1.81448e-05	-3.31945	-1.21215
	HC	CO	1.33877*	0.384078	0.00894977	0.285125	2.39242
		CO + FPs	0.352806	0.384078	0.795188	-0.700844	1.40646
		HC + FPs	-1.91300*	0.396674	0.000296603	-3.0012	-0.824794
	HC + FPs	CO	3.25177*	0.384078	3.50522e-08	2.19812	4.30542
		CO + FPs	2.26580*	0.384078	1.81448e-05	1.21215	3.31945
		HC	1.91300*	0.396674	0.000296603	0.824794	3.0012
Fecal wet weight (g/day)	CO	CO + FPs	.03871*	0.0128406	0.0272814	0.00348888	0.0739405
		HC	0.0282837	0.0132913	0.170851	-0.00817845	0.0647459
		HC + FPs	.06860*	0.0132913	0.000122809	0.0321342	0.105059
	CO + FPs	CO	-.03871*	0.0128406	0.0272814	-0.0739405	-0.00348888
		HC	-0.010431	0.0132913	0.860654	-0.0468931	0.0260312
		HC + FPs	0.0298817	0.0132913	0.136887	-0.00658046	0.0663439
	HC	CO	-0.0282837	0.0132913	0.170851	-0.0647459	0.00817845
		CO + FPs	0.010431	0.0132913	0.860654	-0.0260312	0.0468931
		HC + FPs	.04031*	0.0137272	0.0325924	0.00265471	0.0779707
	HC + FPs	CO	-.06860*	0.0132913	0.000122809	-0.105059	-0.0321342
		CO + FPs	-0.0298817	0.0132913	0.136887	-0.0663439	0.00658046
		HC	-.04031*	0.0137272	0.0325924	-0.0779707	-0.00265471
Food intake (g/day/100g-BW)	CO	CO + FPs	-0.142868	0.552129	0.993608	-1.77619	1.49046
		HC	1.97060*	0.637882	0.0380015	0.0977285	3.84347
		HC + FPs	1.58337*	0.522838	0.0493051	0.00444249	3.1623
	CO + FPs	CO	0.142868	0.552129	0.993608	-1.49046	1.77619
		HC	2.11347*	0.541711	0.0112767	0.48325	3.74368
		HC + FPs	1.72624*	0.399896	0.0041868	0.550172	2.90231
	HC	CO	-1.97060*	0.637882	0.0380015	-3.84347	-0.0977285
		CO + FPs	-2.11347*	0.541711	0.0112767	-3.74368	-0.48325
		HC + FPs	-0.387224	0.511824	0.871806	-1.96731	1.19286
	HC + FPs	CO	-1.58337*	0.522838	0.0493051	-3.1623	-0.00444249
		CO + FPs	-1.72624*	0.399896	0.0041868	-2.90231	-0.550172
		HC	0.387224	0.511824	0.871806	-1.19286	1.96731
Liver weight (g/100g-BW)	CO	CO + FPs	0.0971805	0.085857	0.679433	-0.165391	0.359752
		HC	.57589*	0.0868496	0.000254521	0.311365	0.840419
		HC + FPs	3.70288*	0.297612	2.56419e-05	2.71291	4.69286
	CO + FPs	CO	-0.0971805	0.085857	0.679433	-0.359752	0.165391
		HC	.47871*	0.0538254	4.18589e-06	0.320324	0.637099
		HC + FPs	3.60570*	0.289702	5.49407e-05	2.6129	4.5985
	HC	CO	-.57589*	0.0868496	0.000254521	-0.840419	-0.311365
		CO + FPs	-.47871*	0.0538254	4.18589e-06	-0.637099	-0.320324
		HC + FPs	3.12699*	0.289998	0.000125429	2.13438	4.11961
	HC + FPs	CO	-3.70288*	0.297612	2.56419e-05	-4.69286	-2.71291
		CO + FPs	-3.60570*	0.289702	5.49407e-05	-4.5985	-2.6129
		HC	-3.12699*	0.289998	0.000125429	-4.11961	-2.13438
Perirenal adipose weight (g/100g-BW)	CO	CO + FPs	-0.558014	0.231986	0.122375	-1.23376	0.117735
		HC	-.90412*	0.232154	0.0087818	-1.58577	-0.222463
		HC + FPs	-1.67247*	0.179231	7.90969e-05	-2.25033	-1.09461
	CO + FPs	CO	0.558014	0.231986	0.122375	-0.117735	1.23376
		HC	-0.346102	0.216446	0.412686	-0.981935	0.289731
		HC + FPs	-1.11446*	0.158358	0.00049515	-1.62156	-0.607347
	HC	CO	.90412*	0.232154	0.0087818	0.222463	1.58577
		CO + FPs	0.346102	0.216446	0.412686	-0.289731	0.981935
		HC + FPs	-.76835*	0.158604	0.00820789	-1.29621	-0.240499
	HC + FPs	CO	1.67247*	0.179231	7.90969e-05	1.09461	2.25033
		CO + FPs	1.11446*	0.158358	0.00049515	0.607347	1.62156
		HC	.76835*	0.158604	0.00820789	0.240499	1.29621
Epididymal adipose weight (g/100g-BW)	CO	CO + FPs	-0.985969	0.411889	0.126348	-2.19116	0.219227
		HC	-1.33877*	0.415367	0.0326952	-2.5752	-0.102351
		HC + FPs	-3.25177*	0.270103	5.4912e-06	-4.10338	-2.40016
	CO + FPs	CO	0.985969	0.411889	0.126348	-0.219227	2.19116
		HC	-0.352806	0.459804	0.867672	-1.7039	0.998293
		HC + FPs	-2.26580*	0.334432	0.000641779	-3.33663	-1.19497
	HC	CO	1.33877*	0.415367	0.0326952	0.102351	2.5752
		CO + FPs	0.352806	0.459804	0.867672	-0.998293	1.7039
		HC + FPs	-1.91300*	0.338707	0.00355511	-3.04101	-0.784986
	HC + FPs	CO	3.25177*	0.270103	5.4912e-06	2.40016	4.10338
		CO + FPs	2.26580*	0.334432	0.000641779	1.19497	3.33663
		HC	1.91300*	0.338707	0.00355511	0.784986	3.04101
Fecal wet weight (g/day)	CO	CO + FPs	.03871*	0.0113575	0.0275678	0.00417502	0.0732544
		HC	0.0282837	0.0094804	0.0545212	-0.000506472	0.0570739
		HC + FPs	.06860*	0.0140953	0.00580546	0.0231933	0.114
	CO + FPs	CO	-.03871*	0.0113575	0.0275678	-0.0732544	-0.00417502
		HC	-0.010431	0.0129074	0.849476	-0.0484461	0.0275842
		HC + FPs	0.0298817	0.0165952	0.32057	-0.0195658	0.0793292
	HC	CO	-0.0282837	0.0094804	0.0545212	-0.0570739	0.000506472
		CO + FPs	0.010431	0.0129074	0.849476	-0.0275842	0.0484461
		HC + FPs	0.0403127	0.0153716	0.100036	-0.0067998	0.0874252
	HC + FPs	CO	-.06860*	0.0140953	0.00580546	-0.114	-0.0231933
		CO + FPs	-0.0298817	0.0165952	0.32057	-0.0793292	0.0195658
		HC	-0.0403127	0.0153716	0.100036	-0.0874252	0.0067998

## Sheet: raw
		Group	Final body weight (g)	Food intake (g/day)	Food intake (g/day/100g-BW)	Feed efficiency (g/10 g)	Liver weight (g)	Liver weight (g/100g-BW)	Perirenal adipose weight (g)	Perirenal adipose weight (g/100g-BW)	Epididymal adipose weight (g)	Epididymal adipose weight (g/100g-BW)	Fecal wet weight (g/day)
CO	1	1	30.96	3.47679	11.2299	0.518747	1.2169	3.93056	0.5888	1.90181	1.1976	3.86822	0.284494
CO	2	1	29.47	4.05893	13.7731	0.396392	1.0487	3.55853	0.4586	1.55616	0.9979	3.38616	0.283507
CO	3	1	33.24	3.60536	10.8464	0.52947	1.1413	3.43351	0.7118	2.1414	1.3944	4.19495	0.28372
CO	4	1	33.7	3.77857	11.2124	0.584121	1.1588	3.43858	0.686	2.03561	1.4992	4.44866	0.318113
CO	5	1	35.8	3.46964	9.69174	0.758106	1.2926	3.61061	0.7981	2.22933	1.9429	5.42709	0.280473
CO	6	1	33.64	3.2625	9.69828	0.784346	1.208	3.59096	0.6866	2.04102	1.6115	4.79043	0.268659
CO	7	1	30.83	3.58929	11.6422	0.49204	1.0428	3.38242	0.3105	1.00714	1.0205	3.31009	0.286373
CO	8	1	33.92	3.60179	10.6185	0.666336	1.0763	3.17305	0.9078	2.6763	1.5801	4.65831	0.296552
CO + FPs	1	2	26.02	3.15179	12.1129	0.292351	0.9618	3.69639	0.1904	0.731745	0.4456	1.71253	0.311875
CO + FPs	2	2	30.32	3.13929	10.3538	0.448805	1.1021	3.63489	0.5533	1.82487	1.0005	3.2998	0.292886
CO + FPs	3	2	28.11	3.525	12.54	0.39767	1.0351	3.68232	0.2365	0.841338	0.6224	2.21416	0.362057
CO + FPs	4	2	32.61	3.43929	10.5467	0.579958	1.2046	3.69396	0.5291	1.62251	1.3888	4.25882	0.350729
CO + FPs	5	2	31.11	3.23929	10.4124	0.555678	1.1037	3.54773	0.5823	1.87175	1.2169	3.9116	0.36137
CO + FPs	6	2	28	2.88571	10.3061	0.45297	1.0117	3.61321	0.3422	1.22214	0.8454	3.01929	0.290691
CO + FPs	7	2	29.89	3.24107	10.8433	0.480992	1.0889	3.64302	0.4049	1.35463	1.1041	3.69388	0.319229
CO + FPs	8	2	30.9	3.23036	10.4542	0.634052	1.0457	3.38414	0.5116	1.65566	1.2626	4.08608	0.322773
HC	1	3	27.93	3.55	12.7103	0.341549	1.1612	4.15754	0.2774	0.993197	0.8473	3.03366	0.306016
HC	2	3	29.36	4.12679	14.0558	0.359152	1.1873	4.04394	0.366	1.24659	0.8746	2.97888	0.29052
HC	3	3	26.85	3.93036	14.6382	0.273512	1.0753	4.00484	0.0797	0.296834	0.3387	1.26145	0.355613
HC	4	3	30.75	3.3875	11.0163	0.489721	1.3097	4.25919	0.3864	1.25659	1.0905	3.54634	0.330939
HC	5	3	28.7	3.75357	13.0786	0.377735	1.1702	4.07735	0.3208	1.11777	0.8397	2.92578	0.312452
HC	6	3	31.12	3.87679	12.4575	0.512206	1.2297	3.95148	0.4908	1.57712	1.2597	4.04788	0.306748
HC	7	3	26.93	3.625	13.4608	0.36601	1.115	4.14036	0.2217	0.823245	0.7158	2.658	0.309854
HC + FPs	1	4	24.7	3.23571	13.1001	0.162804	1.524	6.17004	0.0757	0.306478	0.2944	1.1919	0.395607
HC + FPs	2	4	23.65	3.25179	13.7496	0.137836	1.8959	8.01649	0.1105	0.46723	0.288	1.21776	0.388137
HC + FPs	3	4	25.66	3.16607	12.3385	0.273548	1.8297	7.13055	0.0314	0.122369	0.1767	0.68862	0.353877
HC + FPs	4	4	24.12	2.94643	12.2157	0.201818	1.5785	6.54436	0.0649	0.269071	0.2232	0.925373	0.322434
HC + FPs	5	4	23.63	2.93036	12.401	0.206581	1.9612	8.29962	0.0766	0.324164	0.2166	0.916631	0.333379
HC + FPs	6	4	24.3	2.86607	11.7945	0.198754	1.6913	6.96008	0.061	0.251029	0.3166	1.30288	0.312098
HC + FPs	7	4	24.1	3.15893	13.1076	0.245336	1.784	7.40249	0.0464	0.192531	0.1971	0.817842	0.388798
