# Supplementary material for: Dietary fermented products using koji mold and sweet potato-shochu distillery by-product promotes hepatic and serum cholesterol levels and modulates gut microbiota in mice fed a high-cholesterol diet
Source: PeerJ. 2019 Sep 12;7:e7671. doi: 10.7717/peerj.7671 (PMC6745188; doi:10.7717/peerj.7671)
Supplement: Supplemental Information 1 [file peerj-07-7671-s001.zip › Table3_raw_data.xlsx]

## Sheet: Table3
Table3_raw_data
		sample no.	average	SD	SE	95% confidence interval		minimum	maximum
						lower	upper
serum TC (mg/dL)	CO	8	123.761	13.1942	4.66484	112.731	134.792	95.3762	138.025
	CO + FPs	8	102.756	11.0051	3.8909	93.5558	111.957	86.77	120.635
	HC	7	99.9329	10.5248	3.97801	90.199	109.667	80.2188	113.716
	HC + FPs	7	159.428	21.0449	7.95424	139.965	178.892	127.002	184.935
serum HDL-C (mg/dL)	CO	8	77.1125	24.8878	8.79917	56.3058	97.9193	56.3977	134.277
	CO + FPs	8	68.7619	8.91015	3.15021	61.3128	76.211	54.2307	86.2079
	HC	7	55.3403	6.78427	2.56421	49.0659	61.6147	46.987	63.2999
	HC + FPs	7	38.9115	1.93587	0.731689	37.1211	40.7018	36.9943	42.9019
serum non-HDL-C (mg/dL)	CO	8	46.6486	21.2448	7.51118	28.8874	64.4097	3.7479	69.8673
	CO + FPs	8	33.9944	4.66425	1.64906	30.0949	37.8938	25.7759	39.673
	HC	7	44.5925	8.26578	3.12417	36.9479	52.2371	28.9697	52.3883
	HC + FPs	7	120.517	21.2218	8.02109	100.89	140.144	87.8422	146.534
non-HDL-C/ HDL-C	CO	8	0.694866	0.372726	0.131779	0.383259	1.00647	0.0279117	1.23883
	CO + FPs	8	0.499607	0.0810231	0.028646	0.43187	0.567344	0.384633	0.600016
	HC	7	0.817204	0.19483	0.073639	0.637016	0.997392	0.565274	1.06198
	HC + FPs	7	3.10673	0.593844	0.224452	2.55752	3.65594	2.24315	3.86244
serum TG (mg/dL)	CO	8	85.2116	21.4525	7.5846	67.2769	103.146	59.189	115.153
	CO + FPs	8	88.8828	8.60262	3.04149	81.6908	96.0748	75.2245	104.442
	HC	7	58.805	12.8093	4.84147	46.9584	70.6516	50.1245	86.366
	HC + FPs	7	33.8004	4.36932	1.65145	29.7594	37.8413	27.621	40.861
serum total BA (µmol/L)	CO	8	7.24088	11.9978	4.24187	-2.78955	17.2713	0	32.279
	CO + FPs	8	7.96987	8.86678	3.13488	0.557057	15.3827	0	26.6717
	HC	7	4.72643	4.92676	1.86214	0.169935	9.28292	0	11.8413
	HC + FPs	7	11.2161	7.85365	2.9684	3.95273	18.4796	2.42833	26.642
AST (U/L)	CO	8	63.6231	23.6674	8.36768	43.8366	83.4095	32.8711	95.2698
	CO + FPs	8	96.4471	47.3015	16.7236	56.9021	135.992	56.5591	190.398
	HC	7	164.665	128.51	48.5723	45.813	283.517	56.041	384.281
	HC + FPs	7	192.087	100.673	38.0509	98.9796	285.194	82.6488	361.253
ALT (U/L)	CO	8	27.4454	11.2929	3.99265	18.0043	36.8865	14.1352	47.1347
	CO + FPs	8	21.729	11.875	4.19843	11.8013	31.6567	6.23612	39.4954
	HC	7	20.9949	9.25919	3.49965	12.4316	29.5583	3.63774	30.8168
	HC + FPs	7	139.229	71.8927	27.1729	72.7391	205.718	65.4273	282.444
serum Total protein (mg/L)	CO	8	45.0727	1.71686	0.607003	43.6373	46.508	42.9281	48.0296
	CO + FPs	8	46.8141	3.89008	1.37535	43.5619	50.0662	39.6153	50.8982
	HC	7	44.3318	2.77695	1.13368	41.4176	47.246	40.1628	47.4661
	HC + FPs	7	47.4488	1.78856	0.730176	45.5719	49.3258	45.192	50.3631
Liver TC (mg/g liver)	CO	8	5.48114	1.01601	0.359215	4.63173	6.33055	4.21969	7.28333
	CO + FPs	8	4.13171	0.24115	0.0852593	3.9301	4.33331	3.88408	4.56501
	HC	7	29.5132	7.7255	2.91997	22.3683	36.6581	18.6056	37.1138
	HC + FPs	7	103.592	21.1972	8.01177	83.9883	123.197	81.0712	141.652
Liver TG (mg/g liver)	CO	8	99.6758	39.3481	13.9116	66.78	132.572	67.5357	173.064
	CO + FPs	8	62.1607	12.7593	4.51109	51.4937	72.8278	41.2465	77.4018
	HC	7	84.8179	21.9311	8.28919	64.535	105.101	66.0106	121.501
	HC + FPs	7	43.2334	11.329	4.28196	32.7558	53.711	31.4173	65.6573
fecal TC (mg/g feces)	CO	8	17.8754	2.51354	0.88867	15.774	19.9768	14.5479	21.8161
	CO + FPs	8	16.0471	2.1448	0.758302	14.254	17.8402	11.9516	18.6652
	HC	7	87.0152	15.4121	5.82521	72.7615	101.269	68.0046	113.397
	HC + FPs	7	250.87	36.2038	13.6838	217.387	284.353	197.376	307.02
			Mean difference (I-J)	SE	p value	95% confidence interval
						lower	upper
serum TC (mg/dL)	CO	CO + FPs	21.004844*	7.19799	0.033983	1.25844	40.7512
		HC	23.828235*	7.45063	0.0178351	3.38877	44.2677
		HC + FPs	-35.667308*	7.45063	0.00032528	-56.1068	-15.2278
	CO + FPs	CO	-21.004844*	7.19799	0.033983	-40.7512	-1.25844
		HC	2.82339	7.45063	0.981059	-17.6161	23.2629
		HC + FPs	-56.672152*	7.45063	2.6066e-07	-77.1116	-36.2327
	HC	CO	-23.828235*	7.45063	0.0178351	-44.2677	-3.38877
		CO + FPs	-2.82339	7.45063	0.981059	-23.2629	17.6161
		HC + FPs	-59.495543*	7.69498	1.93412e-07	-80.6053	-38.3858
	HC + FPs	CO	35.667308*	7.45063	0.00032528	15.2278	56.1068
		CO + FPs	56.672152*	7.45063	2.6066e-07	36.2327	77.1116
		HC	59.495543*	7.69498	1.93412e-07	38.3858	80.6053
serum HDL-C (mg/dL)	CO	CO + FPs	8.35064	7.0644	0.643234	-11.0293	27.7306
		HC	21.77220*	7.31235	0.0297209	1.71208	41.8323
		HC + FPs	38.20110*	7.31235	0.000104184	18.141	58.2612
	CO + FPs	CO	-8.35064	7.0644	0.643234	-27.7306	11.0293
		HC	13.4216	7.31235	0.28014	-6.63856	33.4817
		HC + FPs	29.85046*	7.31235	0.00201164	9.79033	49.9106
	HC	CO	-21.77220*	7.31235	0.0297209	-41.8323	-1.71208
		CO + FPs	-13.4216	7.31235	0.28014	-33.4817	6.63856
		HC + FPs	16.4289	7.55217	0.156745	-4.28911	37.1469
	HC + FPs	CO	-38.20110*	7.31235	0.000104184	-58.2612	-18.141
		CO + FPs	-29.85046*	7.31235	0.00201164	-49.9106	-9.79033
		HC	-16.4289	7.55217	0.156745	-37.1469	4.28911
serum non-HDL-C (mg/dL)	CO	CO + FPs	12.6542	7.85923	0.390669	-8.90618	34.2146
		HC	2.05603	8.13508	0.994193	-20.2611	24.3731
		HC + FPs	-73.868404*	8.13508	8.88001e-09	-96.1855	-51.5513
	CO + FPs	CO	-12.6542	7.85923	0.390669	-34.2146	8.90618
		HC	-10.5982	8.13508	0.569447	-32.9153	11.7189
		HC + FPs	-86.522610*	8.13508	3.40348e-10	-108.84	-64.2055
	HC	CO	-2.05603	8.13508	0.994193	-24.3731	20.2611
		CO + FPs	10.5982	8.13508	0.569447	-11.7189	32.9153
		HC + FPs	-75.924439*	8.40187	9.77439e-09	-98.9735	-52.8754
	HC + FPs	CO	73.868404*	8.13508	8.88001e-09	51.5513	96.1855
		CO + FPs	86.522610*	8.13508	3.40348e-10	64.2055	108.84
		HC	75.924439*	8.40187	9.77439e-09	52.8754	98.9735
non-HDL-C/ HDL-C	CO	CO + FPs	0.195259	0.179799	0.700987	-0.297988	0.688506
		HC	-0.122338	0.18611	0.912001	-0.632896	0.388221
		HC + FPs	-2.411865*	0.18611	5.16387e-12	-2.92242	-1.90131
	CO + FPs	CO	-0.195259	0.179799	0.700987	-0.688506	0.297988
		HC	-0.317597	0.18611	0.340739	-0.828156	0.192962
		HC + FPs	-2.607124*	0.18611	1.53599e-12	-3.11768	-2.09656
	HC	CO	0.122338	0.18611	0.912001	-0.388221	0.632896
		CO + FPs	0.317597	0.18611	0.340739	-0.192962	0.828156
		HC + FPs	-2.289527*	0.192213	2.98115e-11	-2.81683	-1.76222
	HC + FPs	CO	2.411865*	0.18611	5.16387e-12	1.90131	2.92242
		CO + FPs	2.607124*	0.18611	1.53599e-12	2.09656	3.11768
		HC	2.289527*	0.192213	2.98115e-11	1.76222	2.81683
serum TG (mg/dL)	CO	CO + FPs	-3.67119	6.82087	0.948863	-22.383	15.0406
		HC	26.40663*	7.06027	0.00477414	7.03805	45.7752
		HC + FPs	51.41127*	7.06027	5.69532e-07	32.0427	70.7798
	CO + FPs	CO	3.67119	6.82087	0.948863	-15.0406	22.383
		HC	30.07781*	7.06027	0.00127479	10.7092	49.4464
		HC + FPs	55.08246*	7.06027	1.63867e-07	35.7139	74.451
	HC	CO	-26.40663*	7.06027	0.00477414	-45.7752	-7.03805
		CO + FPs	-30.07781*	7.06027	0.00127479	-49.4464	-10.7092
		HC + FPs	25.00464*	7.29181	0.0102688	5.00086	45.0084
	HC + FPs	CO	-51.41127*	7.06027	5.69532e-07	-70.7798	-32.0427
		CO + FPs	-55.08246*	7.06027	1.63867e-07	-74.451	-35.7139
		HC	-25.00464*	7.29181	0.0102688	-45.0084	-5.00086
serum total BA (µmol/L)	CO	CO + FPs	-0.729	4.46535	0.99841	-12.9789	11.5209
		HC	2.51445	4.62207	0.947331	-10.1654	15.1943
		HC + FPs	-3.97527	4.62207	0.825122	-16.6551	8.70456
	CO + FPs	CO	0.729	4.46535	0.99841	-11.5209	12.9789
		HC	3.24345	4.62207	0.895464	-9.43638	15.9233
		HC + FPs	-3.24627	4.62207	0.895226	-15.9261	9.43356
	HC	CO	-2.51445	4.62207	0.947331	-15.1943	10.1654
		CO + FPs	-3.24345	4.62207	0.895464	-15.9233	9.43638
		HC + FPs	-6.48971	4.77366	0.534966	-19.5854	6.60595
	HC + FPs	CO	3.97527	4.62207	0.825122	-8.70456	16.6551
		CO + FPs	3.24627	4.62207	0.895226	-9.43356	15.9261
		HC	6.48971	4.77366	0.534966	-6.60595	19.5854
AST (U/L)	CO	CO + FPs	-32.824	41.5427	0.858258	-146.789	81.1409
		HC	-101.042	43.0008	0.112663	-219.007	16.9229
		HC + FPs	-128.46381*	43.0008	0.0290513	-246.429	-10.4989
	CO + FPs	CO	32.824	41.5427	0.858258	-81.1409	146.789
		HC	-68.218	43.0008	0.403483	-186.183	49.7469
		HC + FPs	-95.6398	43.0008	0.143216	-213.605	22.3252
	HC	CO	101.042	43.0008	0.112663	-16.9229	219.007
		CO + FPs	68.218	43.0008	0.403483	-49.7469	186.183
		HC + FPs	-27.4218	44.411	0.925578	-149.255	94.4119
	HC + FPs	CO	128.46381*	43.0008	0.0290513	10.4989	246.429
		CO + FPs	95.6398	43.0008	0.143216	-22.3252	213.605
		HC	27.4218	44.411	0.925578	-94.4119	149.255
ALT (U/L)	CO	CO + FPs	5.71644	17.9223	0.988509	-43.45	54.8829
		HC	6.45049	18.5513	0.98523	-44.4416	57.3426
		HC + FPs	-111.78335*	18.5513	1.3125e-05	-162.675	-60.8912
	CO + FPs	CO	-5.71644	17.9223	0.988509	-54.8829	43.45
		HC	0.734043	18.5513	0.999977	-50.1581	51.6262
		HC + FPs	-117.49980*	18.5513	5.98951e-06	-168.392	-66.6077
	HC	CO	-6.45049	18.5513	0.98523	-57.3426	44.4416
		CO + FPs	-0.734043	18.5513	0.999977	-51.6262	50.1581
		HC + FPs	-118.23384*	19.1597	9.05648e-06	-170.795	-65.6727
	HC + FPs	CO	111.78335*	18.5513	1.3125e-05	60.8912	162.675
		CO + FPs	117.49980*	18.5513	5.98951e-06	66.6077	168.392
		HC	118.23384*	19.1597	9.05648e-06	65.6727	170.795
serum Total protein (mg/L)	CO	CO + FPs	-1.74138	1.37354	0.591421	-5.53043	2.04768
		HC	0.740861	1.48359	0.958427	-3.35179	4.83351
		HC + FPs	-2.37617	1.48359	0.396619	-6.46882	1.71648
	CO + FPs	CO	1.74138	1.37354	0.591421	-2.04768	5.53043
		HC	2.48224	1.48359	0.359146	-1.61041	6.57489
		HC + FPs	-0.634793	1.48359	0.973127	-4.72744	3.45786
	HC	CO	-0.740861	1.48359	0.958427	-4.83351	3.35179
		CO + FPs	-2.48224	1.48359	0.359146	-6.57489	1.61041
		HC + FPs	-3.11703	1.58603	0.228811	-7.49226	1.25819
	HC + FPs	CO	2.37617	1.48359	0.396619	-1.71648	6.46882
		CO + FPs	0.634793	1.48359	0.973127	-3.45786	4.72744
		HC	3.11703	1.58603	0.228811	-1.25819	7.49226
Liver TC (mg/g liver)	CO	CO + FPs	1.34943	5.42577	0.994461	-13.5352	16.234
		HC	-24.032096*	5.6162	0.00121421	-39.4391	-8.62506
		HC + FPs	-98.111291*	5.6162	8.08242e-13	-113.518	-82.7043
	CO + FPs	CO	-1.34943	5.42577	0.994461	-16.234	13.5352
		HC	-25.381527*	5.6162	0.000652494	-40.7886	-9.97449
		HC + FPs	-99.460722*	5.6162	8.07687e-13	-114.868	-84.0537
	HC	CO	24.032096*	5.6162	0.00121421	8.62506	39.4391
		CO + FPs	25.381527*	5.6162	0.000652494	9.97449	40.7886
		HC + FPs	-74.079195*	5.80039	6.8785e-12	-89.9915	-58.1669
	HC + FPs	CO	98.111291*	5.6162	8.08242e-13	82.7043	113.518
		CO + FPs	99.460722*	5.6162	8.07687e-13	84.0537	114.868
		HC	74.079195*	5.80039	6.8785e-12	58.1669	89.9915
Liver TG (mg/g liver)	CO	CO + FPs	37.515019*	12.2606	0.024616	3.88039	71.1496
		HC	14.8579	12.6909	0.650115	-19.9573	49.673
		HC + FPs	56.442396*	12.6909	0.000786032	21.6272	91.2575
	CO + FPs	CO	-37.515019*	12.2606	0.024616	-71.1496	-3.88039
		HC	-22.6571	12.6909	0.302825	-57.4723	12.158
		HC + FPs	18.9274	12.6909	0.456848	-15.8878	53.7425
	HC	CO	-14.8579	12.6909	0.650115	-49.673	19.9573
		CO + FPs	22.6571	12.6909	0.302825	-12.158	57.4723
		HC + FPs	41.584513*	13.1071	0.018935	5.62758	77.5414
	HC + FPs	CO	-56.442396*	12.6909	0.000786032	-91.2575	-21.6272
		CO + FPs	-18.9274	12.6909	0.456848	-53.7425	15.8878
		HC	-41.584513*	13.1071	0.018935	-77.5414	-5.62758
fecal TC (mg/g feces)	CO	CO + FPs	1.82837	9.48983	0.997399	-24.2053	27.862
		HC	-69.13982*	9.8229	1.0314e-06	-96.0872	-42.1924
		HC + FPs	-232.99493*	9.8229	8.05911e-13	-259.942	-206.048
	CO + FPs	CO	-1.82837	9.48983	0.997399	-27.862	24.2053
		HC	-70.96818*	9.8229	6.54202e-07	-97.9155	-44.0208
		HC + FPs	-234.82329*	9.8229	8.05911e-13	-261.771	-207.876
	HC	CO	69.13982*	9.8229	1.0314e-06	42.1924	96.0872
		CO + FPs	70.96818*	9.8229	6.54202e-07	44.0208	97.9155
		HC + FPs	-163.85511*	10.1451	8.26339e-13	-191.686	-136.024
	HC + FPs	CO	232.99493*	9.8229	8.05911e-13	206.048	259.942
		CO + FPs	234.82329*	9.8229	8.05911e-13	207.876	261.771
		HC	163.85511*	10.1451	8.26339e-13	136.024	191.686

## Sheet: raw
		Group	serum TC (mg/dL)	serum non-HDL-C (mg/dL)	serum HDL-C (mg/dL)	serum non-HDL-C/ HDL-C	serum TG (mg/dL)	serum total BA (µmol/L)	AST (U/L)	ALT (U/L)	serum Total protein (mg/L)	Liver TC (mg/g liver)	Liver TG (mg/g liver)	Feca TC (mg/g feces)
CO	1	1	123.868	55.4636	68.4039	0.810826	75.242	0	50.4369	14.447	43.0818	4.21969	67.5357	16.5846
CO	2	1	116.603	54.7026	61.8999	0.883728	59.189	0	95.2698	24.113	44.9996	5.59705	92.8675	21.8161
CO	3	1	125.847	62.2408	63.6067	0.978526	79.7655	19.065	42.4782	26.7114	46.5832	5.14557	74.2332	19.4223
CO	4	1	126.265	69.8673	56.3977	1.23883	115.153	0	32.8711	30.557	45.0741	5.29708	79.7333	14.5479
CO	5	1	138.025	3.7479	134.277	0.0279117	61.8345	3.28933	45.8689	38.612	48.0296	7.28333	173.064	15.9271
CO	6	1	134.296	49.3277	84.9686	0.580541	104.523	0	91.0785	23.8532	42.9281	5.95291	147.827	19.7545
CO	7	1	95.3762	27.3548	68.0214	0.40215	77.5295	32.279	74.4545	14.1352	44.2332	4.22305	68.481	19.1956
CO	8	1	129.809	50.4837	79.3251	0.636414	108.457	3.29367	76.5266	47.1347	45.6518	6.13043	93.6652	15.7552
CO + FPs	1	2	93.7275	29.8574	63.8701	0.46747	88.6635	10.0863	56.5591	6.23612	44.9219	3.88408	77.1839	16.0687
CO + FPs	2	2	92.79	25.7759	67.0141	0.384633	84.3975	0.853	61.7864	21.2548	46.027	3.9475	41.2465	11.9516
CO + FPs	3	2	86.77	32.5393	54.2307	0.600016	75.2245	13.1853	59.1492	6.65186	50.5777	3.92436	57.4715	18.6652
CO + FPs	4	2	110.675	39.673	71.002	0.558759	94.6465	0	120.794	30.9727	50.0682	4.27221	70.3329	14.5812
CO + FPs	5	2	105.1	34.201	70.899	0.48239	104.442	6.37233	190.398	17.9288	50.8982	3.9741	59.3847	16.0078
CO + FPs	6	2	105.911	36.1649	69.7464	0.518519	90.4155	1.23667	62.3515	39.4954	44.2369	4.1669	50.1627	18.559
CO + FPs	7	2	120.635	34.4271	86.2079	0.39935	83.2025	5.35367	94.2337	19.5918	48.1672	4.31948	64.1019	16.1919
CO + FPs	8	2	106.441	39.3163	67.125	0.585718	90.071	26.6717	126.304	31.7003	39.6153	4.56501	77.4018	16.351
HC	1	3	98.9925	38.4525	60.54	0.635159	50.8225	9.75567	67.2963	18.8643	40.1628	34.0531	66.1377	113.397
HC	2	3	99.1925	46.8145	52.378	0.893782	86.366	0	384.281	18.9162		19.4448	73.9653	94.0462
HC	3	3	80.2188	28.9697	51.249	0.565274	50.1245	11.8413	296.17	30.8168	46.5259	18.6056	66.0106	74.6171
HC	4	3	108.302	45.2069	63.0956	0.716483	53.6045	7.521	95.2698	18.5005	47.4661	37.1138	121.501	79.522
HC	5	3	96.8863	49.8993	46.987	1.06198	51.4235	0	56.041	3.63774	45.858	36.8029	79.9868	68.0046
HC	6	3	113.716	50.4164	63.2999	0.79647	58.455	0.937667	78.8342	27.8027	43.5383	31.8734	109.802	82.9253
HC	7	3	102.221	52.3883	49.833	1.05128	60.839	3.02933	174.763	28.4263	42.4398	28.6989	76.3213	96.5944
HC + FPs	1	4	127.002	87.8422	39.1603	2.24315	40.861	26.642	361.253	113.861	45.192	105.029	65.6573	197.376
HC + FPs	2	4	169.221	130.234	38.9873	3.34042	27.621	4.54567	142.693	175.859	50.3631	141.652	48.3621	307.02
HC + FPs	3	4	150.591	112	38.5914	2.9022	30.857	2.42833	142.834	95.2047	46.3836	87.195	31.4173	271.277
HC + FPs	4	4	184.935	146.534	38.4006	3.81594	35.185	12.7483	304.129	282.444	46.7088	110.072	44.0088	251.453
HC + FPs	5	4	179.882	142.888	36.9943	3.86244	33.2185	11.447	147.638	105.754		81.0712	36.8382	239.83
HC + FPs	6	4	163.54	120.638	42.9019	2.81196	37.15	12.154	163.414	136.051	48.2055	85.8806	40.2547	219.751
HC + FPs	7	4	140.826	103.482	37.3444	2.77101	31.71	8.54767	82.6488	65.4273	47.8401	114.247	36.0952	269.386
