# Supplementary material for: Dietary fermented products using koji mold and sweet potato-shochu distillery by-product promotes hepatic and serum cholesterol levels and modulates gut microbiota in mice fed a high-cholesterol diet
Source: PeerJ. 2019 Sep 12;7:e7671. doi: 10.7717/peerj.7671 (PMC6745188; doi:10.7717/peerj.7671)
Supplement: Supplemental Information 1 [file peerj-07-7671-s001.zip › Table4_raw_data.xlsx]

## Sheet: Table4
Table4_raw_data
		sample no.	average	SD	SE
Cholate	HC	4	2.45536	1.01639	0.508196
	HC + FPs	4	5.64182	1.58863	0.794313
Deoxycholate	HC	4	10.7534	1.93057	0.965285
	HC + FPs	4	5.6252	1.63754	0.818772
Chenodeoxycholate	HC	4	0.08162	0.0185615	0.00928077
	HC + FPs	4	0.0539	0.00349346	0.00174673
Lithocholate	HC	4	0.1731	0.0126894	0.00634471
	HC + FPs	4	0.03274	0.0237998	0.0118999
Ursodeoxycholate	HC	4	0.06126	0.0165562	0.00827812
	HC + FPs	4	0.00574	0.01148	0.00574
Hyodeoxycholate	HC	4	0.06506	0.0581154	0.0290577
	HC + FPs	4	0	0	0
Taurocholate	HC	4	0.16292	0.133879	0.0669397
	HC + FPs	4	0.9887	0.967559	0.48378
Taurodeoxycholate	HC	4	0.15666	0.0878673	0.0439336
	HC + FPs	4	0.41036	0.358324	0.179162
Tauro-β-muricholate	HC	4	0.15768	0.203189	0.101595
	HC + FPs	4	0.41296	0.530616	0.265308
α-Muricholate	HC	4	1.25924	0.283294	0.141647
	HC + FPs	4	0.27226	0.0365614	0.0182807
β-Muricholate	HC	4	3.61837	1.37643	0.688217
	HC + FPs	4	2.1966	0.128855	0.0644274
ω-Muricholate	HC	4	1.59098	1.27614	0.638071
	HC + FPs	4	0.19288	0.223595	0.111798
Total BA	HC	4	20.5357	3.29517	1.64759
	HC + FPs	4	15.8332	2.79862	1.39931
Primary BA	HC	4	7.41459	2.31607	1.15804
	HC + FPs	4	8.16458	1.56628	0.78314
Secondary BA	HC	4	12.6439	1.66847	0.834233
	HC + FPs	4	5.85656	1.86863	0.934317
unit: µmol/g feces
		Levene test
		F	Significance probability	t	df	Significance probability (both sides)	Mean difference	SE of difference	95% confidence interval
									lower	upper
Cholate	Assume equal variance	0.875965	0.385432	-3.37917	6	0.0148731	-3.18646	0.942973	-5.49383	-0.879089
	Do not assume equal variance			-3.37917	5.10355	0.0190779	-3.18646	0.942973	-5.59573	-0.77719
Deoxycholate	Assume equal variance	0.00115012	0.974046	4.0515	6	0.00671472	5.12825	1.26577	2.03103	8.22547
	Do not assume equal variance			4.0515	5.84444	0.00709368	5.12825	1.26577	2.01094	8.24556
Chenodeoxycholate	Assume equal variance	8.62961	0.026028	2.93529	6	0.0261071	0.02772	0.00944371	0.00461206	0.0508279
	Do not assume equal variance			2.93529	3.21227	0.0558312	0.02772	0.00944371	-0.00124123	0.0566812
Lithocholate	Assume equal variance	0.969311	0.362872	10.4081	6	4.60872e-05	0.14036	0.0134857	0.107362	0.173358
	Do not assume equal variance			10.4081	4.57811	0.000233266	0.14036	0.0134857	0.104711	0.176009
Ursodeoxycholate	Assume equal variance	0.257942	0.629663	5.5115	6	0.00149872	0.05552	0.0100735	0.0308711	0.0801689
	Do not assume equal variance			5.5115	5.34312	0.00218126	0.05552	0.0100735	0.0301176	0.0809224
Hyodeoxycholate	Assume equal variance	22.3694	0.00322577	2.23899	6	0.0664389	0.06506	0.0290577	-0.0060416	0.136162
	Do not assume equal variance			2.23899	3	0.111065	0.06506	0.0290577	-0.0274145	0.157535
Taurocholate	Assume equal variance	5.64731	0.0550372	-1.69082	6	0.141824	-0.82578	0.488389	-2.02082	0.369265
	Do not assume equal variance			-1.69082	3.11483	0.186076	-0.82578	0.488389	-2.34813	0.696573
Taurodeoxycholate	Assume equal variance	4.02329	0.0916847	-1.37529	6	0.218181	-0.2537	0.18447	-0.705082	0.197682
	Do not assume equal variance			-1.37529	3.35949	0.253594	-0.2537	0.18447	-0.806778	0.299378
Tauro-β-muricholate	Assume equal variance	2.84404	0.142688	-0.898573	6	0.403497	-0.25528	0.284095	-0.950435	0.439875
	Do not assume equal variance			-0.898573	3.8613	0.421379	-0.25528	0.284095	-1.05535	0.544795
α-Muricholate	Assume equal variance	5.6512	0.0549759	6.91057	6	0.000454044	0.98698	0.142822	0.637507	1.33645
	Do not assume equal variance			6.91057	3.09991	0.00558276	0.98698	0.142822	0.540633	1.43333
β-Muricholate	Assume equal variance	8.01283	0.0299304	2.05688	6	0.0854244	1.42177	0.691226	-0.269599	3.11314
	Do not assume equal variance			2.05688	3.05258	0.130319	1.42177	0.691226	-0.756739	3.60028
ω-Muricholate	Assume equal variance	31.0247	0.00141962	2.15826	6	0.0742551	1.3981	0.647791	-0.186987	2.98319
	Do not assume equal variance			2.15826	3.18402	0.114558	1.3981	0.647791	-0.597667	3.39387
Total BA	Assume equal variance	0.0228726	0.884746	2.17547	6	0.0725131	4.70254	2.16162	-0.58676	9.99184
	Do not assume equal variance			2.17547	5.84676	0.0736978	4.70254	2.16162	-0.620547	10.0256
Primary BA	Assume equal variance	0.59726	0.468966	-0.53648	6	0.610925	-0.74999	1.39798	-4.17073	2.67075
	Do not assume equal variance			-0.53648	5.26936	0.613497	-0.74999	1.39798	-4.28906	2.78908
Secondary BA	Assume equal variance	0.0132884	0.911988	5.41876	6	0.00163471	6.78729	1.25255	3.7224	9.85218
	Do not assume equal variance			5.41876	5.92459	0.00170235	6.78729	1.25255	3.71292	9.86166

## Sheet: raw
		Group	Cholate (µmol/g feces)	Deoxycholate (µmol/g feces)	Chenodeoxycholate (µmol/g feces)	Lithocholate (µmol/g feces)	Ursodeoxycholate (µmol/g feces)	Hyodeoxycholate (µmol/g feces)	Glycocholate (µmol/g feces)	Taurocholate (µmol/g feces)	Taurodeoxycholate (µmol/g feces)	Tauro-β-muricholate (µmol/g feces)	α-Muricholate (µmol/g feces)	β-Muricholate (µmol/g feces)	ω-Muricholate (µmol/g feces)	Total BA (µmol/g feces)	Primary BA (µmol/g feces)	Secondary BA (µmol/g feces)
HC	1	3	3.96592	10.5872	0.06656	0.18344	0.0676	0	N.D.	0.07312	0.08104	0.03848	1.37568	4.56768	0.45848	21.4652	9.97584	11.2967
HC	4	3	2.13576	13.2314	0.0676	0.18448	0.06208	0.0356	N.D.	0.3516	0.28272	0.45648	1.33256	4.7538	0.57728	23.4714	8.28972	14.0908
HC	6	3	1.9148	10.6796	0.10584	0.16456	0.07712	0.12912	N.D.	0.16456	0.14328	0.11392	1.4836	3.38848	3.03312	21.398	6.89272	14.0835
HC	7	3	1.80496	8.5156	0.08648	0.15992	0.03824	0.09552	N.D.	0.0624	0.1196	0.02184	0.84512	1.76352	2.29504	15.8082	4.50008	11.1043
HCS	2	4	7.7902	4.4988	0.056	0.03088	0.02296	0	N.D.	2.41024	0.93424	1.2032	0.32088	2.11304	0.06816	19.4486	10.2801	4.6208
HCS	3	4	4.57568	8.0506	0.0532	0.0536	0	0	N.D.	0.36912	0.1928	0.13992	0.27136	2.37976	0.52784	16.6139	7.28	8.63204
HCS	6	4	4.3154	5.1332	0.04928	0.04648	0	0	N.D.	0.79056	0.348	0.23144	0.26432	2.10032	0.07968	13.3587	6.72932	5.25936
HCS	7	4	5.886	4.8182	0.05712	0	0	0	N.D.	0.38488	0.1664	0.07728	0.23248	2.19328	0.09584	13.9115	8.36888	4.91404
